# Supplementary material for: The European livestock resistome
Source: mSystems. 2024 Mar 19;9(4):e01328-23. doi: 10.1128/msystems.01328-23 (PMC11019871; doi:10.1128/msystems.01328-23)
Supplement: Supplemental material — Additional metadata and detailed abundance tables. [file msystems.01328-23-s0002.xlsx]

## Sheet: s1_count_herds
	species	A	B	C	D	E	F	G	H	I	total
1	Broiler	20	19	20	20	20	20	20	20	19	178
2	Fish	0	0	0	0	19	0	18	21	0	58
3	Pig	20	20	20	20	20	20	20	20	21	181
4	Turkey	0	21	0	0	20	0	0	19	0	60
5	Veal Calf	0	21	0	0	20	20	0	0	0	61

## Sheet: s2_livestock_sample_metadata
	sample_id	species	explicit_country	country	farm_id	bio_rep	total_fragments	animal_group
1	1001-17-001	Pig	NL	F	1	1	32955753	Mammalian
2	1001-17-002	Pig	NL	F	1	2	27920183	Mammalian
3	1001-17-003	Pig	NL	F	1	3	32457805	Mammalian
4	1003-17-001	Pig	NL	F	3	1	63412648	Mammalian
5	1005-17-001	Pig	NL	F	5	1	60464980	Mammalian
6	1007-17-001	Pig	NL	F	7	1	70345556	Mammalian
7	1011-17-001	Pig	NL	F	11	1	87164824	Mammalian
8	1015-17-001	Pig	NL	F	15	1	57145467	Mammalian
9	1017-17-001	Pig	NL	F	17	1	59792746	Mammalian
10	1019-17-001	Pig	NL	F	19	1	93465891	Mammalian
11	1021-17-001	Pig	NL	F	21	1	69849424	Mammalian
12	1023-17-001	Pig	NL	F	23	1	93174697	Mammalian
13	1025-17-001	Pig	NL	F	25	1	72571950	Mammalian
14	1027-17-001	Pig	NL	F	27	1	70701839	Mammalian
15	1029-17-001	Pig	NL	F	29	1	29677205	Mammalian
16	1031-17-001	Pig	NL	F	31	1	33154442	Mammalian
17	1033-17-001	Pig	NL	F	33	1	46368704	Mammalian
18	1035-17-001	Pig	NL	F	35	1	43439769	Mammalian
19	1037-17-001	Pig	NL	F	37	1	55277838	Mammalian
20	1039-17-001	Pig	NL	F	39	1	29838807	Mammalian
21	1041-17-001	Pig	NL	F	41	1	70935881	Mammalian
22	1043-17-001	Pig	NL	F	43	1	36826204	Mammalian
23	2001-17-001	Pig	DE	B	1	1	31457617	Mammalian
24	2002-17-001	Pig	DE	B	2	1	36791521	Mammalian
25	2003-17-001	Pig	DE	B	3	1	26137595	Mammalian
26	2004-17-001	Pig	DE	B	4	1	62165755	Mammalian
27	2005-17-001	Pig	DE	B	5	1	25980653	Mammalian
28	2006-17-001	Pig	DE	B	6	1	68013218	Mammalian
29	2007-17-001	Pig	DE	B	7	1	58684643	Mammalian
30	2008-17-001	Pig	DE	B	8	1	45290721	Mammalian
31	2009-17-001	Pig	DE	B	9	1	72173875	Mammalian
32	2010-17-001	Pig	DE	B	10	1	33032536	Mammalian
33	2011-17-001	Pig	DE	B	11	1	44283824	Mammalian
34	2012-17-001	Pig	DE	B	12	1	31233944	Mammalian
35	2013-17-001	Pig	DE	B	13	1	14235470	Mammalian
36	2014-17-001	Pig	DE	B	14	1	72740008	Mammalian
37	2015-17-001	Pig	DE	B	15	1	33522517	Mammalian
38	2016-17-001	Pig	DE	B	16	1	3292669	Mammalian
39	2017-17-001	Pig	DE	B	17	1	20210914	Mammalian
40	2018-17-001	Pig	DE	B	18	1	42784679	Mammalian
41	2019-17-001	Pig	DE	B	19	1	36873332	Mammalian
42	2020-17-001	Pig	DE	B	20	1	51350521	Mammalian
43	3201-17-001	Pig	FR	E	201	1	44836302	Mammalian
44	3202-17-001	Pig	FR	E	202	1	22627288	Mammalian
45	3203-17-001	Pig	FR	E	203	1	32854603	Mammalian
46	3204-17-001	Pig	FR	E	204	1	51688216	Mammalian
47	3205-17-001	Pig	FR	E	205	1	6583319	Mammalian
48	3206-17-001	Pig	FR	E	206	1	38841819	Mammalian
49	3207-17-001	Pig	FR	E	207	1	33227812	Mammalian
50	3208-17-001	Pig	FR	E	208	1	50335522	Mammalian
51	3209-17-002	Pig	FR	E	209	2	29627194	Mammalian
52	3210-17-001	Pig	FR	E	210	1	64823379	Mammalian
53	3211-17-001	Pig	FR	E	211	1	11920343	Mammalian
54	3212-17-001	Pig	FR	E	212	1	31497818	Mammalian
55	3213-17-001	Pig	FR	E	213	1	31225918	Mammalian
56	3214-17-001	Pig	FR	E	214	1	14584530	Mammalian
57	3215-17-001	Pig	FR	E	215	1	34731713	Mammalian
58	3216-17-001	Pig	FR	E	216	1	38293061	Mammalian
59	3217-17-001	Pig	FR	E	217	1	51009267	Mammalian
60	3218-17-001	Pig	FR	E	218	1	38061120	Mammalian
61	3219-17-001	Pig	FR	E	219	1	48498291	Mammalian
62	3220-17-001	Pig	FR	E	220	1	44388966	Mammalian
63	4001-17-001	Pig	ES	H	1	1	55050560	Mammalian
64	4002-17-001	Pig	ES	H	2	1	38116204	Mammalian
65	4007-17-001	Pig	ES	H	7	1	34961511	Mammalian
66	4014-17-001	Pig	ES	H	14	1	35897720	Mammalian
67	4023-17-001	Pig	ES	H	23	1	50417190	Mammalian
68	4024-17-001	Pig	ES	H	24	1	51373662	Mammalian
69	4025-17-001	Pig	ES	H	25	1	43191417	Mammalian
70	4026-17-001	Pig	ES	H	26	1	58412115	Mammalian
71	4028-17-001	Pig	ES	H	28	1	42034786	Mammalian
72	4029-17-001	Pig	ES	H	29	1	32536605	Mammalian
73	4030-17-001	Pig	ES	H	30	1	37424686	Mammalian
74	4031-17-001	Pig	ES	H	31	1	52909761	Mammalian
75	4032-17-001	Pig	ES	H	32	1	39371170	Mammalian
76	4033-17-001	Pig	ES	H	33	1	41666981	Mammalian
77	4034-17-001	Pig	ES	H	34	1	34978684	Mammalian
78	4035-17-001	Pig	ES	H	35	1	42159687	Mammalian
79	4036-17-001	Pig	ES	H	36	1	39077041	Mammalian
80	4037-17-001	Pig	ES	H	37	1	58907848	Mammalian
81	4038-17-001	Pig	ES	H	38	1	46663231	Mammalian
82	4039-17-001	Pig	ES	H	39	1	28521520	Mammalian
83	5001-17-001	Pig	BE	A	1	1	29569166	Mammalian
84	5001-17-002	Pig	BE	A	1	2	29687748	Mammalian
85	5001-17-003	Pig	BE	A	1	3	30458620	Mammalian
86	5004-17-001	Pig	BE	A	4	1	47706788	Mammalian
87	5007-17-001	Pig	BE	A	7	1	45479873	Mammalian
88	5008-17-001	Pig	BE	A	8	1	85954589	Mammalian
89	5011-17-001	Pig	BE	A	11	1	65661911	Mammalian
90	5012-17-001	Pig	BE	A	12	1	96908052	Mammalian
91	5015-17-001	Pig	BE	A	15	1	71838091	Mammalian
92	5019-17-001	Pig	BE	A	19	1	80512391	Mammalian
93	5025-17-001	Pig	BE	A	25	1	51073723	Mammalian
94	5026-17-001	Pig	BE	A	26	1	82319988	Mammalian
95	5027-17-001	Pig	BE	A	27	1	78047697	Mammalian
96	5028-17-001	Pig	BE	A	28	1	79694533	Mammalian
97	5029-17-001	Pig	BE	A	29	1	44372291	Mammalian
98	5031-17-001	Pig	BE	A	31	1	34434217	Mammalian
99	5032-17-001	Pig	BE	A	32	1	37874306	Mammalian
100	5035-17-001	Pig	BE	A	35	1	28306195	Mammalian
101	5036-17-001	Pig	BE	A	36	1	30134127	Mammalian
102	5037-17-001	Pig	BE	A	37	1	22244936	Mammalian
103	5040-17-001	Pig	BE	A	40	1	24334941	Mammalian
104	5041-17-001	Pig	BE	A	41	1	33081807	Mammalian
105	6001-17-001	Pig	IT	D	1	1	71265376	Mammalian
106	6004-17-001	Pig	IT	D	4	1	45318970	Mammalian
107	6005-17-001	Pig	IT	D	5	1	53435545	Mammalian
108	6006-17-001	Pig	IT	D	6	1	51696267	Mammalian
109	6007-17-001	Pig	IT	D	7	1	28783642	Mammalian
110	6008-17-001	Pig	IT	D	8	1	56851847	Mammalian
111	6009-17-001	Pig	IT	D	9	1	31920970	Mammalian
112	6010-17-001	Pig	IT	D	10	1	68253475	Mammalian
113	6011-17-001	Pig	IT	D	11	1	54289841	Mammalian
114	6012-17-001	Pig	IT	D	12	1	47950613	Mammalian
115	6013-17-001	Pig	IT	D	13	1	59774928	Mammalian
116	6014-17-001	Pig	IT	D	14	1	62723018	Mammalian
117	6015-17-001	Pig	IT	D	15	1	69520710	Mammalian
118	6016-17-001	Pig	IT	D	16	1	95302005	Mammalian
119	6017-17-001	Pig	IT	D	17	1	28965997	Mammalian
120	6018-17-001	Pig	IT	D	18	1	33941690	Mammalian
121	6019-17-001	Pig	IT	D	19	1	30630657	Mammalian
122	6020-17-001	Pig	IT	D	20	1	30001528	Mammalian
123	6021-17-001	Pig	IT	D	21	1	31417930	Mammalian
124	6022-17-001	Pig	IT	D	22	1	38247492	Mammalian
125	7001-17-001	Pig	PL	G	1	1	62623193	Mammalian
126	7002-17-001	Pig	PL	G	2	1	56002891	Mammalian
127	7003-17-001	Pig	PL	G	3	1	73503579	Mammalian
128	7004-17-001	Pig	PL	G	4	1	88975372	Mammalian
129	7005-17-001	Pig	PL	G	5	1	55920748	Mammalian
130	7006-17-001	Pig	PL	G	6	1	52562679	Mammalian
131	7007-17-001	Pig	PL	G	7	1	55529983	Mammalian
132	7008-17-001	Pig	PL	G	8	1	66161905	Mammalian
133	7009-17-001	Pig	PL	G	9	1	71481897	Mammalian
134	7010-17-001	Pig	PL	G	10	1	65538784	Mammalian
135	7011-17-001	Pig	PL	G	11	1	49554675	Mammalian
136	7012-17-001	Pig	PL	G	12	1	33106750	Mammalian
137	7013-17-001	Pig	PL	G	13	1	34538094	Mammalian
138	7014-17-001	Pig	PL	G	14	1	31511928	Mammalian
139	7015-17-001	Pig	PL	G	15	1	34317735	Mammalian
140	7016-17-001	Pig	PL	G	16	1	33399747	Mammalian
141	7017-17-001	Pig	PL	G	17	1	31732147	Mammalian
142	7018-17-001	Pig	PL	G	18	1	33127780	Mammalian
143	7019-17-001	Pig	PL	G	19	1	45382039	Mammalian
144	7020-17-001	Pig	PL	G	20	1	42657024	Mammalian
145	8002-17-001	Pig	DK	C	2	1	34695312	Mammalian
146	8004-17-001	Pig	DK	C	4	1	39382394	Mammalian
147	8006-17-001	Pig	DK	C	6	1	27114244	Mammalian
148	8008-17-001	Pig	DK	C	8	1	34417793	Mammalian
149	8010-17-001	Pig	DK	C	10	1	57181198	Mammalian
150	8012-17-001	Pig	DK	C	12	1	50277793	Mammalian
151	8014-17-001	Pig	DK	C	14	1	57116485	Mammalian
152	8016-17-001	Pig	DK	C	16	1	31005601	Mammalian
153	8018-17-001	Pig	DK	C	18	1	40793564	Mammalian
154	8020-17-001	Pig	DK	C	20	1	57164103	Mammalian
155	8022-17-001	Pig	DK	C	22	1	30636770	Mammalian
156	8024-17-001	Pig	DK	C	24	1	35577385	Mammalian
157	8026-17-001	Pig	DK	C	26	1	51015971	Mammalian
158	8028-17-001	Pig	DK	C	28	1	49355561	Mammalian
159	8030-17-001	Pig	DK	C	30	1	80446806	Mammalian
160	8032-17-001	Pig	DK	C	32	1	46872812	Mammalian
161	8034-17-001	Pig	DK	C	34	1	48565343	Mammalian
162	8036-17-001	Pig	DK	C	36	1	41807764	Mammalian
163	8038-17-001	Pig	DK	C	38	1	45776233	Mammalian
164	8040-17-001	Pig	DK	C	40	1	38948313	Mammalian
165	9001-17-001	Pig	BG	I	1	1	21976888	Mammalian
166	9002-17-001	Pig	BG	I	2	1	40817181	Mammalian
167	9003-17-001	Pig	BG	I	3	1	28240363	Mammalian
168	9006-17-001	Pig	BG	I	6	1	20094221	Mammalian
169	9012-17-001	Pig	BG	I	12	1	10475794	Mammalian
170	9013-17-001	Pig	BG	I	13	1	29639540	Mammalian
171	9014-17-001	Pig	BG	I	14	1	16991939	Mammalian
172	9015-17-001	Pig	BG	I	15	1	29021517	Mammalian
173	9016-17-001	Pig	BG	I	16	1	31371825	Mammalian
174	9017-17-001	Pig	BG	I	17	1	21937208	Mammalian
175	9018-17-001	Pig	BG	I	18	1	16045454	Mammalian
176	9019-17-001	Pig	BG	I	19	1	20049699	Mammalian
177	9020-17-001	Pig	BG	I	20	1	24259537	Mammalian
178	9021-17-001	Pig	BG	I	21	1	25041820	Mammalian
179	9022-17-001	Pig	BG	I	22	1	49317553	Mammalian
180	9023-17-001	Pig	BG	I	23	1	14101948	Mammalian
181	9024-17-001	Pig	BG	I	24	1	19220788	Mammalian
182	9027-17-001	Pig	BG	I	27	1	29447935	Mammalian
183	9028-17-001	Pig	BG	I	28	1	11394311	Mammalian
184	9029-17-001	Pig	BG	I	29	1	20813254	Mammalian
185	9030-17-001	Pig	BG	I	30	1	16679719	Mammalian
186	1004-18-001	Broiler	NL	F	4	1	38228707	Avian
187	1008-18-001	Broiler	NL	F	8	1	39127586	Avian
188	1010-18-001	Broiler	NL	F	10	1	37917874	Avian
189	1012-18-001	Broiler	NL	F	12	1	40196018	Avian
190	1014-18-001	Broiler	NL	F	14	1	37378013	Avian
191	1016-18-001	Broiler	NL	F	16	1	44266632	Avian
192	1018-18-001	Broiler	NL	F	18	1	35853047	Avian
193	1020-18-001	Broiler	NL	F	20	1	39124007	Avian
194	1022-18-001	Broiler	NL	F	22	1	38294156	Avian
195	1024-18-001	Broiler	NL	F	24	1	41438512	Avian
196	1026-18-001	Broiler	NL	F	26	1	45617791	Avian
197	1028-18-001	Broiler	NL	F	28	1	44723533	Avian
198	1030-18-001	Broiler	NL	F	30	1	48850809	Avian
199	1032-18-001	Broiler	NL	F	32	1	42012977	Avian
200	1034-18-001	Broiler	NL	F	34	1	39083971	Avian
201	1036-18-001	Broiler	NL	F	36	1	46516096	Avian
202	1038-18-001	Broiler	NL	F	38	1	45835675	Avian
203	1042-18-001	Broiler	NL	F	42	1	50678489	Avian
204	1044-18-001	Broiler	NL	F	44	1	50615777	Avian
205	1046-18-001	Broiler	NL	F	46	1	50413021	Avian
206	2061-18-001	Broiler	DE	B	61	1	50281452	Avian
207	2063-18-001	Broiler	DE	B	63	1	40805354	Avian
208	2064-18-001	Broiler	DE	B	64	1	52378107	Avian
209	2065-18-001	Broiler	DE	B	65	1	56168547	Avian
210	2066-18-001	Broiler	DE	B	66	1	55001220	Avian
211	2067-18-001	Broiler	DE	B	67	1	48050032	Avian
212	2068-18-001	Broiler	DE	B	68	1	80408959	Avian
213	2069-18-001	Broiler	DE	B	69	1	51353191	Avian
214	2070-18-001	Broiler	DE	B	70	1	48333610	Avian
215	2071-18-001	Broiler	DE	B	71	1	50045231	Avian
216	2072-18-003	Broiler	DE	B	72	3	43534555	Avian
217	2073-18-001	Broiler	DE	B	73	1	42482068	Avian
218	2074-18-001	Broiler	DE	B	74	1	43499205	Avian
219	2075-18-001	Broiler	DE	B	75	1	49506488	Avian
220	2076-18-001	Broiler	DE	B	76	1	183713043	Avian
221	2077-18-001	Broiler	DE	B	77	1	43855982	Avian
222	2078-18-001	Broiler	DE	B	78	1	47427658	Avian
223	2079-18-001	Broiler	DE	B	79	1	49603093	Avian
224	2080-18-001	Broiler	DE	B	80	1	49573708	Avian
225	3301-18-001	Broiler	FR	E	301	1	51858719	Avian
226	3302-18-001	Broiler	FR	E	302	1	44355756	Avian
227	3303-18-001	Broiler	FR	E	303	1	45360536	Avian
228	3304-18-001	Broiler	FR	E	304	1	43610866	Avian
229	3305-18-001	Broiler	FR	E	305	1	45888749	Avian
230	3306-18-001	Broiler	FR	E	306	1	52079096	Avian
231	3307-18-001	Broiler	FR	E	307	1	49930654	Avian
232	3308-18-002	Broiler	FR	E	308	2	42834408	Avian
233	3309-18-001	Broiler	FR	E	309	1	55471385	Avian
234	3310-18-001	Broiler	FR	E	310	1	40607167	Avian
235	3311-18-001	Broiler	FR	E	311	1	41120741	Avian
236	3312-18-001	Broiler	FR	E	312	1	40826313	Avian
237	3313-18-001	Broiler	FR	E	313	1	54779513	Avian
238	3314-18-001	Broiler	FR	E	314	1	47968695	Avian
239	3315-18-001	Broiler	FR	E	315	1	43888150	Avian
240	3316-18-001	Broiler	FR	E	316	1	53387908	Avian
241	3317-18-001	Broiler	FR	E	317	1	26136233	Avian
242	3318-18-001	Broiler	FR	E	318	1	59574989	Avian
243	3319-18-001	Broiler	FR	E	319	1	48336683	Avian
244	3320-18-001	Broiler	FR	E	320	1	46318995	Avian
245	4003-18-001	Broiler	ES	H	3	1	45165887	Avian
246	4004-18-001	Broiler	ES	H	4	1	57364955	Avian
247	4005-18-001	Broiler	ES	H	5	1	41789698	Avian
248	4006-18-001	Broiler	ES	H	6	1	53730952	Avian
249	4008-18-001	Broiler	ES	H	8	1	52914963	Avian
250	4009-18-001	Broiler	ES	H	9	1	57163179	Avian
251	4010-18-001	Broiler	ES	H	10	1	48315566	Avian
252	4011-18-001	Broiler	ES	H	11	1	58059314	Avian
253	4012-18-001	Broiler	ES	H	12	1	37788137	Avian
254	4015-18-001	Broiler	ES	H	15	1	48821837	Avian
255	4016-18-001	Broiler	ES	H	16	1	49523157	Avian
256	4017-18-001	Broiler	ES	H	17	1	46867325	Avian
257	4018-18-001	Broiler	ES	H	18	1	39424650	Avian
258	4019-18-001	Broiler	ES	H	19	1	44849056	Avian
259	4020-18-001	Broiler	ES	H	20	1	49035571	Avian
260	4021-18-001	Broiler	ES	H	21	1	49313225	Avian
261	4022-18-001	Broiler	ES	H	22	1	54339049	Avian
262	4027-18-001	Broiler	ES	H	27	1	48868965	Avian
263	4040-18-001	Broiler	ES	H	40	1	63295528	Avian
264	4041-18-001	Broiler	ES	H	41	1	48804089	Avian
265	5003-18-001	Broiler	BE	A	3	1	37102307	Avian
266	5005-18-001	Broiler	BE	A	5	1	47449204	Avian
267	5006-18-001	Broiler	BE	A	6	1	36006223	Avian
268	5009-18-001	Broiler	BE	A	9	1	41891419	Avian
269	5010-18-001	Broiler	BE	A	10	1	35837129	Avian
270	5013-18-001	Broiler	BE	A	13	1	48393852	Avian
271	5014-18-001	Broiler	BE	A	14	1	44863798	Avian
272	5016-18-001	Broiler	BE	A	16	1	41465198	Avian
273	5017-18-001	Broiler	BE	A	17	1	39418692	Avian
274	5018-18-001	Broiler	BE	A	18	1	41356980	Avian
275	5020-18-001	Broiler	BE	A	20	1	51821594	Avian
276	5021-18-001	Broiler	BE	A	21	1	43985824	Avian
277	5022-18-001	Broiler	BE	A	22	1	46279617	Avian
278	5023-18-001	Broiler	BE	A	23	1	44360639	Avian
279	5024-18-001	Broiler	BE	A	24	1	44904104	Avian
280	5030-18-001	Broiler	BE	A	30	1	49509193	Avian
281	5033-18-001	Broiler	BE	A	33	1	43678548	Avian
282	5034-18-001	Broiler	BE	A	34	1	45902088	Avian
283	5038-18-001	Broiler	BE	A	38	1	48364775	Avian
284	5039-18-001	Broiler	BE	A	39	1	45908728	Avian
285	6002-18-001	Broiler	IT	D	2	1	43936079	Avian
286	6023-18-001	Broiler	IT	D	23	1	41341475	Avian
287	6024-18-001	Broiler	IT	D	24	1	44720693	Avian
288	6025-18-001	Broiler	IT	D	25	1	47314473	Avian
289	6026-18-001	Broiler	IT	D	26	1	51983876	Avian
290	6027-18-001	Broiler	IT	D	27	1	47121129	Avian
291	6028-18-001	Broiler	IT	D	28	1	44453041	Avian
292	6029-18-001	Broiler	IT	D	29	1	43268099	Avian
293	6030-18-001	Broiler	IT	D	30	1	39743989	Avian
294	6031-18-001	Broiler	IT	D	31	1	40732232	Avian
295	6032-18-001	Broiler	IT	D	32	1	42493425	Avian
296	6033-18-001	Broiler	IT	D	33	1	53019994	Avian
297	6034-18-001	Broiler	IT	D	34	1	44776914	Avian
298	6035-18-001	Broiler	IT	D	35	1	34611005	Avian
299	6036-18-001	Broiler	IT	D	36	1	39054323	Avian
300	6037-18-001	Broiler	IT	D	37	1	47553428	Avian
301	6038-18-001	Broiler	IT	D	38	1	55858856	Avian
302	6039-18-001	Broiler	IT	D	39	1	47632687	Avian
303	6040-18-001	Broiler	IT	D	40	1	42747087	Avian
304	6041-18-001	Broiler	IT	D	41	1	55859678	Avian
305	7101-18-001	Broiler	PL	G	101	1	50522815	Avian
306	7102-18-001	Broiler	PL	G	102	1	48679435	Avian
307	7103-18-001	Broiler	PL	G	103	1	54634780	Avian
308	7104-18-001	Broiler	PL	G	104	1	55435974	Avian
309	7105-18-001	Broiler	PL	G	105	1	45004821	Avian
310	7106-18-001	Broiler	PL	G	106	1	54792863	Avian
311	7107-18-001	Broiler	PL	G	107	1	47097598	Avian
312	7108-18-001	Broiler	PL	G	108	1	47115514	Avian
313	7109-18-001	Broiler	PL	G	109	1	102662716	Avian
314	7110-18-001	Broiler	PL	G	110	1	54251276	Avian
315	7111-18-001	Broiler	PL	G	111	1	44206070	Avian
316	7112-18-001	Broiler	PL	G	112	1	46637923	Avian
317	7113-18-001	Broiler	PL	G	113	1	42162531	Avian
318	7114-18-001	Broiler	PL	G	114	1	50557168	Avian
319	7115-18-001	Broiler	PL	G	115	1	50270067	Avian
320	7116-18-001	Broiler	PL	G	116	1	41378122	Avian
321	7117-18-001	Broiler	PL	G	117	1	47304603	Avian
322	7118-18-001	Broiler	PL	G	118	1	52699751	Avian
323	7119-18-001	Broiler	PL	G	119	1	39783179	Avian
324	7120-18-001	Broiler	PL	G	120	1	42009588	Avian
325	8001-18-001	Broiler	DK	C	1	1	37774686	Avian
326	8003-18-001	Broiler	DK	C	3	1	37533338	Avian
327	8005-18-001	Broiler	DK	C	5	1	34017324	Avian
328	8007-18-001	Broiler	DK	C	7	1	38977545	Avian
329	8009-18-001	Broiler	DK	C	9	1	40081410	Avian
330	8011-18-001	Broiler	DK	C	11	1	39789193	Avian
331	8013-18-001	Broiler	DK	C	13	1	43327199	Avian
332	8015-18-001	Broiler	DK	C	15	1	34450972	Avian
333	8017-18-001	Broiler	DK	C	17	1	43561033	Avian
334	8019-18-001	Broiler	DK	C	19	1	48845071	Avian
335	8021-18-001	Broiler	DK	C	21	1	37618390	Avian
336	8023-18-001	Broiler	DK	C	23	1	49987277	Avian
337	8025-18-001	Broiler	DK	C	25	1	45325816	Avian
338	8027-18-001	Broiler	DK	C	27	1	50060959	Avian
339	8029-18-001	Broiler	DK	C	29	1	35787203	Avian
340	8031-18-001	Broiler	DK	C	31	1	46002893	Avian
341	8033-18-001	Broiler	DK	C	33	1	43109488	Avian
342	8035-18-001	Broiler	DK	C	35	1	41694581	Avian
343	8037-18-001	Broiler	DK	C	37	1	41525396	Avian
344	8039-18-001	Broiler	DK	C	39	1	48461656	Avian
345	9005-18-001	Broiler	BG	I	5	1	38384050	Avian
346	9006-18-002	Broiler	BG	I	6	2	59014449	Avian
347	9007-18-001	Broiler	BG	I	7	1	38749668	Avian
348	9008-18-001	Broiler	BG	I	8	1	40970279	Avian
349	9009-18-001	Broiler	BG	I	9	1	50893888	Avian
350	9010-18-001	Broiler	BG	I	10	1	56879261	Avian
351	9011-18-001	Broiler	BG	I	11	1	48345655	Avian
352	9025-18-001	Broiler	BG	I	25	1	49095797	Avian
353	9026-18-001	Broiler	BG	I	26	1	50853815	Avian
354	9031-18-001	Broiler	BG	I	31	1	49798176	Avian
355	9032-18-001	Broiler	BG	I	32	1	45885533	Avian
356	9033-18-001	Broiler	BG	I	33	1	39538908	Avian
357	9034-18-001	Broiler	BG	I	34	1	40382932	Avian
358	9035-18-001	Broiler	BG	I	35	1	40280844	Avian
359	9036-18-001	Broiler	BG	I	36	1	47874964	Avian
360	9037-18-001	Broiler	BG	I	37	1	40592334	Avian
361	9038-18-001	Broiler	BG	I	38	1	37274048	Avian
362	9039-18-008	Broiler	BG	I	39	8	39485214	Avian
363	9040-18-001	Broiler	BG	I	40	1	45442985	Avian
364	DE_turkey_farm040_bio1	Turkey	DE	B	40	1	30711225	Avian
365	DE_turkey_farm041_bio1	Turkey	DE	B	41	1	42563476	Avian
366	DE_turkey_farm042_bio1	Turkey	DE	B	42	1	37088218	Avian
367	DE_turkey_farm043_bio1	Turkey	DE	B	43	1	63973276	Avian
368	DE_turkey_farm044_bio1	Turkey	DE	B	44	1	42379689	Avian
369	DE_turkey_farm045_bio1	Turkey	DE	B	45	1	42253277	Avian
370	DE_turkey_farm046_bio1	Turkey	DE	B	46	1	40777395	Avian
371	DE_turkey_farm047_bio1	Turkey	DE	B	47	1	64087295	Avian
372	DE_turkey_farm048_bio1	Turkey	DE	B	48	1	27977542	Avian
373	DE_turkey_farm049_bio1	Turkey	DE	B	49	1	54932277	Avian
374	DE_turkey_farm050_bio1	Turkey	DE	B	50	1	34020486	Avian
375	DE_turkey_farm051_bio1	Turkey	DE	B	51	1	19928030	Avian
376	DE_turkey_farm052_bio1	Turkey	DE	B	52	1	68680305	Avian
377	DE_turkey_farm053_bio1	Turkey	DE	B	53	1	74146975	Avian
378	DE_turkey_farm055_bio1	Turkey	DE	B	55	1	69101738	Avian
379	DE_turkey_farm056_bio1	Turkey	DE	B	56	1	74763522	Avian
380	DE_turkey_farm057_bio1	Turkey	DE	B	57	1	81085176	Avian
381	DE_turkey_farm058_bio1	Turkey	DE	B	58	1	79211492	Avian
382	DE_turkey_farm059_bio1	Turkey	DE	B	59	1	68885718	Avian
383	DE_turkey_farm060_bio1	Turkey	DE	B	60	1	73230220	Avian
384	DE_turkey_farm091_bio1	Turkey	DE	B	91	1	37784018	Avian
385	ES_turkey_farm044_bio1	Turkey	ES	H	44	1	34565115	Avian
386	ES_turkey_farm046_bio1	Turkey	ES	H	46	1	21907223	Avian
387	ES_turkey_farm047_bio1	Turkey	ES	H	47	1	24419443	Avian
388	ES_turkey_farm048_bio1	Turkey	ES	H	48	1	11478306	Avian
389	ES_turkey_farm048_bio2	Turkey	ES	H	48	2	30844116	Avian
390	ES_turkey_farm049_bio1	Turkey	ES	H	49	1	47368025	Avian
391	ES_turkey_farm050_bio1	Turkey	ES	H	50	1	30127330	Avian
392	ES_turkey_farm051_bio1	Turkey	ES	H	51	1	21619233	Avian
393	ES_turkey_farm052_bio1	Turkey	ES	H	52	1	50550685	Avian
394	ES_turkey_farm052_bio2	Turkey	ES	H	52	2	50186715	Avian
395	ES_turkey_farm053_bio1	Turkey	ES	H	53	1	42935089	Avian
396	ES_turkey_farm054_bio1	Turkey	ES	H	54	1	38877133	Avian
397	ES_turkey_farm055_bio1	Turkey	ES	H	55	1	31018857	Avian
398	ES_turkey_farm055_bio2	Turkey	ES	H	55	2	29230362	Avian
399	ES_turkey_farm056_bio1	Turkey	ES	H	56	1	26241072	Avian
400	ES_turkey_farm057_bio1	Turkey	ES	H	57	1	39518068	Avian
401	ES_turkey_farm057_bio2	Turkey	ES	H	57	2	23643378	Avian
402	ES_turkey_farm058_bio1	Turkey	ES	H	58	1	35609725	Avian
403	ES_turkey_farm059_bio1	Turkey	ES	H	59	1	42553030	Avian
404	ES_turkey_farm060_bio1	Turkey	ES	H	60	1	38862133	Avian
405	ES_turkey_farm061_bio1	Turkey	ES	H	61	1	44514700	Avian
406	ES_turkey_farm062_bio1	Turkey	ES	H	62	1	41303293	Avian
407	ES_turkey_farm062_bio2	Turkey	ES	H	62	2	37412051	Avian
408	ES_turkey_farm063_bio1	Turkey	ES	H	63	1	38391867	Avian
409	FR_turkey_farm501_bio1	Turkey	FR	E	501	1	78520605	Avian
410	FR_turkey_farm502_bio1	Turkey	FR	E	502	1	74360713	Avian
411	FR_turkey_farm503_bio1	Turkey	FR	E	503	1	63688967	Avian
412	FR_turkey_farm504_bio1	Turkey	FR	E	504	1	38056269	Avian
413	FR_turkey_farm505_bio1	Turkey	FR	E	505	1	72762526	Avian
414	FR_turkey_farm506_bio1	Turkey	FR	E	506	1	82704638	Avian
415	FR_turkey_farm507_bio1	Turkey	FR	E	507	1	28495685	Avian
416	FR_turkey_farm508_bio1	Turkey	FR	E	508	1	28568652	Avian
417	FR_turkey_farm509_bio1	Turkey	FR	E	509	1	63573874	Avian
418	FR_turkey_farm510_bio1	Turkey	FR	E	510	1	33750642	Avian
419	FR_turkey_farm511_bio1	Turkey	FR	E	511	1	36530157	Avian
420	FR_turkey_farm512_bio1	Turkey	FR	E	512	1	75526037	Avian
421	FR_turkey_farm513_bio1	Turkey	FR	E	513	1	37583264	Avian
422	FR_turkey_farm514_bio1	Turkey	FR	E	514	1	72075393	Avian
423	FR_turkey_farm515_bio1	Turkey	FR	E	515	1	34082042	Avian
424	FR_turkey_farm516_bio1	Turkey	FR	E	516	1	39087964	Avian
425	FR_turkey_farm517_bio1	Turkey	FR	E	517	1	21050709	Avian
426	FR_turkey_farm518_bio1	Turkey	FR	E	518	1	31508131	Avian
427	FR_turkey_farm519_bio1	Turkey	FR	E	519	1	26495271	Avian
428	FR_turkey_farm520_bio1	Turkey	FR	E	520	1	31938614	Avian
429	DE_veal_farm020_bio1	Veal Calf	DE	B	20	1	27927618	Mammalian
430	DE_veal_farm021_bio1	Veal Calf	DE	B	21	1	46858147	Mammalian
431	DE_veal_farm022_bio1	Veal Calf	DE	B	22	1	41182127	Mammalian
432	DE_veal_farm023_bio1	Veal Calf	DE	B	23	1	26633956	Mammalian
433	DE_veal_farm024_bio1	Veal Calf	DE	B	24	1	31224299	Mammalian
434	DE_veal_farm025_bio1	Veal Calf	DE	B	25	1	44432265	Mammalian
435	DE_veal_farm026_bio1	Veal Calf	DE	B	26	1	30949118	Mammalian
436	DE_veal_farm027_bio1	Veal Calf	DE	B	27	1	43390162	Mammalian
437	DE_veal_farm028_bio1	Veal Calf	DE	B	28	1	45934700	Mammalian
438	DE_veal_farm029_bio1	Veal Calf	DE	B	29	1	52070821	Mammalian
439	DE_veal_farm030_bio1	Veal Calf	DE	B	30	1	49058813	Mammalian
440	DE_veal_farm031_bio1	Veal Calf	DE	B	31	1	56099366	Mammalian
441	DE_veal_farm033_bio1	Veal Calf	DE	B	33	1	51903357	Mammalian
442	DE_veal_farm034_bio1	Veal Calf	DE	B	34	1	60977011	Mammalian
443	DE_veal_farm035_bio1	Veal Calf	DE	B	35	1	52436709	Mammalian
444	DE_veal_farm036_bio1	Veal Calf	DE	B	36	1	52377313	Mammalian
445	DE_veal_farm037_bio1	Veal Calf	DE	B	37	1	47200295	Mammalian
446	DE_veal_farm038_bio1	Veal Calf	DE	B	38	1	42616388	Mammalian
447	DE_veal_farm039_bio1	Veal Calf	DE	B	39	1	45704579	Mammalian
448	DE_veal_farm040_bio1	Veal Calf	DE	B	40	1	49136513	Mammalian
449	DE_veal_farm105_bio1	Veal Calf	DE	B	105	1	52609630	Mammalian
450	FR_veal_farm401_bio1	Veal Calf	FR	E	401	1	46250662	Mammalian
451	FR_veal_farm402_bio1	Veal Calf	FR	E	402	1	53393111	Mammalian
452	FR_veal_farm403_bio1	Veal Calf	FR	E	403	1	52437277	Mammalian
453	FR_veal_farm404_bio1	Veal Calf	FR	E	404	1	43236200	Mammalian
454	FR_veal_farm405_bio1	Veal Calf	FR	E	405	1	41612056	Mammalian
455	FR_veal_farm406_bio1	Veal Calf	FR	E	406	1	43517043	Mammalian
456	FR_veal_farm407_bio1	Veal Calf	FR	E	407	1	45004769	Mammalian
457	FR_veal_farm408_bio1	Veal Calf	FR	E	408	1	72771493	Mammalian
458	FR_veal_farm409_bio1	Veal Calf	FR	E	409	1	28767454	Mammalian
459	FR_veal_farm410_bio1	Veal Calf	FR	E	410	1	33231068	Mammalian
460	FR_veal_farm411_bio1	Veal Calf	FR	E	411	1	46868101	Mammalian
461	FR_veal_farm412_bio1	Veal Calf	FR	E	412	1	42810322	Mammalian
462	FR_veal_farm413_bio1	Veal Calf	FR	E	413	1	46307103	Mammalian
463	FR_veal_farm414_bio1	Veal Calf	FR	E	414	1	51272244	Mammalian
464	FR_veal_farm415_bio1	Veal Calf	FR	E	415	1	41724941	Mammalian
465	FR_veal_farm416_bio1	Veal Calf	FR	E	416	1	38233527	Mammalian
466	FR_veal_farm417_bio1	Veal Calf	FR	E	417	1	39652017	Mammalian
467	FR_veal_farm418_bio1	Veal Calf	FR	E	418	1	45027030	Mammalian
468	FR_veal_farm419_bio1	Veal Calf	FR	E	419	1	30569786	Mammalian
469	FR_veal_farm420_bio1	Veal Calf	FR	E	420	1	27706395	Mammalian
470	NL_veal_farm100_bio1	Veal Calf	NL	F	100	1	48158830	Mammalian
471	NL_veal_farm101_bio1	Veal Calf	NL	F	101	1	46692457	Mammalian
472	NL_veal_farm102_bio1	Veal Calf	NL	F	102	1	51757776	Mammalian
473	NL_veal_farm103_bio1	Veal Calf	NL	F	103	1	44135485	Mammalian
474	NL_veal_farm104_bio1	Veal Calf	NL	F	104	1	39923325	Mammalian
475	NL_veal_farm105_bio1	Veal Calf	NL	F	105	1	47165039	Mammalian
476	NL_veal_farm106_bio1	Veal Calf	NL	F	106	1	37042072	Mammalian
477	NL_veal_farm107_bio1	Veal Calf	NL	F	107	1	57433281	Mammalian
478	NL_veal_farm108_bio1	Veal Calf	NL	F	108	1	33337635	Mammalian
479	NL_veal_farm109_bio1	Veal Calf	NL	F	109	1	26823442	Mammalian
480	NL_veal_farm110_bio1	Veal Calf	NL	F	110	1	33871480	Mammalian
481	NL_veal_farm111_bio1	Veal Calf	NL	F	111	1	34171445	Mammalian
482	NL_veal_farm112_bio1	Veal Calf	NL	F	112	1	25228951	Mammalian
483	NL_veal_farm113_bio1	Veal Calf	NL	F	113	1	25700882	Mammalian
484	NL_veal_farm114_bio1	Veal Calf	NL	F	114	1	37532427	Mammalian
485	NL_veal_farm115_bio1	Veal Calf	NL	F	115	1	44545523	Mammalian
486	NL_veal_farm116_bio1	Veal Calf	NL	F	116	1	45858809	Mammalian
487	NL_veal_farm117_bio1	Veal Calf	NL	F	117	1	51058588	Mammalian
488	NL_veal_farm118_bio1	Veal Calf	NL	F	118	1	47706399	Mammalian
489	NL_veal_farm119_bio1	Veal Calf	NL	F	119	1	107610708	Mammalian
490	fish-407921001	Fish	ES	H	79	1	51386184	Fish
491	fish-360321001	Fish	FR	E	603	1	3410800	Fish
492	fish-406921001	Fish	ES	H	69	1	30916510	Fish
493	fish-407321001	Fish	ES	H	73	1	30730371	Fish
494	fish-720621001	Fish	PL	G	206	1	46672527	Fish
495	fish-720721001	Fish	PL	G	207	1	11665782	Fish
496	fish-721421001	Fish	PL	G	214	1	137412467	Fish
497	fish-720521001	Fish	PL	G	205	1	11509704	Fish
498	fish-721121001	Fish	PL	G	211	1	624554	Fish
499	fish-361321002	Fish	FR	E	613	2	15699056	Fish
500	fish-361521002	Fish	FR	E	615	2	12985301	Fish
501	fish-404221001	Fish	ES	H	42	1	16657103	Fish
502	fish-406421001	Fish	ES	H	64	1	22475646	Fish
503	fish-406521001	Fish	ES	H	65	1	12472468	Fish
504	fish-406621001	Fish	ES	H	66	1	12133980	Fish
505	fish-406721001	Fish	ES	H	67	1	28320713	Fish
506	fish-406821001	Fish	ES	H	68	1	17254580	Fish
507	fish-407021001	Fish	ES	H	70	1	20336912	Fish
508	fish-407121001	Fish	ES	H	71	1	3030410	Fish
509	fish-407221001	Fish	ES	H	72	1	17060362	Fish
510	fish-407421001	Fish	ES	H	74	1	24642078	Fish
511	fish-407521001	Fish	ES	H	75	1	19941664	Fish
512	fish-407621001	Fish	ES	H	76	1	7281825	Fish
513	fish-407721001	Fish	ES	H	77	1	19229527	Fish
514	fish-407821001	Fish	ES	H	78	1	29598433	Fish
515	fish-408021001	Fish	ES	H	80	1	21311586	Fish
516	fish-408121001	Fish	ES	H	81	1	29797394	Fish
517	fish-408221001	Fish	ES	H	82	1	18863894	Fish
518	fish-360121001	Fish	FR	E	601	1	12410400	Fish
519	fish-360221001	Fish	FR	E	602	1	8744113	Fish
520	fish-360421001	Fish	FR	E	604	1	8563089	Fish
521	fish-360521001	Fish	FR	E	605	1	18927089	Fish
522	fish-360621001	Fish	FR	E	606	1	11987642	Fish
523	fish-360721001	Fish	FR	E	607	1	27990024	Fish
524	fish-360821001	Fish	FR	E	608	1	16227771	Fish
525	fish-360921001	Fish	FR	E	609	1	11428848	Fish
526	fish-361021001	Fish	FR	E	610	1	25931350	Fish
527	fish-361121001	Fish	FR	E	611	1	1655935	Fish
528	fish-361221001	Fish	FR	E	612	1	6974944	Fish
529	fish-361421001	Fish	FR	E	614	1	5235279	Fish
530	fish-361721001	Fish	FR	E	617	1	17610844	Fish
531	fish-361821001	Fish	FR	E	618	1	25031102	Fish
532	fish-361921001	Fish	FR	E	619	1	18285555	Fish
533	fish-362021001	Fish	FR	E	620	1	33247161	Fish
534	fish-720121001	Fish	PL	G	201	1	25342255	Fish
535	fish-720221001	Fish	PL	G	202	1	3328335	Fish
536	fish-720321001	Fish	PL	G	203	1	3875524	Fish
537	fish-720421001	Fish	PL	G	204	1	5804139	Fish
538	fish-720821001	Fish	PL	G	208	1	13359921	Fish
539	fish-720921001	Fish	PL	G	209	1	8062837	Fish
540	fish-721021001	Fish	PL	G	210	1	34226163	Fish
541	fish-721221001	Fish	PL	G	212	1	28652793	Fish
542	fish-721321001	Fish	PL	G	213	1	20501190	Fish
543	fish-721621001	Fish	PL	G	216	1	14615750	Fish
544	fish-721721001	Fish	PL	G	217	1	39681394	Fish
545	fish-721821001	Fish	PL	G	218	1	20534715	Fish
546	fish-722021001	Fish	PL	G	220	1	58778579	Fish
547	fish-40502002	Fish	ES	H	50	2	43577102	Fish
548	fish-40502001	Fish	ES	H	50	1	19742387	Fish

## Sheet: s3_resfinder_metadata
	gene_id	amr_class	munk2018_amr_group	new_amr_group	gene_length_bp	short_gene
1	sul1_15_EF667294	Sulphonamide	Sulphonamide	Sulphonamide	840	sul1_15
2	blaOXA-193_1_CP013032	Beta-Lactam	Beta-Lactam	Beta-Lactam	774	blaOXA-193_1
3	blaIMP-63_1_KX821663	Beta-Lactam	Beta-Lactam	Beta-Lactam	741	blaIMP-63_1
4	VanG2XY_1_FJ872410	Vancomycin	Other	Vancomycin	1811	VanG2XY_1
5	tet(Q)_1_L33696	Tetracycline	Tetracycline	Tetracycline	1926	tet(Q)_1
6	cfr(C)_2_CANB01000378	Phenicol	Phenicol	Phenicol	1251	cfr(C)_2
7	mef(A)_2_U83667	Macrolide	Macrolide	Macrolide	1218	mef(A)_2
8	aac(6_)-Ib-Hangzhou_1_FJ503047	Aminoglycoside	Aminoglycoside	Aminoglycoside	519	aac(6_)-Ib-Hangzhou_1
9	tet(O/W)_5_AM889122	Tetracycline	Tetracycline	Tetracycline	1889	tet(O/W)_5
10	erm(G)_1_M15332	Macrolide	Macrolide	Macrolide	735	erm(G)_1
11	erm(Q)_1_L22689	Macrolide	Macrolide	Macrolide	774	erm(Q)_1
12	erm(C)_16_AF019140	Macrolide	Macrolide	Macrolide	735	erm(C)_16
13	tet(44)_2_FN594949	Tetracycline	Tetracycline	Tetracycline	1923	tet(44)_2
14	erm(B)_12_U18931	Macrolide	Macrolide	Macrolide	738	erm(B)_12
15	msr(D)_3_AF227520	Macrolide	Macrolide	Macrolide	1464	msr(D)_3
16	tet(W)_4_FN396364	Tetracycline	Tetracycline	Tetracycline	1920	tet(W)_4
17	blaACI-1_1_AJ007350	Beta-Lactam	Beta-Lactam	Beta-Lactam	855	blaACI-1_1
18	nimJ_1_NZ_JH815495	Nitroimidazole	Other	Other	498	nimJ_1_NZ
19	tet(32)_1_EU722333	Tetracycline	Tetracycline	Tetracycline	1920	tet(32)_1
20	tet(L)_2_M29725	Tetracycline	Tetracycline	Tetracycline	1377	tet(L)_2
21	mef(A)_1_AJ971089	Macrolide	Macrolide	Macrolide	1218	mef(A)_1
22	tet(40)_1_FJ158002	Tetracycline	Tetracycline	Tetracycline	1221	tet(40)_1
23	lnu(C)_1_AY928180	Macrolide	Macrolide	Macrolide	495	lnu(C)_1
24	tet(O/W)-2_1_AY485122	Tetracycline	Tetracycline	Tetracycline	1920	tet(O/W)-2_1
25	blaTEM-141_1_AY956335	Beta-Lactam	Beta-Lactam	Beta-Lactam	861	blaTEM-141_1
26	rmtF_1_JQ808129	Aminoglycoside	Aminoglycoside	Aminoglycoside	780	rmtF_1
27	tetA(P)_2_L20800	Tetracycline	Tetracycline	Tetracycline	1263	tetA(P)_2
28	tet(32)_2_EF626943	Tetracycline	Tetracycline	Tetracycline	1920	tet(32)_2
29	cfxA5_1_AY769934	Beta-Lactam	Beta-Lactam	Beta-Lactam	966	cfxA5_1
30	ant(6)-Ia_2_KF421157	Aminoglycoside	Aminoglycoside	Aminoglycoside	864	ant(6)-Ia_2
31	erm(F)_3_M17808	Macrolide	Macrolide	Macrolide	801	erm(F)_3
32	ant(6)-Ia_1_AF330699	Aminoglycoside	Aminoglycoside	Aminoglycoside	909	ant(6)-Ia_1
33	aph(3_)-III_1_M26832	Aminoglycoside	Aminoglycoside	Aminoglycoside	795	aph(3_)-III_1
34	tet(44)_1_NZ_ABDU01000081	Tetracycline	Tetracycline	Tetracycline	1923	tet(44)_1_NZ
35	tet(X)_2_M37699	Tetracycline	Tetracycline	Tetracycline	1167	tet(X)_2
36	tet(O/32/O)_1_JQ740052	Tetracycline	Tetracycline	Tetracycline	1920	tet(O/32/O)_1
37	cfxA2_1_AF504914	Beta-Lactam	Beta-Lactam	Beta-Lactam	966	cfxA2_1
38	cfxA_1_U38243	Beta-Lactam	Beta-Lactam	Beta-Lactam	966	cfxA_1
39	tet(Q)_2_X58717	Tetracycline	Tetracycline	Tetracycline	1926	tet(Q)_2
40	tet(O/W)_3_AM889120	Tetracycline	Tetracycline	Tetracycline	1889	tet(O/W)_3
41	tet(Q)_4_Z21523	Tetracycline	Tetracycline	Tetracycline	1926	tet(Q)_4
42	tet(W)_2_AY049983	Tetracycline	Tetracycline	Tetracycline	1920	tet(W)_2
43	tet(W/32/O)_3_AM710603	Tetracycline	Tetracycline	Tetracycline	1920	tet(W/32/O)_3
44	cfxA6_1_GQ342996	Beta-Lactam	Beta-Lactam	Beta-Lactam	996	cfxA6_1
45	tet(M)_10_EU182585	Tetracycline	Tetracycline	Tetracycline	1920	tet(M)_10
46	tet(O)_2_M20925	Tetracycline	Tetracycline	Tetracycline	1920	tet(O)_2
47	tet(40)_2_AM419751	Tetracycline	Tetracycline	Tetracycline	1221	tet(40)_2
48	lsa(E)_1_JX560992	Macrolide	Macrolide	Macrolide	1485	lsa(E)_1
49	msr(D)_2_AF274302	Macrolide	Macrolide	Macrolide	1464	msr(D)_2
50	mef(A)_3_AF227520	Macrolide	Macrolide	Macrolide	1218	mef(A)_3
51	tet(O/32/O)_4_AIOQ01000025	Tetracycline	Tetracycline	Tetracycline	1920	tet(O/32/O)_4
52	tet(Q)_3_U73497	Tetracycline	Tetracycline	Tetracycline	1965	tet(Q)_3
53	erm(B)_23_X72021	Macrolide	Macrolide	Macrolide	738	erm(B)_23
54	tet(O/W)_4_AM889121	Tetracycline	Tetracycline	Tetracycline	1889	tet(O/W)_4
55	erm(G)_2_L42817	Macrolide	Macrolide	Macrolide	735	erm(G)_2
56	aph(2__)-If_2_AY701528	Aminoglycoside	Aminoglycoside	Aminoglycoside	894	aph(2__)-If_2
57	lnu(P)_1_FJ589781	Macrolide	Macrolide	Macrolide	501	lnu(P)_1
58	tetB(P)_1_NC_010937	Tetracycline	Tetracycline	Tetracycline	1959	tetB(P)_1_NC
59	tet(O/32/O)_3_NZ_AUJS01000017	Tetracycline	Tetracycline	Tetracycline	1920	tet(O/32/O)_3_NZ
60	ant(6)-Ia_3_KF864551	Aminoglycoside	Aminoglycoside	Aminoglycoside	867	ant(6)-Ia_3
61	tet(O)_1_M18896	Tetracycline	Tetracycline	Tetracycline	1920	tet(O)_1
62	tet(O/32/O)_5_FP929050	Tetracycline	Tetracycline	Tetracycline	1920	tet(O/32/O)_5
63	nimB_1_X71443	Nitroimidazole	Other	Other	495	nimB_1
64	mef(A)_4_HG423652	Macrolide	Macrolide	Macrolide	1218	mef(A)_4
65	blaOXA-233_1_KJ657570	Beta-Lactam	Beta-Lactam	Beta-Lactam	801	blaOXA-233_1
66	tet(O)_3_Y07780	Tetracycline	Tetracycline	Tetracycline	1920	tet(O)_3
67	tet(W/32/O)_1_AM710601	Tetracycline	Tetracycline	Tetracycline	1920	tet(W/32/O)_1
68	tet(X)_1_GU014535	Tetracycline	Tetracycline	Tetracycline	1167	tet(X)_1
69	tet(O/W/32/O)_5_JQ740053	Tetracycline	Tetracycline	Tetracycline	1920	tet(O/W/32/O)_5
70	ant(6)-Ib_1_FN594949	Aminoglycoside	Aminoglycoside	Aminoglycoside	858	ant(6)-Ib_1
71	tet(W)_5_AJ427422	Tetracycline	Tetracycline	Tetracycline	1920	tet(W)_5
72	cfxA3_1_AF472622	Beta-Lactam	Beta-Lactam	Beta-Lactam	966	cfxA3_1
73	blaOXA-451_1_KR061504	Beta-Lactam	Beta-Lactam	Beta-Lactam	774	blaOXA-451_1
74	lnu(B)_2_JQ861959	Macrolide	Macrolide	Macrolide	804	lnu(B)_2
75	tet(O/W/O)-1_1_AY196921	Tetracycline	Tetracycline	Tetracycline	1920	tet(O/W/O)-1_1
76	erm(B)_1_JN899585	Macrolide	Macrolide	Macrolide	738	erm(B)_1
77	tet(M)_13_AM990992	Tetracycline	Tetracycline	Tetracycline	1920	tet(M)_13
78	erm(B)_18_X66468	Macrolide	Macrolide	Macrolide	762	erm(B)_18
79	poxtA_1_MF095097	Oxazolidinone	Other	Other	1629	poxtA_1
80	vat(E)_5_AJ488494	Macrolide	Macrolide	Macrolide	645	vat(E)_5
81	lsa(B)_1_AJ579365	Macrolide	Macrolide	Macrolide	1479	lsa(B)_1
82	tetA(P)_1_AB054980	Tetracycline	Tetracycline	Tetracycline	1263	tetA(P)_1
83	cat_2_M35190	Phenicol	Phenicol	Phenicol	624	cat_2
84	sul1_26_AY524415	Sulphonamide	Sulphonamide	Sulphonamide	840	sul1_26
85	aac(6_)-Iae_1_AB104852	Aminoglycoside	Aminoglycoside	Aminoglycoside	552	aac(6_)-Iae_1
86	blaPEDO-2_1_KP109678	Beta-Lactam	Beta-Lactam	Beta-Lactam	858	blaPEDO-2_1
87	tet(C)_2_AY046276	Tetracycline	Tetracycline	Tetracycline	1176	tet(C)_2
88	lnu(A)_1_M14039	Macrolide	Macrolide	Macrolide	486	lnu(A)_1
89	tet(W/32/O)_2_AM710602	Tetracycline	Tetracycline	Tetracycline	1920	tet(W/32/O)_2
90	sul2_19_AJ319822	Sulphonamide	Sulphonamide	Sulphonamide	816	sul2_19
91	ant(3__)-Ia_1_X02340	Aminoglycoside	Aminoglycoside	Aminoglycoside	972	ant(3__)-Ia_1
92	str_1_X92946	Aminoglycoside	Aminoglycoside	Aminoglycoside	849	str_1
93	nimC_1_X76948	Nitroimidazole	Other	Other	492	nimC_1
94	cat(pC194)_1_NC_002013	Phenicol	Phenicol	Phenicol	651	cat(pC194)_1_NC
95	tet(O/W)_2_AM889119	Tetracycline	Tetracycline	Tetracycline	1889	tet(O/W)_2
96	aac(6_)-Im_1_AF337947	Aminoglycoside	Aminoglycoside	Aminoglycoside	537	aac(6_)-Im_1
97	erm(B)_6_AF242872	Macrolide	Macrolide	Macrolide	747	erm(B)_6
98	tet(O/32/O)_2_AJ295238	Tetracycline	Tetracycline	Tetracycline	1920	tet(O/32/O)_2
99	blaOXA-85_1_JANA01000064	Beta-Lactam	Beta-Lactam	Beta-Lactam	786	blaOXA-85_1
100	aph(6)-Id_1_M28829	Aminoglycoside	Aminoglycoside	Aminoglycoside	837	aph(6)-Id_1
101	mecA2_2_AB546780	Beta-Lactam	Beta-Lactam	Beta-Lactam	2007	mecA2_2
102	sul1_11_DQ914960	Sulphonamide	Sulphonamide	Sulphonamide	882	sul1_11
103	cfr(C)_1_KX686749	Phenicol	Phenicol	Phenicol	1140	cfr(C)_1
104	erm(T)_1_M64090	Macrolide	Macrolide	Macrolide	735	erm(T)_1
105	tet(Z)_1_AF121000	Tetracycline	Tetracycline	Tetracycline	1155	tet(Z)_1
106	VanHBX_1_AF192329	Vancomycin	Other	Vancomycin	2607	VanHBX_1
107	aph(2__)-Ih_1_KF652096	Aminoglycoside	Aminoglycoside	Aminoglycoside	894	aph(2__)-Ih_1
108	tet(L)_1_HM235948	Tetracycline	Tetracycline	Tetracycline	1383	tet(L)_1
109	aph(3__)-Ib_5_AF321551	Aminoglycoside	Aminoglycoside	Aminoglycoside	804	aph(3__)-Ib_5
110	aadA17_1_FJ460181	Aminoglycoside	Aminoglycoside	Aminoglycoside	792	aadA17_1
111	aph(3_)-Ia_1_V00359	Aminoglycoside	Aminoglycoside	Aminoglycoside	816	aph(3_)-Ia_1
112	vat(E)_7_AY043211	Macrolide	Macrolide	Macrolide	645	vat(E)_7
113	dfrD_1_Z50141	Trimethoprim	Trimethoprim	Trimethoprim	489	dfrD_1
114	lnu(G)_1_KX470419	Macrolide	Macrolide	Macrolide	804	lnu(G)_1
115	aph(4)-Ia_1_V01499	Aminoglycoside	Aminoglycoside	Aminoglycoside	1026	aph(4)-Ia_1
116	blaTEM-1B_1_AY458016	Beta-Lactam	Beta-Lactam	Beta-Lactam	861	blaTEM-1B_1
117	sul2_9_FJ197818	Sulphonamide	Sulphonamide	Sulphonamide	852	sul2_9
118	tet(K)_1_U38656	Tetracycline	Tetracycline	Tetracycline	1380	tet(K)_1
119	aac(6_)-aph(2__)_1_M13771	Aminoglycoside	Aminoglycoside	Aminoglycoside	1440	aac(6_)-aph(2__)_1
120	sul1_2_U12338	Sulphonamide	Sulphonamide	Sulphonamide	840	sul1_2
121	blaOXA-347_1_ACWG01000053	Beta-Lactam	Beta-Lactam	Beta-Lactam	825	blaOXA-347_1
122	erm(B)_15_U48430	Macrolide	Macrolide	Macrolide	753	erm(B)_15
123	msr(A)_1_X52085	Macrolide	Macrolide	Macrolide	1467	msr(A)_1
124	tet(A)_4_AJ517790	Tetracycline	Tetracycline	Tetracycline	1200	tet(A)_4
125	tet(33)_1_AY255627	Tetracycline	Tetracycline	Tetracycline	1224	tet(33)_1
126	ant(9)-Ia_1_X02588	Aminoglycoside	Aminoglycoside	Aminoglycoside	783	ant(9)-Ia_1
127	tet(33)_2_DQ390458	Tetracycline	Tetracycline	Tetracycline	1224	tet(33)_2
128	aph(2__)-Ib_2_AF207840	Aminoglycoside	Aminoglycoside	Aminoglycoside	900	aph(2__)-Ib_2
129	dfrA14_1_KF921535	Trimethoprim	Trimethoprim	Trimethoprim	474	dfrA14_1
130	aadA1_4_JQ480156	Aminoglycoside	Aminoglycoside	Aminoglycoside	789	aadA1_4
131	dfrA1_10_AF203818	Trimethoprim	Trimethoprim	Trimethoprim	474	dfrA1_10
132	cat_3_S48276	Phenicol	Phenicol	Phenicol	651	cat_3
133	mdf(A)_1_Y08743	Macrolide	Macrolide	Macrolide	1233	mdf(A)_1
134	tet(A)_6_AF534183	Tetracycline	Tetracycline	Tetracycline	1275	tet(A)_6
135	mph(B)_1_D85892	Macrolide	Macrolide	Macrolide	909	mph(B)_1
136	dfrK_1_FN377602	Trimethoprim	Trimethoprim	Trimethoprim	492	dfrK_1
137	blaVIM-48_1_KY362199	Beta-Lactam	Beta-Lactam	Beta-Lactam	810	blaVIM-48_1
138	dfrA14_4_AF393510	Trimethoprim	Trimethoprim	Trimethoprim	474	dfrA14_4
139	dfrA1_5_EU089668	Trimethoprim	Trimethoprim	Trimethoprim	474	dfrA1_5
140	sul2_6_FN995456	Sulphonamide	Sulphonamide	Sulphonamide	816	sul2_6
141	blaZ_26_JBJP01000007	Beta-Lactam	Beta-Lactam	Beta-Lactam	846	blaZ_26
142	aadA2_1_NC_010870	Aminoglycoside	Aminoglycoside	Aminoglycoside	819	aadA2_1_NC
143	sul2_3_HQ840942	Sulphonamide	Sulphonamide	Sulphonamide	816	sul2_3
144	erm(T)_2_AY894138	Macrolide	Macrolide	Macrolide	735	erm(T)_2
145	erm(B)_10_U86375	Macrolide	Macrolide	Macrolide	738	erm(B)_10
146	sul1_5_EU780013	Sulphonamide	Sulphonamide	Sulphonamide	867	sul1_5
147	erm(X)_3_U21300	Macrolide	Macrolide	Macrolide	762	erm(X)_3
148	blaTEM-135_1_GQ896333	Beta-Lactam	Beta-Lactam	Beta-Lactam	861	blaTEM-135_1
149	lsa(A)_1_AY225127	Macrolide	Macrolide	Macrolide	1497	lsa(A)_1
150	aac(6_)-Ii_1_L12710	Aminoglycoside	Aminoglycoside	Aminoglycoside	549	aac(6_)-Ii_1
151	tet(O/W)-1_1_AY485126	Tetracycline	Tetracycline	Tetracycline	1920	tet(O/W)-1_1
152	tet(C)_3_AF055345	Tetracycline	Tetracycline	Tetracycline	1191	tet(C)_3
153	dfrA1_8_X00926	Trimethoprim	Trimethoprim	Trimethoprim	474	dfrA1_8
154	aadA1_5_JX185132	Aminoglycoside	Aminoglycoside	Aminoglycoside	792	aadA1_5
155	tet(M)_4_X75073	Tetracycline	Tetracycline	Tetracycline	1920	tet(M)_4
156	erm(B)_11_M19270	Macrolide	Macrolide	Macrolide	738	erm(B)_11
157	sal(A)_1_KC693025	Macrolide	Macrolide	Macrolide	1626	sal(A)_1
158	aph(6)-Id_4_CP000971	Aminoglycoside	Aminoglycoside	Aminoglycoside	831	aph(6)-Id_4
159	blaTEM-15_1_AM849805	Beta-Lactam	Beta-Lactam	Beta-Lactam	861	blaTEM-15_1
160	sul2_2_AY034138	Sulphonamide	Sulphonamide	Sulphonamide	816	sul2_2
161	tet(O/W/O)-2_1_AY196920	Tetracycline	Tetracycline	Tetracycline	1920	tet(O/W/O)-2_1
162	tet(B)_2_AF326777	Tetracycline	Tetracycline	Tetracycline	1206	tet(B)_2
163	cepA_6_FR688022	Beta-Lactam	Beta-Lactam	Beta-Lactam	903	cepA_6
164	mph(C)_2_AF167161	Macrolide	Macrolide	Macrolide	900	mph(C)_2
165	aadD_2_M19465	Aminoglycoside	Aminoglycoside	Aminoglycoside	762	aadD_2
166	mecA_1_NC_002745	Beta-Lactam	Beta-Lactam	Beta-Lactam	2007	mecA_1_NC
167	erm(X)_4_NC_005206	Macrolide	Macrolide	Macrolide	855	erm(X)_4_NC
168	dfrA1_11_AJ419168	Trimethoprim	Trimethoprim	Trimethoprim	474	dfrA1_11
169	aph(3_)-Ia_7_X62115	Aminoglycoside	Aminoglycoside	Aminoglycoside	816	aph(3_)-Ia_7
170	lnu(F)_3_AJ561197	Macrolide	Macrolide	Macrolide	822	lnu(F)_3
171	tet(O/W)_1_AM889118	Tetracycline	Tetracycline	Tetracycline	1889	tet(O/W)_1
172	msr(A)_2_AB013298	Macrolide	Macrolide	Macrolide	1467	msr(A)_2
173	cmx_1_U85507	Phenicol	Phenicol	Phenicol	1176	cmx_1
174	catA1_1_V00622	Phenicol	Phenicol	Phenicol	660	catA1_1
175	dfrA8_1_U10186	Trimethoprim	Trimethoprim	Trimethoprim	510	dfrA8_1
176	blaIMP-33_1_JN848782	Beta-Lactam	Beta-Lactam	Beta-Lactam	741	blaIMP-33_1
177	blaOXA-490_1_KU721147	Beta-Lactam	Beta-Lactam	Beta-Lactam	762	blaOXA-490_1
178	blaOXA-61_1_AY587956	Beta-Lactam	Beta-Lactam	Beta-Lactam	774	blaOXA-61_1
179	catP_1_U15027	Phenicol	Phenicol	Phenicol	624	catP_1
180	erm(F)_4_M62487	Macrolide	Macrolide	Macrolide	801	erm(F)_4
181	aph(2__)-If_1_KF652097	Aminoglycoside	Aminoglycoside	Aminoglycoside	891	aph(2__)-If_1
182	blaOXA-470_1_KR182163	Beta-Lactam	Beta-Lactam	Beta-Lactam	810	blaOXA-470_1
183	tet(X)_3_AB097942	Tetracycline	Tetracycline	Tetracycline	1137	tet(X)_3
184	lnu(B)_1_AJ238249	Macrolide	Macrolide	Macrolide	804	lnu(B)_1
185	blaOXA-185_1_JQ396379	Beta-Lactam	Beta-Lactam	Beta-Lactam	747	blaOXA-185_1
186	VanGXY_1_AY271782	Vancomycin	Other	Vancomycin	1811	VanGXY_1
187	tet(M)_1_X92947	Tetracycline	Tetracycline	Tetracycline	1920	tet(M)_1
188	tet(O/W/32/O/W/O)_1_DQ525023	Tetracycline	Tetracycline	Tetracycline	1920	tet(O/W/32/O/W/O)_1
189	erm(Y)_1_AB014481	Macrolide	Macrolide	Macrolide	735	erm(Y)_1
190	blaIMP-35_1_JF816544	Beta-Lactam	Beta-Lactam	Beta-Lactam	741	blaIMP-35_1
191	catS_1_X74948	Phenicol	Phenicol	Phenicol	492	catS_1
192	catB2_1_AF047479	Phenicol	Phenicol	Phenicol	633	catB2_1
193	blaOXA-453_1_KR061507	Beta-Lactam	Beta-Lactam	Beta-Lactam	774	blaOXA-453_1
194	tet(T)_2_AY660530	Tetracycline	Tetracycline	Tetracycline	1956	tet(T)_2
195	tet(H)_3_Y15510	Tetracycline	Tetracycline	Tetracycline	1203	tet(H)_3
196	ant(9)-Ia_2_M69221	Aminoglycoside	Aminoglycoside	Aminoglycoside	768	ant(9)-Ia_2
197	tet(36)_1_AJ514254	Tetracycline	Tetracycline	Tetracycline	1923	tet(36)_1
198	erm(47)_1_KU612222	Macrolide	Macrolide	Macrolide	741	erm(47)_1
199	rmtH_1_KC544262	Aminoglycoside	Aminoglycoside	Aminoglycoside	759	rmtH_1
200	aadA15_1_DQ393783	Aminoglycoside	Aminoglycoside	Aminoglycoside	792	aadA15_1
201	aac(6_)-Iih_1_AJ584701	Aminoglycoside	Aminoglycoside	Aminoglycoside	552	aac(6_)-Iih_1
202	cfiA1_1_AB087225	Beta-Lactam	Beta-Lactam	Beta-Lactam	750	cfiA1_1
203	mph(C)_1_AB013298	Macrolide	Macrolide	Macrolide	900	mph(C)_1
204	cat_1_M11587	Phenicol	Phenicol	Phenicol	654	cat_1
205	dfrA15_2_AF221900	Trimethoprim	Trimethoprim	Trimethoprim	474	dfrA15_2
206	blaZ_78_KU607301	Beta-Lactam	Beta-Lactam	Beta-Lactam	888	blaZ_78
207	aadA8b_1_AY139603	Aminoglycoside	Aminoglycoside	Aminoglycoside	792	aadA8b_1
208	dfrG_1_AB205645	Trimethoprim	Trimethoprim	Trimethoprim	498	dfrG_1
209	tet(L)_8_AY081910	Tetracycline	Tetracycline	Tetracycline	1377	tet(L)_8
210	blaTEM-1C_1_FJ560503	Beta-Lactam	Beta-Lactam	Beta-Lactam	861	blaTEM-1C_1
211	aac(3)-IV_1_DQ241380	Aminoglycoside	Aminoglycoside	Aminoglycoside	777	aac(3)-IV_1
212	aadA24_1_AM711129	Aminoglycoside	Aminoglycoside	Aminoglycoside	780	aadA24_1_AM
213	blaTEM-209_1_KF240808	Beta-Lactam	Beta-Lactam	Beta-Lactam	861	blaTEM-209_1
214	aadA6_1_AF140629	Aminoglycoside	Aminoglycoside	Aminoglycoside	846	aadA6_1
215	cat(pC233)_1_AY355285	Phenicol	Phenicol	Phenicol	648	cat(pC233)_1
216	erm(T)_4_AJ488494	Macrolide	Macrolide	Macrolide	738	erm(T)_4
217	blaTEM-47_1_Y10279	Beta-Lactam	Beta-Lactam	Beta-Lactam	861	blaTEM-47_1
218	erm(B)_26_AF080450	Macrolide	Macrolide	Macrolide	753	erm(B)_26
219	blaTEM-1D_1_AF188200	Beta-Lactam	Beta-Lactam	Beta-Lactam	861	blaTEM-1D_1
220	tet(M)_3_U08812	Tetracycline	Tetracycline	Tetracycline	1920	tet(M)_3
221	erm(C)_13_M13761	Macrolide	Macrolide	Macrolide	735	erm(C)_13
222	msr(C)_1_AY004350	Macrolide	Macrolide	Macrolide	1479	msr(C)_1
223	dfrA1_9_AJ238350	Trimethoprim	Trimethoprim	Trimethoprim	474	dfrA1_9
224	aadA9_1_AJ420072	Aminoglycoside	Aminoglycoside	Aminoglycoside	837	aadA9_1
225	tet(M)_11_JN846696	Tetracycline	Tetracycline	Tetracycline	1920	tet(M)_11
226	tet(M)_5_U58985	Tetracycline	Tetracycline	Tetracycline	1920	tet(M)_5
227	tet(M)_12_FR671418	Tetracycline	Tetracycline	Tetracycline	1920	tet(M)_12
228	aph(2__)-Ia_2_AP009486	Aminoglycoside	Aminoglycoside	Aminoglycoside	1476	aph(2__)-Ia_2
229	aadA11_2_AJ567827	Aminoglycoside	Aminoglycoside	Aminoglycoside	792	aadA11_2
230	aadA12_1_AY665771	Aminoglycoside	Aminoglycoside	Aminoglycoside	792	aadA12_1
231	tet(S/M)_1_HM367711	Tetracycline	Tetracycline	Tetracycline	1935	tet(S/M)_1
232	aadA5_1_AF137361	Aminoglycoside	Aminoglycoside	Aminoglycoside	789	aadA5_1
233	mecA_2_NC_002951	Beta-Lactam	Beta-Lactam	Beta-Lactam	2007	mecA_2_NC
234	qnrB19_1_EU432277	Quinolone	Quinolone	Quinolone	645	qnrB19_1
235	cepA_1_L13472	Beta-Lactam	Beta-Lactam	Beta-Lactam	903	cepA_1_L1
236	aph(3__)-Ib_2_AF024602	Aminoglycoside	Aminoglycoside	Aminoglycoside	804	aph(3__)-Ib_2
237	erm(A)_1_X03216	Macrolide	Macrolide	Macrolide	732	erm(A)_1
238	aadE-Cc_1_CP013733	Aminoglycoside	Aminoglycoside	Aminoglycoside	900	aadE-Cc_1
239	lnu(F)_1_EU118119	Macrolide	Macrolide	Macrolide	822	lnu(F)_1
240	sul1_9_AY963803	Sulphonamide	Sulphonamide	Sulphonamide	852	sul1_9
241	VanHAX_2_M97297	Vancomycin	Other	Vancomycin	2607	VanHAX_2
242	erm(36)_1_AF462611	Macrolide	Macrolide	Macrolide	846	erm(36)_1
243	tet(M)_9_X56353	Tetracycline	Tetracycline	Tetracycline	1920	tet(M)_9
244	blaOXA-164_1_GU831575	Beta-Lactam	Beta-Lactam	Beta-Lactam	843	blaOXA-164_1
245	aph(2__)-Id_1_AF016483	Aminoglycoside	Aminoglycoside	Aminoglycoside	906	aph(2__)-Id_1
246	tet(M)_2_X90939	Tetracycline	Tetracycline	Tetracycline	1920	tet(M)_2
247	mph(C)_3_AM180068	Macrolide	Macrolide	Macrolide	900	mph(C)_3
248	blaSPU-1_1_GQ919044	Beta-Lactam	Beta-Lactam	Beta-Lactam	882	blaSPU-1_1
249	aadA1_2_FJ591054	Aminoglycoside	Aminoglycoside	Aminoglycoside	792	aadA1_2
250	npmA_1_AB261016	Aminoglycoside	Aminoglycoside	Aminoglycoside	660	npmA_1
251	blaOXA-184_1_JQ396378	Beta-Lactam	Beta-Lactam	Beta-Lactam	747	blaOXA-184_1
252	cfiA13_1_FM200787	Beta-Lactam	Beta-Lactam	Beta-Lactam	750	cfiA13_1
253	aph(2__)-Ig_1_CP004067	Aminoglycoside	Aminoglycoside	Aminoglycoside	921	aph(2__)-Ig_1
254	aadA1_3_JQ414041	Aminoglycoside	Aminoglycoside	Aminoglycoside	792	aadA1_3
255	tet(M)_7_FN433596	Tetracycline	Tetracycline	Tetracycline	1920	tet(M)_7
256	aph(3__)-Ib_4_AF313472	Aminoglycoside	Aminoglycoside	Aminoglycoside	804	aph(3__)-Ib_4
257	str_2_FN435330	Aminoglycoside	Aminoglycoside	Aminoglycoside	849	str_2
258	erm(43)_1_HE650138	Macrolide	Macrolide	Macrolide	732	erm(43)_1
259	tet(B)_1_AP000342	Tetracycline	Tetracycline	Tetracycline	1206	tet(B)_1
260	tet(H)_2_AJ245947	Tetracycline	Tetracycline	Tetracycline	1179	tet(H)_2
261	aph(6)-Id_2_AF024602	Aminoglycoside	Aminoglycoside	Aminoglycoside	837	aph(6)-Id_2
262	blaBRO-1_1_Z54180	Beta-Lactam	Beta-Lactam	Beta-Lactam	945	blaBRO-1_1
263	cfxA4_1_AY769933	Beta-Lactam	Beta-Lactam	Beta-Lactam	966	cfxA4_1
264	blaTEM-1A_1_HM749966	Beta-Lactam	Beta-Lactam	Beta-Lactam	861	blaTEM-1A_1
265	mef(B)_1_FJ196385	Macrolide	Macrolide	Macrolide	1230	mef(B)_1
266	aadA2_2_JQ364967	Aminoglycoside	Aminoglycoside	Aminoglycoside	792	aadA2_2
267	blaTEM-208_1_KC865667	Beta-Lactam	Beta-Lactam	Beta-Lactam	861	blaTEM-208_1
268	tet(W)_1_DQ060146	Tetracycline	Tetracycline	Tetracycline	1920	tet(W)_1
269	erm(A)_3_EU348758	Macrolide	Macrolide	Macrolide	594	erm(A)_3
270	sul3_2_AJ459418	Sulphonamide	Sulphonamide	Sulphonamide	792	sul3_2
271	blaTEM-182_1_HQ317449	Beta-Lactam	Beta-Lactam	Beta-Lactam	861	blaTEM-182_1
272	blaTEM-219_1_KM114268	Beta-Lactam	Beta-Lactam	Beta-Lactam	861	blaTEM-219_1
273	aadA10_2_AM087405	Aminoglycoside	Aminoglycoside	Aminoglycoside	834	aadA10_2
274	aadA13_1_AY713504	Aminoglycoside	Aminoglycoside	Aminoglycoside	798	aadA13_1
275	dfrA32_1_GU067642	Trimethoprim	Trimethoprim	Trimethoprim	474	dfrA32_1
276	sul2_18_AJ830714	Sulphonamide	Sulphonamide	Sulphonamide	816	sul2_18
277	sul1_17_AM746675	Sulphonamide	Sulphonamide	Sulphonamide	840	sul1_17
278	blaCTX-M-1_1_DQ915955	Beta-Lactam	Beta-Lactam	Beta-Lactam	876	blaCTX-M-1_1
279	blaTEM-122_1_AY307100	Beta-Lactam	Beta-Lactam	Beta-Lactam	861	blaTEM-122_1
280	tet(A)_3_AY196695	Tetracycline	Tetracycline	Tetracycline	1200	tet(A)_3
281	aac(6_)-Iid_1_AJ584700	Aminoglycoside	Aminoglycoside	Aminoglycoside	549	aac(6_)-Iid_1
282	qnrB81_1_KX372671	Quinolone	Quinolone	Quinolone	645	qnrB81_1
283	ere(A)_6_DQ157752	Macrolide	Macrolide	Macrolide	1221	ere(A)_6
284	cml_1_M22614	Phenicol	Phenicol	Phenicol	909	cml_1
285	aadA3_1_AF047479	Aminoglycoside	Aminoglycoside	Aminoglycoside	792	aadA3_1
286	cmlA1_1_M64556	Phenicol	Phenicol	Phenicol	1260	cmlA1_1
287	blaTEM-108_1_AF506748	Beta-Lactam	Beta-Lactam	Beta-Lactam	861	blaTEM-108_1
288	mph(A)_1_D16251	Macrolide	Macrolide	Macrolide	906	mph(A)_1
289	blaPAO_1_AY083595	Beta-Lactam	Beta-Lactam	Beta-Lactam	1194	blaPAO_1
290	aadA16_1_EU675686	Aminoglycoside	Aminoglycoside	Aminoglycoside	846	aadA16_1
291	blaTEM-176_1_GU550123	Beta-Lactam	Beta-Lactam	Beta-Lactam	861	blaTEM-176_1
292	dfrA1_2_HM055363	Trimethoprim	Trimethoprim	Trimethoprim	474	dfrA1_2
293	blaTEM-156_1_AM941159	Beta-Lactam	Beta-Lactam	Beta-Lactam	861	blaTEM-156_1
294	aadA22_1_AM261837	Aminoglycoside	Aminoglycoside	Aminoglycoside	792	aadA22_1
295	qnrS3_1_EU077611	Quinolone	Quinolone	Quinolone	656	qnrS3_1
296	qnrB82_1_KX372672	Quinolone	Quinolone	Quinolone	645	qnrB82_1
297	aadD_1_AF181950	Aminoglycoside	Aminoglycoside	Aminoglycoside	771	aadD_1
298	sul2_11_AY232670	Sulphonamide	Sulphonamide	Sulphonamide	816	sul2_11
299	blaTEM-55_1_DQ286729	Beta-Lactam	Beta-Lactam	Beta-Lactam	861	blaTEM-55_1
300	blaTEM-164_1_EU274580	Beta-Lactam	Beta-Lactam	Beta-Lactam	861	blaTEM-164_1
301	lsa(A)_3_AY737526	Macrolide	Macrolide	Macrolide	1497	lsa(A)_3
302	erm(C)_14_M12730	Macrolide	Macrolide	Macrolide	735	erm(C)_14
303	mecA_4_AB546266	Beta-Lactam	Beta-Lactam	Beta-Lactam	2007	mecA_4
304	erm(C)_12_Y09003	Macrolide	Macrolide	Macrolide	735	erm(C)_12
305	blaOXA-272_1_LSAL01000001	Beta-Lactam	Beta-Lactam	Beta-Lactam	822	blaOXA-272_1
306	fosD_1_KC989517	Fosfomycin	Other	Other	420	fosD_1
307	aph(2__)-Ib_1_AF337947	Aminoglycoside	Aminoglycoside	Aminoglycoside	900	aph(2__)-Ib_1
308	erm(B)_20_AF109075	Macrolide	Macrolide	Macrolide	738	erm(B)_20
309	tet(S/M)_2_AY534326	Tetracycline	Tetracycline	Tetracycline	1935	tet(S/M)_2
310	floR_2_AF118107	Phenicol	Phenicol	Phenicol	1215	floR_2
311	tet(O/W/32/O)_1_EF065523	Tetracycline	Tetracycline	Tetracycline	1920	tet(O/W/32/O)_1
312	aph(3__)-Ib_3_AF321550	Aminoglycoside	Aminoglycoside	Aminoglycoside	804	aph(3__)-Ib_3
313	blaROB-1_2_AF022114	Beta-Lactam	Beta-Lactam	Beta-Lactam	918	blaROB-1_2
314	blaOXA-450_1_KR061502	Beta-Lactam	Beta-Lactam	Beta-Lactam	774	blaOXA-450_1
315	dfrA20_1_AJ605332	Trimethoprim	Trimethoprim	Trimethoprim	510	dfrA20_1
316	aph(2__)-Ib_3_KF652098	Aminoglycoside	Aminoglycoside	Aminoglycoside	900	aph(2__)-Ib_3
317	blaOXA-320_1_KF151169	Beta-Lactam	Beta-Lactam	Beta-Lactam	831	blaOXA-320_1
318	aph(3_)-Ia_3_EF015636	Aminoglycoside	Aminoglycoside	Aminoglycoside	816	aph(3_)-Ia_3
319	sul1_19_DQ125241	Sulphonamide	Sulphonamide	Sulphonamide	840	sul1_19
320	mecA1_2_AY820253	Beta-Lactam	Beta-Lactam	Beta-Lactam	1998	mecA1_2
321	dfrA17_1_FJ460238	Trimethoprim	Trimethoprim	Trimethoprim	474	dfrA17_1
322	mcr-1.1_1_KP347127	Colistin	Other	Colistin	1626	mcr-1.1_1
323	tet(Y)_1_EF495198	Tetracycline	Tetracycline	Tetracycline	1176	tet(Y)_1
324	erm(45)_1_LN680996	Macrolide	Macrolide	Macrolide	738	erm(45)_1
325	dfrA16_2_AF174129	Trimethoprim	Trimethoprim	Trimethoprim	474	dfrA16_2
326	fosB_1_X54227	Fosfomycin	Other	Other	420	fosB_1
327	erm(35)_1_AF319779	Macrolide	Macrolide	Macrolide	801	erm(35)_1
328	aadA13_2_NC010643	Aminoglycoside	Aminoglycoside	Aminoglycoside	798	aadA13_2
329	aac(3)-VIa_2_NC_009838	Aminoglycoside	Aminoglycoside	Aminoglycoside	903	aac(3)-VIa_2_NC
330	blaTEM-79_1_AF190692	Beta-Lactam	Beta-Lactam	Beta-Lactam	861	blaTEM-79_1
331	aac(3)-IId_1_EU022314	Aminoglycoside	Aminoglycoside	Aminoglycoside	861	aac(3)-IId_1
332	blaTEM-70_1_AF188199	Beta-Lactam	Beta-Lactam	Beta-Lactam	861	blaTEM-70_1
333	dfrA17_10_AM937244	Trimethoprim	Trimethoprim	Trimethoprim	474	dfrA17_10
334	dfrA5_1_X12868	Trimethoprim	Trimethoprim	Trimethoprim	474	dfrA5_1
335	blaZ_77_FGNH01000009	Beta-Lactam	Beta-Lactam	Beta-Lactam	846	blaZ_77
336	otr(C)_1_AY509111	Tetracycline	Tetracycline	Tetracycline	1056	otr(C)_1
337	vga(C)_1_FN806792	Macrolide	Macrolide	Macrolide	1569	vga(C)_1
338	vat(E)_8_AY043209	Macrolide	Macrolide	Macrolide	645	vat(E)_8
339	blaCGB-1_1_EF672680	Beta-Lactam	Beta-Lactam	Beta-Lactam	729	blaCGB-1_1
340	mph(N)_1_KF648874	Macrolide	Macrolide	Macrolide	909	mph(N)_1
341	blaZ_8_HE993884	Beta-Lactam	Beta-Lactam	Beta-Lactam	852	blaZ_8
342	blaOXA-448_1_KR061497	Beta-Lactam	Beta-Lactam	Beta-Lactam	747	blaOXA-448_1
343	aac(6_)-Iaj_1_AB709942	Aminoglycoside	Aminoglycoside	Aminoglycoside	555	aac(6_)-Iaj_1
344	tet(T)_1_L42544	Tetracycline	Tetracycline	Tetracycline	1956	tet(T)_1
345	erm(B)_22_X52632	Macrolide	Macrolide	Macrolide	735	erm(B)_22
346	mecA_6_BX571856	Beta-Lactam	Beta-Lactam	Beta-Lactam	2007	mecA_6
347	qnrS4_1_FJ418153	Quinolone	Quinolone	Quinolone	657	qnrS4_1
348	dfrA12_8_AM040708	Trimethoprim	Trimethoprim	Trimethoprim	498	dfrA12_8
349	blaOXA-452_1_KR061505	Beta-Lactam	Beta-Lactam	Beta-Lactam	774	blaOXA-452_1
350	blaOXA-518_1_KU739134	Beta-Lactam	Beta-Lactam	Beta-Lactam	747	blaOXA-518_1
351	cat(pC221)_1_X02529	Phenicol	Phenicol	Phenicol	648	cat(pC221)_1
352	erm(33)_1_AJ579365	Macrolide	Macrolide	Macrolide	732	erm(33)_1
353	dfrA1_16_FJ001872	Trimethoprim	Trimethoprim	Trimethoprim	474	dfrA1_16
354	tet(K)_2_J01764	Tetracycline	Tetracycline	Tetracycline	888	tet(K)_2
355	sul2_12_AF497970	Sulphonamide	Sulphonamide	Sulphonamide	816	sul2_12
356	cepA-44_1_U05885	Beta-Lactam	Beta-Lactam	Beta-Lactam	903	cepA-44_1
357	fosB_4_CP000029	Fosfomycin	Other	Other	429	fosB_4
358	nimD_1_X76949	Nitroimidazole	Other	Other	495	nimD_1
359	erm(T)_3_AF310974	Macrolide	Macrolide	Macrolide	735	erm(T)_3
360	VanLXY_1_EU250284	Vancomycin	Other	Vancomycin	1624	VanLXY_1
361	blaZ_94_LYRW01000005	Beta-Lactam	Beta-Lactam	Beta-Lactam	846	blaZ_94
362	aph(3_)-Ia_8_Y00452	Aminoglycoside	Aminoglycoside	Aminoglycoside	816	aph(3_)-Ia_8
363	fosB1_1_CP001903	Fosfomycin	Other	Other	417	fosB1_1
364	blaOXA-491_1_KU721148	Beta-Lactam	Beta-Lactam	Beta-Lactam	762	blaOXA-491_1
365	blaOXA-461_1_KR061509	Beta-Lactam	Beta-Lactam	Beta-Lactam	762	blaOXA-461_1
366	tet(O/W/O)-3_1_EF065524	Tetracycline	Tetracycline	Tetracycline	1920	tet(O/W/O)-3_1
367	blaEBR-1_1_AF416700	Beta-Lactam	Beta-Lactam	Beta-Lactam	708	blaEBR-1_1
368	blaTEM-185_1_JF795538	Beta-Lactam	Beta-Lactam	Beta-Lactam	861	blaTEM-185_1
369	blaPAO_3_FJ666073	Beta-Lactam	Beta-Lactam	Beta-Lactam	1194	blaPAO_3
370	aph(3_)-Ia_10_EU855787	Aminoglycoside	Aminoglycoside	Aminoglycoside	816	aph(3_)-Ia_10
371	blaTEM-52B_1_AF027199	Beta-Lactam	Beta-Lactam	Beta-Lactam	861	blaTEM-52B_1
372	blaTEM-106_1_AY101578	Beta-Lactam	Beta-Lactam	Beta-Lactam	861	blaTEM-106_1
373	erm(B)_9_AF299292	Macrolide	Macrolide	Macrolide	738	erm(B)_9
374	qnrS1_1_AB187515	Quinolone	Quinolone	Quinolone	657	qnrS1_1
375	erm(B)_21_U35228	Macrolide	Macrolide	Macrolide	738	erm(B)_21
376	catB_1_M93113	Phenicol	Phenicol	Phenicol	660	catB_1
377	erm(B)_7_AF368302	Macrolide	Macrolide	Macrolide	711	erm(B)_7
378	mef(C)_1_AB571865	Macrolide	Macrolide	Macrolide	1224	mef(C)_1
379	blaIMP-17_1_AJ512502	Beta-Lactam	Beta-Lactam	Beta-Lactam	741	blaIMP-17_1
380	ole(B)_1_L36601	Macrolide	Macrolide	Macrolide	1710	ole(B)_1
381	mph(G)_1_AB571865	Macrolide	Macrolide	Macrolide	885	mph(G)_1
382	tet(W/32/O)_4_AM710605	Tetracycline	Tetracycline	Tetracycline	1920	tet(W/32/O)_4
383	dfrA16_1_AF077008	Trimethoprim	Trimethoprim	Trimethoprim	474	dfrA16_1
384	rmtG_1_JX486113	Aminoglycoside	Aminoglycoside	Aminoglycoside	795	rmtG_1
385	blaOXA-489_1_CP013733	Beta-Lactam	Beta-Lactam	Beta-Lactam	774	blaOXA-489_1
386	blaZ_11_AJ400722	Beta-Lactam	Beta-Lactam	Beta-Lactam	846	blaZ_11
387	sul2_10_AM183225	Sulphonamide	Sulphonamide	Sulphonamide	819	sul2_10
388	aadA7_1_AF224733	Aminoglycoside	Aminoglycoside	Aminoglycoside	798	aadA7_1
389	blaTEM-115_1_AF535127	Beta-Lactam	Beta-Lactam	Beta-Lactam	861	blaTEM-115_1
390	blaCMY-15_1_AJ555823	Beta-Lactam	Beta-Lactam	Beta-Lactam	1146	blaCMY-15_1
391	oqxB_1_EU370913	Quinolone	Quinolone	Quinolone	3153	oqxB_1
392	blaCTX-M-188_1_KX676491	Beta-Lactam	Beta-Lactam	Beta-Lactam	876	blaCTX-M-188_1
393	blaTEM-102_1_AY040093	Beta-Lactam	Beta-Lactam	Beta-Lactam	861	blaTEM-102_1
394	blaTEM-196_1_JQ034306	Beta-Lactam	Beta-Lactam	Beta-Lactam	861	blaTEM-196_1
395	aac(3)-VIa_1_M88012	Aminoglycoside	Aminoglycoside	Aminoglycoside	900	aac(3)-VIa_1
396	dfrA1_6_FJ215857	Trimethoprim	Trimethoprim	Trimethoprim	474	dfrA1_6
397	tet(D)_1_AF467077	Tetracycline	Tetracycline	Tetracycline	1185	tet(D)_1
398	blaSHV-12_1_KF976405	Beta-Lactam	Beta-Lactam	Beta-Lactam	861	blaSHV-12_1
399	erm(X)_2_X51472	Macrolide	Macrolide	Macrolide	762	erm(X)_2
400	blaTEM-230_1_MG821377	Beta-Lactam	Beta-Lactam	Beta-Lactam	861	blaTEM-230_1
401	fexA_1_AJ549214	Phenicol	Phenicol	Phenicol	1428	fexA_1
402	blaCMY-61_1_JF460795	Beta-Lactam	Beta-Lactam	Beta-Lactam	1143	blaCMY-61_1
403	aph(2__)-Ic_1_U51479	Aminoglycoside	Aminoglycoside	Aminoglycoside	921	aph(2__)-Ic_1
404	qnrD1_1_FJ228229	Quinolone	Quinolone	Quinolone	645	qnrD1_1
405	aadA1b_1_M95287	Aminoglycoside	Aminoglycoside	Aminoglycoside	792	aadA1b_1
406	cepA_1_U05887	Beta-Lactam	Beta-Lactam	Beta-Lactam	903	cepA_1_U0
407	erm(X)_1_M36726	Macrolide	Macrolide	Macrolide	855	erm(X)_1
408	aph(3_)-Ia_9_EU722351	Aminoglycoside	Aminoglycoside	Aminoglycoside	816	aph(3_)-Ia_9
409	blaOXA-58_1_AY665723	Beta-Lactam	Beta-Lactam	Beta-Lactam	843	blaOXA-58_1
410	lsa(C)_1_HM990671	Macrolide	Macrolide	Macrolide	1479	lsa(C)_1
411	blaROB-1_1_DQ840517	Beta-Lactam	Beta-Lactam	Beta-Lactam	918	blaROB-1_1
412	cmr_1_U43535	Macrolide	Macrolide	Macrolide	1380	cmr_1
413	dfrA15_1_AF156486	Trimethoprim	Trimethoprim	Trimethoprim	474	dfrA15_1
414	blaOXA-142_1_LC169567	Beta-Lactam	Beta-Lactam	Beta-Lactam	801	blaOXA-142_1
415	blaOXA-464_1_KU721146	Beta-Lactam	Beta-Lactam	Beta-Lactam	762	blaOXA-464_1
416	blaTEM-213_1_LJEE02000034	Beta-Lactam	Beta-Lactam	Beta-Lactam	861	blaTEM-213_1
417	blaTEM-186_1_JN227084	Beta-Lactam	Beta-Lactam	Beta-Lactam	861	blaTEM-186_1
418	tet(M)_8_X04388	Tetracycline	Tetracycline	Tetracycline	1920	tet(M)_8
419	blaTEM-30_1_AJ437107	Beta-Lactam	Beta-Lactam	Beta-Lactam	861	blaTEM-30_1
420	blaTEM-232_1_MH079593	Beta-Lactam	Beta-Lactam	Beta-Lactam	861	blaTEM-232_1
421	blaTEM-166_1_FJ197316	Beta-Lactam	Beta-Lactam	Beta-Lactam	861	blaTEM-166_1
422	sul1_25_AY878717	Sulphonamide	Sulphonamide	Sulphonamide	840	sul1_25
423	blaSHV-81_1_AM176556	Beta-Lactam	Beta-Lactam	Beta-Lactam	861	blaSHV-81_1
424	blaOXA-74_1_EU161636	Beta-Lactam	Beta-Lactam	Beta-Lactam	801	blaOXA-74_1
425	tva(A)_1_ENA_SOX29786	Macrolide	Macrolide	Macrolide	1518	tva(A)_1_ENA
426	blaZ_91_FKQH01000022	Beta-Lactam	Beta-Lactam	Beta-Lactam	846	blaZ_91
427	blaCMY-44_1_FJ437066	Beta-Lactam	Beta-Lactam	Beta-Lactam	1134	blaCMY-44_1
428	blaZ_82_FGSJ01000003	Beta-Lactam	Beta-Lactam	Beta-Lactam	846	blaZ_82
429	dfrA5_4_AY139589	Trimethoprim	Trimethoprim	Trimethoprim	474	dfrA5_4
430	blaZ_96_LNDI01000019	Beta-Lactam	Beta-Lactam	Beta-Lactam	846	blaZ_96
431	cepA-29_1_U05884	Beta-Lactam	Beta-Lactam	Beta-Lactam	903	cepA-29_1
432	tet(39)_1_KT346360	Tetracycline	Tetracycline	Tetracycline	1122	tet(39)_1
433	blaSHV-128_1_GU932590	Beta-Lactam	Beta-Lactam	Beta-Lactam	861	blaSHV-128_1
434	qnrB5_1_DQ303919	Quinolone	Quinolone	Quinolone	645	qnrB5_1
435	aac(3)-IVa_1_X01385	Aminoglycoside	Aminoglycoside	Aminoglycoside	786	aac(3)-IVa_1
436	blaTEM-10_1_AF093512	Beta-Lactam	Beta-Lactam	Beta-Lactam	861	blaTEM-10_1
437	ant(2__)-Ia_1_X04555	Aminoglycoside	Aminoglycoside	Aminoglycoside	534	ant(2__)-Ia_1
438	cfiA14_1_FM200789	Beta-Lactam	Beta-Lactam	Beta-Lactam	750	cfiA14_1
439	tet(J)_2_AF038993	Tetracycline	Tetracycline	Tetracycline	1197	tet(J)_2
440	ant(2__)-Ia_7_DQ018384	Aminoglycoside	Aminoglycoside	Aminoglycoside	534	ant(2__)-Ia_7
441	mph(C)_4_AM397632	Macrolide	Macrolide	Macrolide	900	mph(C)_4
442	blaTEM-130_1_AJ866988	Beta-Lactam	Beta-Lactam	Beta-Lactam	861	blaTEM-130_1
443	fosA7_1_LAPJ01000014	Fosfomycin	Other	Other	423	fosA7_1
444	cfiA2_1_AB087226	Beta-Lactam	Beta-Lactam	Beta-Lactam	750	cfiA2_1
445	blaZ_79_KU607584	Beta-Lactam	Beta-Lactam	Beta-Lactam	888	blaZ_79
446	blaZ_111_AJCN01000010	Beta-Lactam	Beta-Lactam	Beta-Lactam	846	blaZ_111
447	blaCARB-16_1_HF953351	Beta-Lactam	Beta-Lactam	Beta-Lactam	897	blaCARB-16_1
448	tet(31)_1_GQ283908	Tetracycline	Tetracycline	Tetracycline	1233	tet(31)_1
449	cat_5_U35036	Phenicol	Phenicol	Phenicol	648	cat_5
450	tet(S)_2_L09756	Tetracycline	Tetracycline	Tetracycline	1926	tet(S)_2
451	vga(E)_1_FR772051	Macrolide	Macrolide	Macrolide	1575	vga(E)_1
452	aph(6)-Id_5_18676889	Aminoglycoside	Aminoglycoside	Aminoglycoside	837	aph(6)-Id_5
453	tet(O/W/32/O)_2_FM164392	Tetracycline	Tetracycline	Tetracycline	1920	tet(O/W/32/O)_2
454	str_3_AM932524	Aminoglycoside	Aminoglycoside	Aminoglycoside	564	str_3
455	erm(C)_1_V01278	Macrolide	Macrolide	Macrolide	735	erm(C)_1
456	sul1_30_JF262178	Sulphonamide	Sulphonamide	Sulphonamide	840	sul1_30
457	aph(3_)-IIIa_1_AF330699	Aminoglycoside	Aminoglycoside	Aminoglycoside	795	aph(3_)-IIIa_1
458	dfrA1_17_FJ489928	Trimethoprim	Trimethoprim	Trimethoprim	474	dfrA1_17
459	tet(L)_7_X60828	Tetracycline	Tetracycline	Tetracycline	1377	tet(L)_7
460	dfrA13_1_Z50802	Trimethoprim	Trimethoprim	Trimethoprim	498	dfrA13_1
461	aph(3_)-IIIa_3_AB247327	Aminoglycoside	Aminoglycoside	Aminoglycoside	795	aph(3_)-IIIa_3
462	sul1_8_JN581942	Sulphonamide	Sulphonamide	Sulphonamide	837	sul1_8
463	lnu(E)_1_KF287643	Macrolide	Macrolide	Macrolide	522	lnu(E)_1
464	aac(6_)-Iaa_1_NC_003197	Aminoglycoside	Aminoglycoside	Aminoglycoside	438	aac(6_)-Iaa_1_NC
465	tet(S)_3_X92946	Tetracycline	Tetracycline	Tetracycline	1941	tet(S)_3
466	optrA_9_KT892063	Oxazolidinone	Other	Other	1968	optrA_9
467	tetA(P)_3_AB001076	Tetracycline	Tetracycline	Tetracycline	1263	tetA(P)_3
468	erm(C)_9_Y09001	Macrolide	Macrolide	Macrolide	735	erm(C)_9
469	tet(W)_3_AJ427421	Tetracycline	Tetracycline	Tetracycline	1920	tet(W)_3
470	VanHDX_6_DQ172830	Vancomycin	Other	Vancomycin	2610	VanHDX_6
471	blaZ_32_JINH01000005	Beta-Lactam	Beta-Lactam	Beta-Lactam	846	blaZ_32
472	sul2_13_AJ289135	Sulphonamide	Sulphonamide	Sulphonamide	816	sul2_13
473	ere(D)_1_KP265721	Macrolide	Macrolide	Macrolide	1227	ere(D)_1
474	blaOXA-10_1_J03427	Beta-Lactam	Beta-Lactam	Beta-Lactam	801	blaOXA-10_1
475	tet(G)_2_AF133140	Tetracycline	Tetracycline	Tetracycline	1176	tet(G)_2
476	aadA11_1_AY144590	Aminoglycoside	Aminoglycoside	Aminoglycoside	846	aadA11_1
477	msr(E)_1_FR751518	Macrolide	Macrolide	Macrolide	1476	msr(E)_1
478	dfrB1_1_U36276	Trimethoprim	Trimethoprim	Trimethoprim	237	dfrB1_1
479	blaOXA-1_1_HQ170510	Beta-Lactam	Beta-Lactam	Beta-Lactam	831	blaOXA-1_1
480	aac(6_)-IIa_1_M29695	Aminoglycoside	Aminoglycoside	Aminoglycoside	555	aac(6_)-IIa_1
481	mph(E)_1_DQ839391	Macrolide	Macrolide	Macrolide	885	mph(E)_1
482	sul1_39_AY522923	Sulphonamide	Sulphonamide	Sulphonamide	828	sul1_39
483	lnu(F)_2_DQ836009	Macrolide	Macrolide	Macrolide	822	lnu(F)_2
484	vga(B)_1_U82085	Macrolide	Macrolide	Macrolide	1659	vga(B)_1
485	erm(A)_2_AF002716	Macrolide	Macrolide	Macrolide	732	erm(A)_2
486	erm(C)_3_M17990	Macrolide	Macrolide	Macrolide	735	erm(C)_3
487	erm(F)_1_M14730	Macrolide	Macrolide	Macrolide	801	erm(F)_1
488	aph(3_)-IIIa_2_AJ490186	Aminoglycoside	Aminoglycoside	Aminoglycoside	795	aph(3_)-IIIa_2
489	aph(2__)-Ia_3_AJ536195	Aminoglycoside	Aminoglycoside	Aminoglycoside	1440	aph(2__)-Ia_3
490	dfrA1_1_FJ591049	Trimethoprim	Trimethoprim	Trimethoprim	474	dfrA1_1
491	cfr(B)_1_KM359439	Phenicol	Phenicol	Phenicol	1050	cfr(B)_1
492	aadA24_1_DQ677333	Aminoglycoside	Aminoglycoside	Aminoglycoside	780	aadA24_1_DQ
493	dfrA12_10_FM877486	Trimethoprim	Trimethoprim	Trimethoprim	498	dfrA12_10
494	erm(B)_2_K00551	Macrolide	Macrolide	Macrolide	738	erm(B)_2
495	blaOXA-460_1_KR061508	Beta-Lactam	Beta-Lactam	Beta-Lactam	762	blaOXA-460_1
496	dfrA17_8_AM932673	Trimethoprim	Trimethoprim	Trimethoprim	474	dfrA17_8
497	blaTEM-76_1_AF190694	Beta-Lactam	Beta-Lactam	Beta-Lactam	861	blaTEM-76_1
498	blaTEM-2_1_X54606	Beta-Lactam	Beta-Lactam	Beta-Lactam	861	blaTEM-2_1
499	tet(A)_2_X00006	Tetracycline	Tetracycline	Tetracycline	1200	tet(A)_2
500	blaTEM-168_1_FJ919776	Beta-Lactam	Beta-Lactam	Beta-Lactam	861	blaTEM-168_1
501	VanC1XY_2_DQ022190	Vancomycin	Other	Vancomycin	1601	VanC1XY_2
502	blaSHV-45_1_AF547625	Beta-Lactam	Beta-Lactam	Beta-Lactam	861	blaSHV-45_1
503	VanC4XY_3_EU151756	Vancomycin	Other	Vancomycin	1622	VanC4XY_3
504	dfrA12_9_DQ995286	Trimethoprim	Trimethoprim	Trimethoprim	498	dfrA12_9
505	blaTEM-104_1_AF516719	Beta-Lactam	Beta-Lactam	Beta-Lactam	861	blaTEM-104_1
506	fosA_5_AFBO01000747	Fosfomycin	Other	Other	420	fosA_5
507	blaTEM-178_1_X97254	Beta-Lactam	Beta-Lactam	Beta-Lactam	858	blaTEM-178_1
508	blaTEM-12_1_M88143	Beta-Lactam	Beta-Lactam	Beta-Lactam	861	blaTEM-12_1
509	blaTEM-22_1_Y17583	Beta-Lactam	Beta-Lactam	Beta-Lactam	858	blaTEM-22_1
510	aac(3)-Ib_1_L06157	Aminoglycoside	Aminoglycoside	Aminoglycoside	531	aac(3)-Ib_1
511	blaTEM-124_1_AY327540	Beta-Lactam	Beta-Lactam	Beta-Lactam	858	blaTEM-124_1
512	blaTEM-153_1_KC149518	Beta-Lactam	Beta-Lactam	Beta-Lactam	861	blaTEM-153_1
513	blaTEM-32_1_CXLQ01000061	Beta-Lactam	Beta-Lactam	Beta-Lactam	861	blaTEM-32_1
514	blaOXA-280_1_APPZ01000001	Beta-Lactam	Beta-Lactam	Beta-Lactam	828	blaOXA-280_1
515	blaTEM-227_1_KY418040	Beta-Lactam	Beta-Lactam	Beta-Lactam	861	blaTEM-227_1
516	blaTEM-54_1_AF104442	Beta-Lactam	Beta-Lactam	Beta-Lactam	861	blaTEM-54_1
517	oqxA_1_EU370913	Quinolone	Quinolone	Quinolone	1176	oqxA_1
518	VanC4XY_1_EU151752	Vancomycin	Other	Vancomycin	1622	VanC4XY_1
519	blaTEM-125_1_AY628176	Beta-Lactam	Beta-Lactam	Beta-Lactam	861	blaTEM-125_1
520	aadA8_1_AF326210	Aminoglycoside	Aminoglycoside	Aminoglycoside	792	aadA8_1
521	blaTEM-127_1_AY368236	Beta-Lactam	Beta-Lactam	Beta-Lactam	861	blaTEM-127_1
522	aadA8b_2_AM040708	Aminoglycoside	Aminoglycoside	Aminoglycoside	792	aadA8b_2
523	blaSHV-110_1_HQ877615	Beta-Lactam	Beta-Lactam	Beta-Lactam	861	blaSHV-110_1
524	VanC2XY_1_EU151754	Vancomycin	Other	Vancomycin	1622	VanC2XY_1
525	blaTEM-83_1_AF427129	Beta-Lactam	Beta-Lactam	Beta-Lactam	861	blaTEM-83_1
526	aadA10_1_U37105	Aminoglycoside	Aminoglycoside	Aminoglycoside	834	aadA10_1
527	blaTEM-95_1_AJ308558	Beta-Lactam	Beta-Lactam	Beta-Lactam	861	blaTEM-95_1
528	sul2_7_HM486907	Sulphonamide	Sulphonamide	Sulphonamide	852	sul2_7
529	cfr_1_AM408573	Mac/Oxa/Phen	Other	Other	1050	cfr_1
530	erm(D)_2_L08389	Macrolide	Macrolide	Macrolide	864	erm(D)_2
531	fexA_2_AM408573	Phenicol	Phenicol	Phenicol	1428	fexA_2
532	cepA-49_1_U05886	Beta-Lactam	Beta-Lactam	Beta-Lactam	903	cepA-49_1
533	tet(A)_5_AJ419171	Tetracycline	Tetracycline	Tetracycline	1200	tet(A)_5
534	sul2_15_FJ968160	Sulphonamide	Sulphonamide	Sulphonamide	816	sul2_15
535	blaTEM-231_1_MG821378	Beta-Lactam	Beta-Lactam	Beta-Lactam	861	blaTEM-231_1
536	blaTEM-215_1_KP050492	Beta-Lactam	Beta-Lactam	Beta-Lactam	861	blaTEM-215_1
537	dfrA14_2_Z50805	Trimethoprim	Trimethoprim	Trimethoprim	474	dfrA14_2
538	sul1_22_AY115475	Sulphonamide	Sulphonamide	Sulphonamide	840	sul1_22
539	blaTEM-148_1_AM087454	Beta-Lactam	Beta-Lactam	Beta-Lactam	861	blaTEM-148_1
540	qnrS9_1_KF732714	Quinolone	Quinolone	Quinolone	657	qnrS9_1
541	dfrA14_5_DQ388123	Trimethoprim	Trimethoprim	Trimethoprim	483	dfrA14_5
542	sul1_32_EF592571	Sulphonamide	Sulphonamide	Sulphonamide	840	sul1_32
543	blaZ_112_AKGL01000044	Beta-Lactam	Beta-Lactam	Beta-Lactam	846	blaZ_112
544	sul1_20_JF262165	Sulphonamide	Sulphonamide	Sulphonamide	840	sul1_20
545	blaTEM-216_1_KF944358	Beta-Lactam	Beta-Lactam	Beta-Lactam	861	blaTEM-216_1
546	sul1_24_EU117158	Sulphonamide	Sulphonamide	Sulphonamide	840	sul1_24
547	blaTEM-129_1_AJ746225	Beta-Lactam	Beta-Lactam	Beta-Lactam	861	blaTEM-129_1
548	sul1_21_AJ971344	Sulphonamide	Sulphonamide	Sulphonamide	840	sul1_21
549	blaTEM-154_1_FJ807656	Beta-Lactam	Beta-Lactam	Beta-Lactam	861	blaTEM-154_1
550	sul1_31_AM040449	Sulphonamide	Sulphonamide	Sulphonamide	840	sul1_31
551	blaTEM-96_1_AY092401	Beta-Lactam	Beta-Lactam	Beta-Lactam	861	blaTEM-96_1
552	sul1_23_AJ621187	Sulphonamide	Sulphonamide	Sulphonamide	840	sul1_23
553	sul1_37_AF188331	Sulphonamide	Sulphonamide	Sulphonamide	840	sul1_37
554	blaTEM-34_1_KC292503	Beta-Lactam	Beta-Lactam	Beta-Lactam	861	blaTEM-34_1
555	blaTEM-29_1_DQ269440	Beta-Lactam	Beta-Lactam	Beta-Lactam	861	blaTEM-29_1
556	sul1_10_DQ143913	Sulphonamide	Sulphonamide	Sulphonamide	831	sul1_10
557	blaTEM-145_1_DQ105528	Beta-Lactam	Beta-Lactam	Beta-Lactam	861	blaTEM-145_1
558	dfrK_2_FN677369	Trimethoprim	Trimethoprim	Trimethoprim	492	dfrK_2
559	blaZ_16_JBTH01000015	Beta-Lactam	Beta-Lactam	Beta-Lactam	849	blaZ_16
560	blaZ_123_NC_013653	Beta-Lactam	Beta-Lactam	Beta-Lactam	846	blaZ_123_NC
561	blaCTX-M-157_1_KM211510	Beta-Lactam	Beta-Lactam	Beta-Lactam	876	blaCTX-M-157_1
562	blaTEM-201_1_JX310327	Beta-Lactam	Beta-Lactam	Beta-Lactam	861	blaTEM-201_1
563	blaTEM-126_1_AY628199	Beta-Lactam	Beta-Lactam	Beta-Lactam	861	blaTEM-126_1
564	msr(C)_2_AF313494	Macrolide	Macrolide	Macrolide	1479	msr(C)_2
565	blaTEM-206_1_KC783461	Beta-Lactam	Beta-Lactam	Beta-Lactam	861	blaTEM-206_1
566	blaTEM-207_1_KC818234	Beta-Lactam	Beta-Lactam	Beta-Lactam	861	blaTEM-207_1
567	qnrB36_1_JN173058	Quinolone	Quinolone	Quinolone	645	qnrB36_1
568	mph(C)_5_AM180067	Macrolide	Macrolide	Macrolide	900	mph(C)_5
569	qnrB40_1_JN166689	Quinolone	Quinolone	Quinolone	645	qnrB40_1
570	dfrA7_1_AB161450	Trimethoprim	Trimethoprim	Trimethoprim	474	dfrA7_1
571	blaTEM-195_1_JN935137	Beta-Lactam	Beta-Lactam	Beta-Lactam	861	blaTEM-195_1
572	qnrB71_1_KC580660	Quinolone	Quinolone	Quinolone	645	qnrB71_1
573	qnrB56_1_JX259317	Quinolone	Quinolone	Quinolone	645	qnrB56_1
574	blaCMY-12_1_Y16785	Beta-Lactam	Beta-Lactam	Beta-Lactam	1143	blaCMY-12_1
575	blaTEM-183_1_HQ529916	Beta-Lactam	Beta-Lactam	Beta-Lactam	861	blaTEM-183_1
576	blaTEM-234_1_MH243353	Beta-Lactam	Beta-Lactam	Beta-Lactam	861	blaTEM-234_1
577	qnrB10_2_HM439644	Quinolone	Quinolone	Quinolone	645	qnrB10_2
578	qnrB10_1_DQ631414	Quinolone	Quinolone	Quinolone	645	qnrB10_1
579	blaTEM-220_1_KM998962	Beta-Lactam	Beta-Lactam	Beta-Lactam	861	blaTEM-220_1
580	qnrB67_1_KC580656	Quinolone	Quinolone	Quinolone	645	qnrB67_1
581	blaTEM-146_1_DQ105529	Beta-Lactam	Beta-Lactam	Beta-Lactam	861	blaTEM-146_1
582	blaSHV-27_1_AF293345	Beta-Lactam	Beta-Lactam	Beta-Lactam	861	blaSHV-27_1
583	blaTEM-17_1_Y14574	Beta-Lactam	Beta-Lactam	Beta-Lactam	861	blaTEM-17_1
584	sul2_5_AY524415	Sulphonamide	Sulphonamide	Sulphonamide	816	sul2_5
585	blaTEM-229_1_MG821356	Beta-Lactam	Beta-Lactam	Beta-Lactam	861	blaTEM-229_1
586	blaTEM-105_1_AF516720	Beta-Lactam	Beta-Lactam	Beta-Lactam	861	blaTEM-105_1
587	blaTEM-81_1_AF427127	Beta-Lactam	Beta-Lactam	Beta-Lactam	861	blaTEM-81_1
588	blaTEM-28_1_U37195	Beta-Lactam	Beta-Lactam	Beta-Lactam	861	blaTEM-28_1
589	aadA21_1_AY171244	Aminoglycoside	Aminoglycoside	Aminoglycoside	792	aadA21_1
590	blaTEM-214_1_KP050491	Beta-Lactam	Beta-Lactam	Beta-Lactam	861	blaTEM-214_1
591	blaTEM-225_1_KY432403	Beta-Lactam	Beta-Lactam	Beta-Lactam	861	blaTEM-225_1
592	cfr(B)_2_KM359438	Phenicol	Phenicol	Phenicol	1050	cfr(B)_2
593	aph(6)-Id_3_AB109805	Aminoglycoside	Aminoglycoside	Aminoglycoside	837	aph(6)-Id_3
594	dfrA1_7_AJ400733	Trimethoprim	Trimethoprim	Trimethoprim	564	dfrA1_7
595	fosA_3_ACWO01000079	Fosfomycin	Other	Other	420	fosA_3
596	sul2_8_AJ877041	Sulphonamide	Sulphonamide	Sulphonamide	852	sul2_8
597	dfrA1_4_AB188271	Trimethoprim	Trimethoprim	Trimethoprim	474	dfrA1_4
598	mecA_7_HE861945	Beta-Lactam	Beta-Lactam	Beta-Lactam	2007	mecA_7
599	blaTEM-233_1_MH270416	Beta-Lactam	Beta-Lactam	Beta-Lactam	861	blaTEM-233_1
600	blaTEM-169_1_KP012538	Beta-Lactam	Beta-Lactam	Beta-Lactam	861	blaTEM-169_1
601	blaTEM-57_1_FJ405211	Beta-Lactam	Beta-Lactam	Beta-Lactam	861	blaTEM-57_1
602	tet(A)_1_AJ313332	Tetracycline	Tetracycline	Tetracycline	1200	tet(A)_1
603	blaTEM-113_1_AY589494	Beta-Lactam	Beta-Lactam	Beta-Lactam	861	blaTEM-113_1
604	blaTEM-143_1_DQ075245	Beta-Lactam	Beta-Lactam	Beta-Lactam	861	blaTEM-143_1
605	blaTEM-210_1_KJ484630	Beta-Lactam	Beta-Lactam	Beta-Lactam	861	blaTEM-210_1
606	blaTEM-88_1_AY027590	Beta-Lactam	Beta-Lactam	Beta-Lactam	861	blaTEM-88_1
607	dfrA1_13_DQ018382	Trimethoprim	Trimethoprim	Trimethoprim	474	dfrA1_13
608	blaTEM-40_1_FR717535	Beta-Lactam	Beta-Lactam	Beta-Lactam	861	blaTEM-40_1
609	sul2_14_AJ514834	Sulphonamide	Sulphonamide	Sulphonamide	819	sul2_14
610	dfrA1_14_AB199789	Trimethoprim	Trimethoprim	Trimethoprim	474	dfrA1_14
611	blaTEM-198_1_AB700703	Beta-Lactam	Beta-Lactam	Beta-Lactam	861	blaTEM-198_1
612	blaTEM-63_1_AF332513	Beta-Lactam	Beta-Lactam	Beta-Lactam	861	blaTEM-63_1
613	sul2_21_AB366440	Sulphonamide	Sulphonamide	Sulphonamide	816	sul2_21
614	blaTEM-128_1_AY368237	Beta-Lactam	Beta-Lactam	Beta-Lactam	861	blaTEM-128_1
615	blaTEM-181_1_KM977568	Beta-Lactam	Beta-Lactam	Beta-Lactam	861	blaTEM-181_1
616	blaTEM-217_1_HG934763	Beta-Lactam	Beta-Lactam	Beta-Lactam	861	blaTEM-217_1
617	sul2_17_U57647	Sulphonamide	Sulphonamide	Sulphonamide	816	sul2_17
618	blaSHV-65_1_DQ174305	Beta-Lactam	Beta-Lactam	Beta-Lactam	861	blaSHV-65_1
619	tet(J)_1_ACLE01000065	Tetracycline	Tetracycline	Tetracycline	1197	tet(J)_1
620	aph(3_)-IIb_2_CP006832	Aminoglycoside	Aminoglycoside	Aminoglycoside	807	aph(3_)-IIb_2
621	blaTEM-19_1_JX042489	Beta-Lactam	Beta-Lactam	Beta-Lactam	861	blaTEM-19_1
622	blaTEM-159_1_EF136376	Beta-Lactam	Beta-Lactam	Beta-Lactam	861	blaTEM-159_1
623	blaTEM-110_1_AY072920	Beta-Lactam	Beta-Lactam	Beta-Lactam	861	blaTEM-110_1
624	cmlA1_2_AB212941	Phenicol	Phenicol	Phenicol	1260	cmlA1_2
625	dfrA19_1_EU855687	Trimethoprim	Trimethoprim	Trimethoprim	570	dfrA19_1
626	mecA1_3_Y13094	Beta-Lactam	Beta-Lactam	Beta-Lactam	2001	mecA1_3
627	blaTEM-184_1_FR848831	Beta-Lactam	Beta-Lactam	Beta-Lactam	861	blaTEM-184_1
628	aadA2b_1_D43625	Aminoglycoside	Aminoglycoside	Aminoglycoside	780	aadA2b_1
629	blaOXA-465_1_KR061500	Beta-Lactam	Beta-Lactam	Beta-Lactam	747	blaOXA-465_1
630	blaZ_36_JITV01000006	Beta-Lactam	Beta-Lactam	Beta-Lactam	846	blaZ_36
631	dfrA5_3_KF030794	Trimethoprim	Trimethoprim	Trimethoprim	474	dfrA5_3
632	aac(3)-Id_1_AB114632	Aminoglycoside	Aminoglycoside	Aminoglycoside	477	aac(3)-Id_1
633	blaCARB-2_1_M69058	Beta-Lactam	Beta-Lactam	Beta-Lactam	867	blaCARB-2_1
634	erm(C)_10_Y09002	Macrolide	Macrolide	Macrolide	735	erm(C)_10
635	nimA_1_X71444	Nitroimidazole	Other	Other	531	nimA_1
636	tet(S)_1_DQ377340	Tetracycline	Tetracycline	Tetracycline	1926	tet(S)_1
637	nimH_1_KX576455	Nitroimidazole	Other	Other	458	nimH_1
638	erm(42)_2_AB601890	Macrolide	Macrolide	Macrolide	912	erm(42)_2
639	sul2_20_AJ830710	Sulphonamide	Sulphonamide	Sulphonamide	816	sul2_20
640	tet(45)_1_JF837331	Tetracycline	Tetracycline	Tetracycline	1377	tet(45)_1
641	blaOXA-2_2_GQ466184	Beta-Lactam	Beta-Lactam	Beta-Lactam	828	blaOXA-2_2
642	vga(A)V_1_AF186237	Macrolide	Macrolide	Macrolide	1575	vga(A)V_1
643	dfrA17_9_FJ807902	Trimethoprim	Trimethoprim	Trimethoprim	474	dfrA17_9
644	mcr-1.4_1_KY041856	Colistin	Other	Colistin	1626	mcr-1.4_1
645	dfrA12_4_EU650399	Trimethoprim	Trimethoprim	Trimethoprim	498	dfrA12_4
646	mecA_3_Y13095	Beta-Lactam	Beta-Lactam	Beta-Lactam	2007	mecA_3
647	vgb(A)_1_M20129	Macrolide	Macrolide	Macrolide	900	vgb(A)_1
648	aac(3)-IIa_1_X51534	Aminoglycoside	Aminoglycoside	Aminoglycoside	861	aac(3)-IIa_1
649	blaCARB-12_1_D13210	Beta-Lactam	Beta-Lactam	Beta-Lactam	867	blaCARB-12_1
650	cfiA8_1_AB087233	Beta-Lactam	Beta-Lactam	Beta-Lactam	750	cfiA8_1
651	blaCTX-M-58_1_EF210159	Beta-Lactam	Beta-Lactam	Beta-Lactam	876	blaCTX-M-58_1
652	dfrA7_5_AJ419170	Trimethoprim	Trimethoprim	Trimethoprim	570	dfrA7_5
653	dfrA25_1_DQ267940	Trimethoprim	Trimethoprim	Trimethoprim	459	dfrA25_1
654	qnrB20_1_AB379831	Quinolone	Quinolone	Quinolone	645	qnrB20_1
655	blaTEM-171_1_GQ149347	Beta-Lactam	Beta-Lactam	Beta-Lactam	861	blaTEM-171_1
656	catA2_1_X53796	Phenicol	Phenicol	Phenicol	642	catA2_1
657	blaCTX-M-61_1_EF219142	Beta-Lactam	Beta-Lactam	Beta-Lactam	876	blaCTX-M-61_1
658	blaCTX-M-15_1_AY044436	Beta-Lactam	Beta-Lactam	Beta-Lactam	876	blaCTX-M-15_1
659	blaSHV-148_1_JX121115	Beta-Lactam	Beta-Lactam	Beta-Lactam	858	blaSHV-148_1
660	ant(2__)-Ia_16_HQ386848	Aminoglycoside	Aminoglycoside	Aminoglycoside	534	ant(2__)-Ia_16
661	blaZ_95_MAJJ01000071	Beta-Lactam	Beta-Lactam	Beta-Lactam	846	blaZ_95
662	aac(3)-XI_1_CTEG01000046	Aminoglycoside	Aminoglycoside	Aminoglycoside	447	aac(3)-XI_1
663	optrA_12_KX620936	Oxazolidinone	Other	Other	1968	optrA_12
664	aac(3)-IIe_1_EU022315	Aminoglycoside	Aminoglycoside	Aminoglycoside	861	aac(3)-IIe_1
665	aac(6_)-Ic_1_M94066	Aminoglycoside	Aminoglycoside	Aminoglycoside	441	aac(6_)-Ic_1
666	dfrK_3_FN812951	Trimethoprim	Trimethoprim	Trimethoprim	492	dfrK_3
667	dfrA12_5_FR875302	Trimethoprim	Trimethoprim	Trimethoprim	498	dfrA12_5
668	vga(A)LC_3_FN806791	Macrolide	Macrolide	Macrolide	1569	vga(A)LC_3
669	blaCMY-2_1_X91840	Beta-Lactam	Beta-Lactam	Beta-Lactam	1146	blaCMY-2_1
670	blaCTX-M-32_2_AJ557142	Beta-Lactam	Beta-Lactam	Beta-Lactam	876	blaCTX-M-32_2
671	vat(E)_10_AY043212	Macrolide	Macrolide	Macrolide	645	vat(E)_10
672	fexB_1_JN201336	Phenicol	Phenicol	Phenicol	1410	fexB_1
673	blaCMY-115_1_KM087839	Beta-Lactam	Beta-Lactam	Beta-Lactam	1146	blaCMY-115_1
674	sul1_38_BX248359	Sulphonamide	Sulphonamide	Sulphonamide	852	sul1_38
675	tet(L)_3_M11036	Tetracycline	Tetracycline	Tetracycline	1377	tet(L)_3
676	vat(E)_3_AF153312	Macrolide	Macrolide	Macrolide	645	vat(E)_3
677	blaTEM-112_1_AY589493	Beta-Lactam	Beta-Lactam	Beta-Lactam	861	blaTEM-112_1
678	aph(2__)-Ie_1_AY743255	Aminoglycoside	Aminoglycoside	Aminoglycoside	906	aph(2__)-Ie_1
679	blaCMY-99_1_KF305673	Beta-Lactam	Beta-Lactam	Beta-Lactam	1146	blaCMY-99_1
680	blaCMG_1_AY265892	Beta-Lactam	Beta-Lactam	Beta-Lactam	1054	blaCMG_1
681	blaSHV-15_1_AJ011428	Beta-Lactam	Beta-Lactam	Beta-Lactam	861	blaSHV-15_1
682	VanC2_1_L29638	Vancomycin	Other	Vancomycin	1053	VanC2_1
683	aph(3_)-IIa_2_V00618	Aminoglycoside	Aminoglycoside	Aminoglycoside	795	aph(3_)-IIa_2
684	aac(6_)-Ib-cr_1_DQ303918	AmGlyc/Quin	Other	Other	600	aac(6_)-Ib-cr_1
685	erm(C)_2_M19652	Macrolide	Macrolide	Macrolide	735	erm(C)_2
686	blaCMY-82_1_KJ207203	Beta-Lactam	Beta-Lactam	Beta-Lactam	1146	blaCMY-82_1
687	blaCTX-M-103_1_HG423149	Beta-Lactam	Beta-Lactam	Beta-Lactam	876	blaCTX-M-103_1
688	blaOXA-534_1_KX714285	Beta-Lactam	Beta-Lactam	Beta-Lactam	831	blaOXA-534_1
689	aac(3)-IIa_5_FJ012882	Aminoglycoside	Aminoglycoside	Aminoglycoside	861	aac(3)-IIa_5
690	blaTEM-36_1_KY305958	Beta-Lactam	Beta-Lactam	Beta-Lactam	861	blaTEM-36_1
691	blaSHV-11_1_X98101	Beta-Lactam	Beta-Lactam	Beta-Lactam	861	blaSHV-11_1
692	fosA2_1_EU487198	Fosfomycin	Other	Other	426	fosA2_1
693	blaMIR-3_1_AY743435	Beta-Lactam	Beta-Lactam	Beta-Lactam	1146	blaMIR-3_1
694	mph(A)_2_U36578	Macrolide	Macrolide	Macrolide	921	mph(A)_2
695	dfrA16_4_EU158182	Trimethoprim	Trimethoprim	Trimethoprim	474	dfrA16_4
696	blaSHV-2_1_AF148851	Beta-Lactam	Beta-Lactam	Beta-Lactam	861	blaSHV-2_1
697	blaSHV-66_1_DQ174306	Beta-Lactam	Beta-Lactam	Beta-Lactam	861	blaSHV-66_1
698	aph(3_)-Ia_5_AP004237	Aminoglycoside	Aminoglycoside	Aminoglycoside	816	aph(3_)-Ia_5
699	mecA_9_AB505630	Beta-Lactam	Beta-Lactam	Beta-Lactam	2007	mecA_9
700	blaOXA-129_1_FJWZ01000025	Beta-Lactam	Beta-Lactam	Beta-Lactam	804	blaOXA-129_1
701	blaCTX-M-36_1_AB177384	Beta-Lactam	Beta-Lactam	Beta-Lactam	876	blaCTX-M-36_1
702	fosA_4_ACWU01000146	Fosfomycin	Other	Other	408	fosA_4
703	aac(3)-VIII_1_AB211959	Aminoglycoside	Aminoglycoside	Aminoglycoside	864	aac(3)-VIII_1
704	optrA_19_ALMN01000021	Oxazolidinone	Other	Other	1968	optrA_19
705	ARR-3_1_JF806499	Rifampicin	Other	Other	453	ARR-3_1
706	aac(3)-IIc_1_X54723	Aminoglycoside	Aminoglycoside	Aminoglycoside	861	aac(3)-IIc_1
707	optrA_1_KP399637	Oxazolidinone	Other	Other	1968	optrA_1
708	catB10_1_AJ878850	Phenicol	Phenicol	Phenicol	633	catB10_1
709	catB8_1_AF227506	Phenicol	Phenicol	Phenicol	633	catB8_1
710	blaTEM-26_1_LDCJ01000052	Beta-Lactam	Beta-Lactam	Beta-Lactam	861	blaTEM-26_1
711	aac(3)-IIa_3_X13543	Aminoglycoside	Aminoglycoside	Aminoglycoside	861	aac(3)-IIa_3
712	tet(G)_1_AF133139	Tetracycline	Tetracycline	Tetracycline	1176	tet(G)_1
713	blaSHV-100_1_AM941846	Beta-Lactam	Beta-Lactam	Beta-Lactam	900	blaSHV-100_1
714	aph(3__)-Ib_1_M28829	Aminoglycoside	Aminoglycoside	Aminoglycoside	804	aph(3__)-Ib_1
715	vat(A)_1_L07778	Macrolide	Macrolide	Macrolide	660	vat(A)_1
716	blaCTX-M-22_1_AY080894	Beta-Lactam	Beta-Lactam	Beta-Lactam	876	blaCTX-M-22_1
717	aadA14_1_AJ884726	Aminoglycoside	Aminoglycoside	Aminoglycoside	786	aadA14_1
718	optrA_13_KX620939	Oxazolidinone	Other	Other	1968	optrA_13
719	erm(42)_1_FR734406	Macrolide	Macrolide	Macrolide	906	erm(42)_1
720	catB3_2_U13880	Phenicol	Phenicol	Phenicol	633	catB3_2
721	optrA_10_KT601170	Oxazolidinone	Other	Other	1968	optrA_10
722	blaCTX-M-79_1_EF426798	Beta-Lactam	Beta-Lactam	Beta-Lactam	876	blaCTX-M-79_1
723	qnrB2_1_DQ351242	Quinolone	Quinolone	Quinolone	645	qnrB2_1
724	blaOXA-466_1_KR061501	Beta-Lactam	Beta-Lactam	Beta-Lactam	747	blaOXA-466_1
725	blaCTX-M-28_6_AJ549244	Beta-Lactam	Beta-Lactam	Beta-Lactam	876	blaCTX-M-28_6
726	blaCTX-M-14_1_AF252622	Beta-Lactam	Beta-Lactam	Beta-Lactam	876	blaCTX-M-14_1
727	VanX_bc_1_Y15708	Vancomycin	Other	Vancomycin	249	VanX_bc_1
728	aph(6)-Ic_1_X01702	Aminoglycoside	Aminoglycoside	Aminoglycoside	801	aph(6)-Ic_1
729	sul1_36_X15024	Sulphonamide	Sulphonamide	Sulphonamide	840	sul1_36
730	blaPAO_4_AY083592	Beta-Lactam	Beta-Lactam	Beta-Lactam	1194	blaPAO_4
731	VanC2XY_5_EU151760	Vancomycin	Other	Vancomycin	1622	VanC2XY_5
732	aph(7__)-Ia_1_X03615	Aminoglycoside	Aminoglycoside	Aminoglycoside	999	aph(7__)-Ia_1
733	blaTEM-84_1_AF427130	Beta-Lactam	Beta-Lactam	Beta-Lactam	861	blaTEM-84_1
734	erm(48)_1_LT223129	Macrolide	Macrolide	Macrolide	732	erm(48)_1
735	blaCTX-M-9_1_AF174129	Beta-Lactam	Beta-Lactam	Beta-Lactam	876	blaCTX-M-9_1
736	blaCTX-M-14b_1_DQ359215	Beta-Lactam	Beta-Lactam	Beta-Lactam	876	blaCTX-M-14b_1
737	blaCTX-M-137_1_KF790923	Beta-Lactam	Beta-Lactam	Beta-Lactam	876	blaCTX-M-137_1
738	blaCTX-M-64_1_AB284167	Beta-Lactam	Beta-Lactam	Beta-Lactam	876	blaCTX-M-64_1
739	blaSHV-173_1_KF513178	Beta-Lactam	Beta-Lactam	Beta-Lactam	861	blaSHV-173_1
740	blaACT-5_1_FJ237369	Beta-Lactam	Beta-Lactam	Beta-Lactam	1146	blaACT-5_1
741	cfiA4_1_AB087229	Beta-Lactam	Beta-Lactam	Beta-Lactam	750	cfiA4_1
742	blaTEM-20_1_EU527189	Beta-Lactam	Beta-Lactam	Beta-Lactam	861	blaTEM-20_1
743	sul1_35_AB281182	Sulphonamide	Sulphonamide	Sulphonamide	852	sul1_35
744	aadA4_1_Z50802	Aminoglycoside	Aminoglycoside	Aminoglycoside	789	aadA4_1
745	optrA_5_KT862783	Oxazolidinone	Other	Other	1968	optrA_5
746	blaCTX-M-196_1_KY563769	Beta-Lactam	Beta-Lactam	Beta-Lactam	876	blaCTX-M-196_1
747	cfiA6_1_AB087231	Beta-Lactam	Beta-Lactam	Beta-Lactam	750	cfiA6_1
748	blaTEM-43_1_U95363	Beta-Lactam	Beta-Lactam	Beta-Lactam	861	blaTEM-43_1
749	ARR-2_1_HQ141279	Rifampicin	Other	Other	453	ARR-2_1
750	blaSHV-155_1_JX121122	Beta-Lactam	Beta-Lactam	Beta-Lactam	858	blaSHV-155_1
751	blaCMY-121_1_KM507172	Beta-Lactam	Beta-Lactam	Beta-Lactam	1143	blaCMY-121_1
752	ARR-3_4_FM207631	Rifampicin	Other	Other	543	ARR-3_4
753	blaSHV-133_1_AB551737	Beta-Lactam	Beta-Lactam	Beta-Lactam	861	blaSHV-133_1
754	blaSHV-76_1_AM176551	Beta-Lactam	Beta-Lactam	Beta-Lactam	861	blaSHV-76_1
755	dfrA12_2_KJ546436	Trimethoprim	Trimethoprim	Trimethoprim	498	dfrA12_2
756	aac(6_)-Ib3_1_X60321	Aminoglycoside	Aminoglycoside	Aminoglycoside	555	aac(6_)-Ib3_1
757	blaSHV-143_1_JQ341060	Beta-Lactam	Beta-Lactam	Beta-Lactam	861	blaSHV-143_1
758	blaSHV-104_1_EU274581	Beta-Lactam	Beta-Lactam	Beta-Lactam	861	blaSHV-104_1
759	ant(3__)-Ii-aac(6_)-IId_1_AF453998	Aminoglycoside	Aminoglycoside	Aminoglycoside	1392	ant(3__)-Ii-aac(6_)-IId_1
760	blaSHV-77_1_EF373975	Beta-Lactam	Beta-Lactam	Beta-Lactam	861	blaSHV-77_1
761	dfrA1_12_AY141977	Trimethoprim	Trimethoprim	Trimethoprim	474	dfrA1_12
762	sul2_1_AF542061	Sulphonamide	Sulphonamide	Sulphonamide	816	sul2_1
763	blaSHV-197_1_KT946904	Beta-Lactam	Beta-Lactam	Beta-Lactam	861	blaSHV-197_1
764	sul1_28_JN790946	Sulphonamide	Sulphonamide	Sulphonamide	840	sul1_28
765	qnrVC4_1_GQ891757	Quinolone	Quinolone	Quinolone	657	qnrVC4_1
766	blaTEM-132_1_AY491682	Beta-Lactam	Beta-Lactam	Beta-Lactam	861	blaTEM-132_1
767	blaSHV-70_1_DQ013287	Beta-Lactam	Beta-Lactam	Beta-Lactam	861	blaSHV-70_1
768	blaSHV-43_1_AY065991	Beta-Lactam	Beta-Lactam	Beta-Lactam	861	blaSHV-43_1
769	dfrA1_3_GU726913	Trimethoprim	Trimethoprim	Trimethoprim	474	dfrA1_3
770	aac(6_)-Ib_1_M21682	Aminoglycoside	Aminoglycoside	Aminoglycoside	606	aac(6_)-Ib_1
771	aac(3)-IIa_4_L22613	Aminoglycoside	Aminoglycoside	Aminoglycoside	861	aac(3)-IIa_4
772	blaOXA-2_1_DQ112222	Beta-Lactam	Beta-Lactam	Beta-Lactam	828	blaOXA-2_1
773	optrA_14_KX620941	Oxazolidinone	Other	Other	1968	optrA_14
774	mdt(A)_1_X92946	Macrolide	Macrolide	Macrolide	1257	mdt(A)_1
775	blaOXA-34_1_AF350424	Beta-Lactam	Beta-Lactam	Beta-Lactam	771	blaOXA-34_1
776	catQ_1_M55620	Phenicol	Phenicol	Phenicol	660	catQ_1
777	blaZ_69_NZ_CUHB01000033	Beta-Lactam	Beta-Lactam	Beta-Lactam	846	blaZ_69_NZ
778	mph(F)_1_AM260957	Macrolide	Macrolide	Macrolide	900	mph(F)_1
779	VanC3XY_1_AY033764	Vancomycin	Other	Vancomycin	1622	VanC3XY_1
780	blaZ_68_NZ_CUHK01000055	Beta-Lactam	Beta-Lactam	Beta-Lactam	846	blaZ_68_NZ
781	vat(D)_1_L12033	Macrolide	Macrolide	Macrolide	630	vat(D)_1
782	blaTEM-33_1_GU371926	Beta-Lactam	Beta-Lactam	Beta-Lactam	861	blaTEM-33_1
783	blaIMP-19_1_EF118171	Beta-Lactam	Beta-Lactam	Beta-Lactam	741	blaIMP-19_1
784	blaZ_14_JBAG01000015	Beta-Lactam	Beta-Lactam	Beta-Lactam	846	blaZ_14
785	fosB_3_ACHE01000077	Fosfomycin	Other	Other	429	fosB_3
786	vga(A)LC_1_GQ891882	Macrolide	Macrolide	Macrolide	1569	vga(A)LC_1
787	nimF_1_AJ515145	Nitroimidazole	Other	Other	455	nimF_1
788	blaZ_34_JJAO01000008	Beta-Lactam	Beta-Lactam	Beta-Lactam	846	blaZ_34
789	blaTEM-52C_2_EF141186	Beta-Lactam	Beta-Lactam	Beta-Lactam	861	blaTEM-52C_2
790	blaB-2_1_AF189300	Beta-Lactam	Beta-Lactam	Beta-Lactam	750	blaB-2_1
791	blaFAR-1_1_AF024601	Beta-Lactam	Beta-Lactam	Beta-Lactam	894	blaFAR-1_1
792	blaCARB-1_1_AF313471	Beta-Lactam	Beta-Lactam	Beta-Lactam	867	blaCARB-1_1
793	blaTEM-109_1_AY628175	Beta-Lactam	Beta-Lactam	Beta-Lactam	861	blaTEM-109_1
794	blaSHV-165_1_JX121131	Beta-Lactam	Beta-Lactam	Beta-Lactam	858	blaSHV-165_1
795	blaIMP-32_1_JQ002629	Beta-Lactam	Beta-Lactam	Beta-Lactam	741	blaIMP-32_1
796	aac(6_)-Ik_1_L29510	Aminoglycoside	Aminoglycoside	Aminoglycoside	438	aac(6_)-Ik_1
797	blaZ_70_NZ_CUEK01000047	Beta-Lactam	Beta-Lactam	Beta-Lactam	846	blaZ_70_NZ
798	fosA_7_AEXB01000013	Fosfomycin	Other	Other	426	fosA_7
799	blaACT-15_1_JX440356	Beta-Lactam	Beta-Lactam	Beta-Lactam	1146	blaACT-15_1
800	blaACT-7_1_FJ237368	Beta-Lactam	Beta-Lactam	Beta-Lactam	1146	blaACT-7_1
801	fosA_1_M85195	Fosfomycin	Other	Other	426	fosA_1
802	blaZ_97_FMOK01000003	Beta-Lactam	Beta-Lactam	Beta-Lactam	846	blaZ_97
803	lnu(D)_1_EF452177	Macrolide	Macrolide	Macrolide	495	lnu(D)_1
804	blaCTX-M-2_1_AB176535	Beta-Lactam	Beta-Lactam	Beta-Lactam	876	blaCTX-M-2_1
805	blaIMP-22_2_DQ361087	Beta-Lactam	Beta-Lactam	Beta-Lactam	741	blaIMP-22_2
806	blaSIM-1_1_JF731030	Beta-Lactam	Beta-Lactam	Beta-Lactam	741	blaSIM-1_1
807	blaB-3_1_AF189301	Beta-Lactam	Beta-Lactam	Beta-Lactam	750	blaB-3_1
808	blaOXA-420_1_AB983359	Beta-Lactam	Beta-Lactam	Beta-Lactam	843	blaOXA-420_1
809	vga(A)_3_JQ312422	Macrolide	Macrolide	Macrolide	1569	vga(A)_3
810	ant(2__)-Ia_3_X74412	Aminoglycoside	Aminoglycoside	Aminoglycoside	534	ant(2__)-Ia_3
811	blaOXA-512_1_KU726870	Beta-Lactam	Beta-Lactam	Beta-Lactam	843	blaOXA-512_1
812	erm(44)v_1_LN623525	Macrolide	Macrolide	Macrolide	756	erm(44)v_1
813	blaZ_80_KU607855	Beta-Lactam	Beta-Lactam	Beta-Lactam	888	blaZ_80
814	blaSHV-129_1_GU827715	Beta-Lactam	Beta-Lactam	Beta-Lactam	861	blaSHV-129_1
815	blaZ_38_NZ_JEMM01000040	Beta-Lactam	Beta-Lactam	Beta-Lactam	846	blaZ_38_NZ
816	blaZ_25_JBKK01000017	Beta-Lactam	Beta-Lactam	Beta-Lactam	846	blaZ_25
817	blaSHV-31_1_AY277255	Beta-Lactam	Beta-Lactam	Beta-Lactam	861	blaSHV-31_1
818	blaTEM-116_1_AY425988	Beta-Lactam	Beta-Lactam	Beta-Lactam	861	blaTEM-116_1
819	blaZ_10_FR823292	Beta-Lactam	Beta-Lactam	Beta-Lactam	852	blaZ_10
820	catA3_1_X07848	Phenicol	Phenicol	Phenicol	642	catA3_1
821	dfrA10_1_L06418	Trimethoprim	Trimethoprim	Trimethoprim	564	dfrA10_1
822	blaOXA-16_1_AF043100	Beta-Lactam	Beta-Lactam	Beta-Lactam	775	blaOXA-16_1
823	dfrA15_4_AJ867237	Trimethoprim	Trimethoprim	Trimethoprim	474	dfrA15_4
824	blaSHV-71_1_AM176546	Beta-Lactam	Beta-Lactam	Beta-Lactam	861	blaSHV-71_1
825	blaOXA-17_1_DQ902344	Beta-Lactam	Beta-Lactam	Beta-Lactam	801	blaOXA-17_1
826	blaSHV-67_1_DQ174307	Beta-Lactam	Beta-Lactam	Beta-Lactam	861	blaSHV-67_1
827	mcr-1.2_1_KX236309	Colistin	Other	Colistin	1626	mcr-1.2_1
828	blaCTX-M-146_1_KY938173	Beta-Lactam	Beta-Lactam	Beta-Lactam	876	blaCTX-M-146_1
829	blaOXA-240_1_JX089628	Beta-Lactam	Beta-Lactam	Beta-Lactam	801	blaOXA-240_1
830	blaOXA-295_1_APRW01000016	Beta-Lactam	Beta-Lactam	Beta-Lactam	837	blaOXA-295_1
831	blaZ_35_JIVZ01000012	Beta-Lactam	Beta-Lactam	Beta-Lactam	846	blaZ_35
832	blaOXA-20_2_AF024602	Beta-Lactam	Beta-Lactam	Beta-Lactam	801	blaOXA-20_2
833	blaCARB-8_1_AY178993	Beta-Lactam	Beta-Lactam	Beta-Lactam	897	blaCARB-8_1
834	blaCARB-4_1_FJ785525	Beta-Lactam	Beta-Lactam	Beta-Lactam	867	blaCARB-4_1
835	blaCARB-11_1_AY008290	Beta-Lactam	Beta-Lactam	Beta-Lactam	867	blaCARB-11_1
836	qnrVC6_1_KC202804	Quinolone	Quinolone	Quinolone	657	qnrVC6_1
837	cfr_2_AJ879565	Mac/Oxa/Phen	Other	Other	1050	cfr_2
838	fosB_2_X89875	Fosfomycin	Other	Other	420	fosB_2
839	car(A)_1_M80346	Macrolide	Macrolide	Macrolide	1656	car(A)_1
840	blaOXA-226_1_FJ617207	Beta-Lactam	Beta-Lactam	Beta-Lactam	828	blaOXA-226_1
841	aacA43_1_HQ247816	Aminoglycoside	Aminoglycoside	Aminoglycoside	564	aacA43_1
842	blaZ_116_NC_013348	Beta-Lactam	Beta-Lactam	Beta-Lactam	846	blaZ_116_NC
843	ant(2__)-Ia_8_AY920928	Aminoglycoside	Aminoglycoside	Aminoglycoside	534	ant(2__)-Ia_8
844	blaOXA-36_1_AF300985	Beta-Lactam	Beta-Lactam	Beta-Lactam	739	blaOXA-36_1
845	blaIMP-37_1_JX131372	Beta-Lactam	Beta-Lactam	Beta-Lactam	747	blaIMP-37_1
846	optrA_17_ALZI01000051	Oxazolidinone	Other	Other	1968	optrA_17
847	blaOXA-520_1_KX388630	Beta-Lactam	Beta-Lactam	Beta-Lactam	801	blaOXA-520_1
848	ere(A)_5_FN396877	Macrolide	Macrolide	Macrolide	1257	ere(A)_5
849	ant(2__)-Ia_13_DQ176450	Aminoglycoside	Aminoglycoside	Aminoglycoside	534	ant(2__)-Ia_13
850	ere(A)_2_AF099140	Macrolide	Macrolide	Macrolide	1227	ere(A)_2
851	ant(2__)-Ia_9_HM367610	Aminoglycoside	Aminoglycoside	Aminoglycoside	534	ant(2__)-Ia_9
852	mecA_8_NC_007168	Beta-Lactam	Beta-Lactam	Beta-Lactam	2007	mecA_8_NC
853	dfrA29_1_AM237806	Trimethoprim	Trimethoprim	Trimethoprim	472	dfrA29_1
854	blaCARB-10_1_EU850412	Beta-Lactam	Beta-Lactam	Beta-Lactam	897	blaCARB-10_1
855	ant(2__)-Ia_6_AJ871915	Aminoglycoside	Aminoglycoside	Aminoglycoside	534	ant(2__)-Ia_6
856	dfrA7_2_AJ884724	Trimethoprim	Trimethoprim	Trimethoprim	474	dfrA7_2
857	fosF_1_AY294333	Fosfomycin	Other	Other	399	fosF_1
858	ere(A)_1_AY183453	Macrolide	Macrolide	Macrolide	1221	ere(A)_1
859	blaZ_124_NC_013944	Beta-Lactam	Beta-Lactam	Beta-Lactam	846	blaZ_124_NC
860	tet(C)_1_NC_003123	Tetracycline	Tetracycline	Tetracycline	1191	tet(C)_1_NC
861	aac(6_)-31_1_AM283489	Aminoglycoside	Aminoglycoside	Aminoglycoside	519	aac(6_)-31_1
862	blaOXA-209_1_JF268688	Beta-Lactam	Beta-Lactam	Beta-Lactam	825	blaOXA-209_1
863	erm(44)_1_HG796218	Macrolide	Macrolide	Macrolide	732	erm(44)_1
864	blaSHV-134_1_HM559945	Beta-Lactam	Beta-Lactam	Beta-Lactam	861	blaSHV-134_1
865	blaSRT-2_1_AY524276	Beta-Lactam	Beta-Lactam	Beta-Lactam	1137	blaSRT-2_1
866	aph(3_)-VIIa_1_M29953	Aminoglycoside	Aminoglycoside	Aminoglycoside	753	aph(3_)-VIIa_1
867	blaZ_21_JGQH01000014	Beta-Lactam	Beta-Lactam	Beta-Lactam	846	blaZ_21
868	blaZ_93_FKQA01000038	Beta-Lactam	Beta-Lactam	Beta-Lactam	846	blaZ_93
869	cfr(B)_3_KR610408	Oxa/Phen	Other	Other	1050	cfr(B)_3
870	qnrS2_1_DQ485530	Quinolone	Quinolone	Quinolone	657	qnrS2_1
871	sul1_33_AJ564903	Sulphonamide	Sulphonamide	Sulphonamide	840	sul1_33
872	catB3_1_AJ009818	Phenicol	Phenicol	Phenicol	633	catB3_1
873	blaCTX-M-86_1_FJ214369	Beta-Lactam	Beta-Lactam	Beta-Lactam	876	blaCTX-M-86_1
874	nimE_1_AM042593	Nitroimidazole	Other	Other	435	nimE_1_AM
875	nimI_1_FJ940883	Nitroimidazole	Other	Other	457	nimI_1
876	cfiA3_1_AB087228	Beta-Lactam	Beta-Lactam	Beta-Lactam	750	cfiA3_1
877	qnrD2_1_KF055448	Quinolone	Quinolone	Quinolone	645	qnrD2_1
878	blaSHV-153_1_JX121120	Beta-Lactam	Beta-Lactam	Beta-Lactam	858	blaSHV-153_1
879	blaZ_18_JBQW01000016	Beta-Lactam	Beta-Lactam	Beta-Lactam	846	blaZ_18
880	vga(A)LC_2_DQ823382	Macrolide	Macrolide	Macrolide	1569	vga(A)LC_2
881	blaZ_15_JAZQ01000018	Beta-Lactam	Beta-Lactam	Beta-Lactam	846	blaZ_15
882	erm(C)_15_U82607	Macrolide	Macrolide	Macrolide	735	erm(C)_15
883	blaOXA-32_1_AF315351	Beta-Lactam	Beta-Lactam	Beta-Lactam	828	blaOXA-32_1
884	blaOXA-224_1_JN412067	Beta-Lactam	Beta-Lactam	Beta-Lactam	831	blaOXA-224_1
885	blaTEM-90_1_AF351241	Beta-Lactam	Beta-Lactam	Beta-Lactam	861	blaTEM-90_1
886	blaOXA-447_1_KR061496	Beta-Lactam	Beta-Lactam	Beta-Lactam	774	blaOXA-447_1
887	aadA23_1_AJ809407	Aminoglycoside	Aminoglycoside	Aminoglycoside	780	aadA23_1
888	blaCARB-5_1_AF135373	Beta-Lactam	Beta-Lactam	Beta-Lactam	897	blaCARB-5_1
889	aac(6_)-Iad_1_AB119105	Aminoglycoside	Aminoglycoside	Aminoglycoside	435	aac(6_)-Iad_1
890	crpP_1_HM560971	Quinolone	Quinolone	Quinolone	198	crpP_1
891	blaCARB-49_1_KX599396	Beta-Lactam	Beta-Lactam	Beta-Lactam	897	blaCARB-49_1
892	optrA_20_ALMZ01000078	Oxazolidinone	Other	Other	1968	optrA_20
893	mph(E)_2_JF769133	Macrolide	Macrolide	Macrolide	885	mph(E)_2
894	blaTUS-1_1_AF441287	Beta-Lactam	Beta-Lactam	Beta-Lactam	747	blaTUS-1_1
895	blaMUS-1_1_AF441286	Beta-Lactam	Beta-Lactam	Beta-Lactam	741	blaMUS-1_1
896	blaOXA-55_1_AY343493	Beta-Lactam	Beta-Lactam	Beta-Lactam	870	blaOXA-55_1
897	ant(2__)-Ia_14_DQ266447	Aminoglycoside	Aminoglycoside	Aminoglycoside	534	ant(2__)-Ia_14
898	qnrB61_1_AB734053	Quinolone	Quinolone	Quinolone	645	qnrB61_1
899	fosA_6_ACZD01000244	Fosfomycin	Other	Other	420	fosA_6
900	blaZ_5_AJ302698	Beta-Lactam	Beta-Lactam	Beta-Lactam	846	blaZ_5
901	qnrB72_1_KC741443	Quinolone	Quinolone	Quinolone	645	qnrB72_1
902	dfrA16_3_AY878718	Trimethoprim	Trimethoprim	Trimethoprim	474	dfrA16_3
903	blaCARB-3_1_S46063	Beta-Lactam	Beta-Lactam	Beta-Lactam	867	blaCARB-3_1
904	optrA_2_KT862781	Oxazolidinone	Other	Other	1968	optrA_2
905	blaZ_29_JDXN01000019	Beta-Lactam	Beta-Lactam	Beta-Lactam	900	blaZ_29
906	blaIMP-12_1_AJ420864	Beta-Lactam	Beta-Lactam	Beta-Lactam	741	blaIMP-12_1
907	blaHERA-6_1_AJ536090	Beta-Lactam	Beta-Lactam	Beta-Lactam	873	blaHERA-6_1
908	qnrB16_1_EU136183	Quinolone	Quinolone	Quinolone	645	qnrB16_1
909	blaHERA-8_1_AJ536092	Beta-Lactam	Beta-Lactam	Beta-Lactam	873	blaHERA-8_1
910	qnrB68_1_KC580657	Quinolone	Quinolone	Quinolone	645	qnrB68_1
911	blaTEM-35_1_KP860986	Beta-Lactam	Beta-Lactam	Beta-Lactam	861	blaTEM-35_1
912	blaHERA-3_1_AF398335	Beta-Lactam	Beta-Lactam	Beta-Lactam	873	blaHERA-3_1
913	fosA5_1_EU195449	Fosfomycin	Other	Other	420	fosA5_1
914	aac(3)-VIII_3_AJ748131	Aminoglycoside	Aminoglycoside	Aminoglycoside	864	aac(3)-VIII_3
915	blaOXA-235_1_JQ820240	Beta-Lactam	Beta-Lactam	Beta-Lactam	831	blaOXA-235_1
916	cmlB1_1_AM296481	Phenicol	Phenicol	Phenicol	1266	cmlB1_1
917	aph(3_)-Ib_2_AJ744860	Aminoglycoside	Aminoglycoside	Aminoglycoside	816	aph(3_)-Ib_2
918	qnrA1_1_AY070235	Quinolone	Quinolone	Quinolone	657	qnrA1_1
919	mecC2_1_KF955540	Beta-Lactam	Beta-Lactam	Beta-Lactam	1998	mecC2_1
920	blaCTX-M-125_1_JQ724542	Beta-Lactam	Beta-Lactam	Beta-Lactam	876	blaCTX-M-125_1
921	blaCTX-M-122_1_JN790863	Beta-Lactam	Beta-Lactam	Beta-Lactam	876	blaCTX-M-122_1
922	qnrB50_1_JX440357	Quinolone	Quinolone	Quinolone	645	qnrB50_1
923	aac(3)-VIII_2_AJ843080	Aminoglycoside	Aminoglycoside	Aminoglycoside	864	aac(3)-VIII_2
924	blaCTX-M-112_1_JF274246	Beta-Lactam	Beta-Lactam	Beta-Lactam	876	blaCTX-M-112_1
925	blaCMY-50_1_FN645444	Beta-Lactam	Beta-Lactam	Beta-Lactam	1146	blaCMY-50_1
926	aph(3_)-Id_1_Z48231	Aminoglycoside	Aminoglycoside	Aminoglycoside	816	aph(3_)-Id_1
927	blaZ_113_AHVS01000008	Beta-Lactam	Beta-Lactam	Beta-Lactam	846	blaZ_113
928	blaTEM-162_1_EF468463	Beta-Lactam	Beta-Lactam	Beta-Lactam	861	blaTEM-162_1
929	tet(H)_4_U00792	Tetracycline	Tetracycline	Tetracycline	1203	tet(H)_4
930	mecA1_5_AB547234	Beta-Lactam	Beta-Lactam	Beta-Lactam	2001	mecA1_5
931	blaZ_71_NZ_CUGR01000082	Beta-Lactam	Beta-Lactam	Beta-Lactam	846	blaZ_71_NZ
932	mecD_1_KY013611	Beta-Lactam	Beta-Lactam	Beta-Lactam	2037	mecD_1
933	dfrA21_1_AY552589	Trimethoprim	Trimethoprim	Trimethoprim	498	dfrA21_1
934	blaOXA-493_1_CP007774	Beta-Lactam	Beta-Lactam	Beta-Lactam	747	blaOXA-493_1
935	mecC_4_HG515014	Beta-Lactam	Beta-Lactam	Beta-Lactam	1998	mecC_4
936	tet(L)_4_D00006	Tetracycline	Tetracycline	Tetracycline	1377	tet(L)_4
937	blaOXA-97_1_EF102240	Beta-Lactam	Beta-Lactam	Beta-Lactam	843	blaOXA-97_1
938	mecB_1_NC_011996	Beta-Lactam	Beta-Lactam	Beta-Lactam	2025	mecB_1_NC
939	blaB-3_2_AF189299	Beta-Lactam	Beta-Lactam	Beta-Lactam	750	blaB-3_2
940	dfrA15_3_DQ647028	Trimethoprim	Trimethoprim	Trimethoprim	474	dfrA15_3
941	blaZ_85_NZ_FHDT01000016	Beta-Lactam	Beta-Lactam	Beta-Lactam	801	blaZ_85_NZ
942	aac(6_)-Iai_1_EU886977	Aminoglycoside	Aminoglycoside	Aminoglycoside	567	aac(6_)-Iai_1
943	blaZ_6_AP003139	Beta-Lactam	Beta-Lactam	Beta-Lactam	846	blaZ_6
944	blaOXA-136_1_EU086831	Beta-Lactam	Beta-Lactam	Beta-Lactam	810	blaOXA-136_1
945	blaB-8_1_AF189305	Beta-Lactam	Beta-Lactam	Beta-Lactam	747	blaB-8_1
946	blaOXA-476_1_KR182169	Beta-Lactam	Beta-Lactam	Beta-Lactam	810	blaOXA-476_1
947	blaCARB-6_1_AF030945	Beta-Lactam	Beta-Lactam	Beta-Lactam	867	blaCARB-6_1
948	optrA_8_KT862782	Oxazolidinone	Other	Other	1968	optrA_8
949	blaTEM-2_2_AJ251946	Beta-Lactam	Beta-Lactam	Beta-Lactam	861	blaTEM-2_2
950	ant(2__)-Ia_20_AY139599	Aminoglycoside	Aminoglycoside	Aminoglycoside	534	ant(2__)-Ia_20
951	tet(59)_1_KU736878	Tetracycline	Tetracycline	Tetracycline	1203	tet(59)_1
952	hugA_1_AF324468	Beta-Lactam	Beta-Lactam	Beta-Lactam	897	hugA_1
953	tet(31)_2_AJ250203	Tetracycline	Tetracycline	Tetracycline	1233	tet(31)_2
954	optrA_6_KT862784	Oxazolidinone	Other	Other	1968	optrA_6
955	fosB3_1_HQ219726	Fosfomycin	Other	Other	420	fosB3_1
956	dfrA12_1_FJ763641	Trimethoprim	Trimethoprim	Trimethoprim	498	dfrA12_1
957	dfrA12_3_KJ568502	Trimethoprim	Trimethoprim	Trimethoprim	498	dfrA12_3
958	floR_1_AF071555	Phenicol	Phenicol	Phenicol	1215	floR_1
959	blaTEM-157_1_DQ909059	Beta-Lactam	Beta-Lactam	Beta-Lactam	861	blaTEM-157_1
960	optrA_16_AMBD01000029	Oxazolidinone	Other	Other	1968	optrA_16
961	blaTEM-189_1_JN254627	Beta-Lactam	Beta-Lactam	Beta-Lactam	861	blaTEM-189_1
962	dfrA12_7_AB196348	Trimethoprim	Trimethoprim	Trimethoprim	498	dfrA12_7
963	blaTEM-150_1_AM183304	Beta-Lactam	Beta-Lactam	Beta-Lactam	861	blaTEM-150_1
964	dfrA12_6_AY551331	Trimethoprim	Trimethoprim	Trimethoprim	498	dfrA12_6
965	sul1_3_EU855787	Sulphonamide	Sulphonamide	Sulphonamide	840	sul1_3
966	blaTEM-144_1_AM049400	Beta-Lactam	Beta-Lactam	Beta-Lactam	861	blaTEM-144_1
967	blaOXA-282_1_APQS01000019	Beta-Lactam	Beta-Lactam	Beta-Lactam	831	blaOXA-282_1
968	blaOXA-496_1_KT200608	Beta-Lactam	Beta-Lactam	Beta-Lactam	840	blaOXA-496_1
969	mcr-1.5_1_KY283125	Colistin	Other	Colistin	1626	mcr-1.5_1
970	blaOXA-285_1_APRY01000059	Beta-Lactam	Beta-Lactam	Beta-Lactam	831	blaOXA-285_1
971	blaZ_133_AIDT01000014	Beta-Lactam	Beta-Lactam	Beta-Lactam	888	blaZ_133
972	blaSHV-152_1_JX121119	Beta-Lactam	Beta-Lactam	Beta-Lactam	858	blaSHV-152_1
973	dfrA5_2_FJ001870	Trimethoprim	Trimethoprim	Trimethoprim	474	dfrA5_2
974	blaCARB-50_1_NG_052478	Beta-Lactam	Beta-Lactam	Beta-Lactam	867	blaCARB-50_1_NG
975	blaSHV-13_1_AF164577	Beta-Lactam	Beta-Lactam	Beta-Lactam	861	blaSHV-13_1
976	blaSHV-2a_1_X98102	Beta-Lactam	Beta-Lactam	Beta-Lactam	861	blaSHV-2a_1
977	fosB6_1_KR870314	Fosfomycin	Other	Other	420	fosB6_1
978	blaL_1_NG050597	Beta-Lactam	Beta-Lactam	Beta-Lactam	978	blaL_1
979	blaSHV-199_1_MF373391	Beta-Lactam	Beta-Lactam	Beta-Lactam	861	blaSHV-199_1
980	ere(A)_4_AF512546	Macrolide	Macrolide	Macrolide	1227	ere(A)_4
981	blaCMY-70_1_JX440350	Beta-Lactam	Beta-Lactam	Beta-Lactam	1146	blaCMY-70_1
982	blaCMY-49_1_GQ402541	Beta-Lactam	Beta-Lactam	Beta-Lactam	1146	blaCMY-49_1
983	blaOXA-361_1_KF460531	Beta-Lactam	Beta-Lactam	Beta-Lactam	831	blaOXA-361_1
984	blaACT-12_1_JX440355	Beta-Lactam	Beta-Lactam	Beta-Lactam	1146	blaACT-12_1
985	blaOXA-284_1_APRU01000004	Beta-Lactam	Beta-Lactam	Beta-Lactam	831	blaOXA-284_1
986	blaOXY-1-1_1_Z30177	Beta-Lactam	Beta-Lactam	Beta-Lactam	876	blaOXY-1-1_1
987	blaOXY-6-2_2_AJ871875	Beta-Lactam	Beta-Lactam	Beta-Lactam	873	blaOXY-6-2_2
988	blaDHA-16_1_KM087852	Beta-Lactam	Beta-Lactam	Beta-Lactam	1140	blaDHA-16_1
989	blaCMY-105_1_KJ207205	Beta-Lactam	Beta-Lactam	Beta-Lactam	1146	blaCMY-105_1
990	blaCMY-101_1_KF526114	Beta-Lactam	Beta-Lactam	Beta-Lactam	1146	blaCMY-101_1
991	sul1_27_GU562437	Sulphonamide	Sulphonamide	Sulphonamide	840	sul1_27
992	blaSHV-64_1_DQ174304	Beta-Lactam	Beta-Lactam	Beta-Lactam	861	blaSHV-64_1
993	blaSCO-1_1_EF063111	Beta-Lactam	Beta-Lactam	Beta-Lactam	867	blaSCO-1_1
994	blaOXA-415_1_KJ865754	Beta-Lactam	Beta-Lactam	Beta-Lactam	828	blaOXA-415_1
995	dfrA17_11_JN645876	Trimethoprim	Trimethoprim	Trimethoprim	474	dfrA17_11
996	qnrS8_1_KF730652	Quinolone	Quinolone	Quinolone	657	qnrS8_1
997	sul1_7_FJ715937	Sulphonamide	Sulphonamide	Sulphonamide	840	sul1_7
998	dfrB3_1_X72585	Trimethoprim	Trimethoprim	Trimethoprim	237	dfrB3_1
999	nimE_1_AJ244018	Nitroimidazole	Other	Other	458	nimE_1_AJ
1000	blaCTX-M-55_1_DQ810789	Beta-Lactam	Beta-Lactam	Beta-Lactam	876	blaCTX-M-55_1
1001	blaSHV-183_1_HG934764	Beta-Lactam	Beta-Lactam	Beta-Lactam	864	blaSHV-183_1
1002	mcr-1.7_1_KY488488	Colistin	Other	Colistin	1626	mcr-1.7_1
1003	blaCTX-M-208_1_MH067958	Beta-Lactam	Beta-Lactam	Beta-Lactam	876	blaCTX-M-208_1
1004	dfrA17_5_GU358475	Trimethoprim	Trimethoprim	Trimethoprim	474	dfrA17_5
1005	blaZ_42_CCEE01000006	Beta-Lactam	Beta-Lactam	Beta-Lactam	846	blaZ_42
1006	mcr-1.10_1_MF176238	Colistin	Other	Colistin	1626	mcr-1.10_1
1007	blaSHV-40_1_AF535128	Beta-Lactam	Beta-Lactam	Beta-Lactam	861	blaSHV-40_1
1008	dfrA17_3_JQ414038	Trimethoprim	Trimethoprim	Trimethoprim	474	dfrA17_3
1009	qnrB51_1_JX440358	Quinolone	Quinolone	Quinolone	645	qnrB51_1
1010	fosA6_1_KU254579	Fosfomycin	Other	Other	433	fosA6_1
1011	mcr-1.3_1_KU934208	Colistin	Other	Colistin	1626	mcr-1.3_1
1012	blaSHV-82_1_AM176557	Beta-Lactam	Beta-Lactam	Beta-Lactam	861	blaSHV-82_1
1013	blaTEM-120_1_AY243512	Beta-Lactam	Beta-Lactam	Beta-Lactam	861	blaTEM-120_1
1014	blaSHV-14_1_AF226622	Beta-Lactam	Beta-Lactam	Beta-Lactam	861	blaSHV-14_1
1015	rmtD_1_DQ914960	Aminoglycoside	Aminoglycoside	Aminoglycoside	744	rmtD_1
1016	aph(3_)-VI_1_KC170992	Aminoglycoside	Aminoglycoside	Aminoglycoside	780	aph(3_)-VI_1
1017	aph(3_)-VIa_1_X07753	Aminoglycoside	Aminoglycoside	Aminoglycoside	780	aph(3_)-VIa_1
1018	blaSHV-160_1_JX121127	Beta-Lactam	Beta-Lactam	Beta-Lactam	861	blaSHV-160_1
1019	rmtD2_1_HQ401565	Aminoglycoside	Aminoglycoside	Aminoglycoside	744	rmtD2_1
1020	blaOXA-541_1_FM179467	Beta-Lactam	Beta-Lactam	Beta-Lactam	828	blaOXA-541_1
1021	VanC1XY_1_AF162694	Vancomycin	Other	Vancomycin	1601	VanC1XY_1
1022	blaCMY-18_1_AY743434	Beta-Lactam	Beta-Lactam	Beta-Lactam	1152	blaCMY-18_1
1023	qnrB1_1_DQ351241	Quinolone	Quinolone	Quinolone	645	qnrB1_1
1024	blaCTX-M-190_1_KX664469	Beta-Lactam	Beta-Lactam	Beta-Lactam	876	blaCTX-M-190_1
1025	blaSHV-149_1_JX121116	Beta-Lactam	Beta-Lactam	Beta-Lactam	858	blaSHV-149_1
1026	blaSHV-57_1_AY223863	Beta-Lactam	Beta-Lactam	Beta-Lactam	861	blaSHV-57_1
1027	blaSHV-178_1_KF705209	Beta-Lactam	Beta-Lactam	Beta-Lactam	861	blaSHV-178_1
1028	blaSHV-135_1_HQ637576	Beta-Lactam	Beta-Lactam	Beta-Lactam	861	blaSHV-135_1
1029	blaSHV-185_1_KM233164	Beta-Lactam	Beta-Lactam	Beta-Lactam	861	blaSHV-185_1
1030	blaSHV-25_1_AF208796	Beta-Lactam	Beta-Lactam	Beta-Lactam	861	blaSHV-25_1
1031	blaSHV-119_1_JX192924	Beta-Lactam	Beta-Lactam	Beta-Lactam	861	blaSHV-119_1
1032	blaSHV-41_1_AF535129	Beta-Lactam	Beta-Lactam	Beta-Lactam	861	blaSHV-41_1
1033	blaOXA-4_1_AY162283	Beta-Lactam	Beta-Lactam	Beta-Lactam	831	blaOXA-4_1
1034	blaCTX-M-182_1_KX056901	Beta-Lactam	Beta-Lactam	Beta-Lactam	876	blaCTX-M-182_1
1035	blaSHV-89_1_DQ193536	Beta-Lactam	Beta-Lactam	Beta-Lactam	861	blaSHV-89_1
1036	mcr-1.9_1_KY964067	Colistin	Other	Colistin	1626	mcr-1.9_1
1037	blaSHV-28_1_AF299299	Beta-Lactam	Beta-Lactam	Beta-Lactam	861	blaSHV-28_1
1038	blaSHV-187_1_LN515533	Beta-Lactam	Beta-Lactam	Beta-Lactam	867	blaSHV-187_1
1039	blaCTX-M-172_1_KT251041	Beta-Lactam	Beta-Lactam	Beta-Lactam	876	blaCTX-M-172_1
1040	blaSHV-161_1_JX121128	Beta-Lactam	Beta-Lactam	Beta-Lactam	861	blaSHV-161_1
1041	penA_1_AF515059	Beta-Lactam	Beta-Lactam	Beta-Lactam	1746	penA_1
1042	blaOXA-472_1_KR182165	Beta-Lactam	Beta-Lactam	Beta-Lactam	807	blaOXA-472_1
1043	aph(3_)-Ia_4_AF498082	Aminoglycoside	Aminoglycoside	Aminoglycoside	816	aph(3_)-Ia_4
1044	blaOXA-22_1_AF064820	Beta-Lactam	Beta-Lactam	Beta-Lactam	825	blaOXA-22_1
1045	blaOXA-60b_1_AY664504	Beta-Lactam	Beta-Lactam	Beta-Lactam	816	blaOXA-60b_1
1046	mcr-4.3_1_MG026621	Colistin	Other	Colistin	1626	mcr-4.3_1
1047	blaOXA-60c_1_AY664505	Beta-Lactam	Beta-Lactam	Beta-Lactam	816	blaOXA-60c_1
1048	blaACC-3_1_AF180958	Beta-Lactam	Beta-Lactam	Beta-Lactam	1131	blaACC-3_1
1049	blaACC-2_1_AF180952	Beta-Lactam	Beta-Lactam	Beta-Lactam	1173	blaACC-2_1
1050	blaOXA-29_1_AJ400619	Beta-Lactam	Beta-Lactam	Beta-Lactam	801	blaOXA-29_1
1051	blaACC-1c_1_AF180959	Beta-Lactam	Beta-Lactam	Beta-Lactam	1173	blaACC-1c_1
1052	blaACC-1d_1_ADCU02000001	Beta-Lactam	Beta-Lactam	Beta-Lactam	1173	blaACC-1d_1
1053	blaACC-1_2_HG530658	Beta-Lactam	Beta-Lactam	Beta-Lactam	1173	blaACC-1_2
1054	vga(A)LC_4_JQ312423	Macrolide	Macrolide	Macrolide	1569	vga(A)LC_4
1055	fosX_2_AL591981	Fosfomycin	Other	Other	402	fosX_2
1056	blaFONA-1_1_AJ251239	Beta-Lactam	Beta-Lactam	Beta-Lactam	888	blaFONA-1_1
1057	blaACC-5_1_HE819401	Beta-Lactam	Beta-Lactam	Beta-Lactam	1161	blaACC-5_1
1058	blaOXA-527_1_KX599404	Beta-Lactam	Beta-Lactam	Beta-Lactam	825	blaOXA-527_1
1059	tet(53)_1_KR857687	Tetracycline	Tetracycline	Tetracycline	1164	tet(53)_1
1060	tet(M)_6_M21136	Tetracycline	Tetracycline	Tetracycline	1920	tet(M)_6
1061	blaTEM-107_1_AY101764	Beta-Lactam	Beta-Lactam	Beta-Lactam	861	blaTEM-107_1
1062	cphA1_7_X57102	Beta-Lactam	Beta-Lactam	Beta-Lactam	765	cphA1_7
1063	blaCME-1_1_AJ006275	Beta-Lactam	Beta-Lactam	Beta-Lactam	888	blaCME-1_1
1064	sul1_18_AY260546	Sulphonamide	Sulphonamide	Sulphonamide	840	sul1_18
1065	blaSHV-42_1_AF535130	Beta-Lactam	Beta-Lactam	Beta-Lactam	861	blaSHV-42_1
1066	blaSHV-48_1_AY263404	Beta-Lactam	Beta-Lactam	Beta-Lactam	861	blaSHV-48_1
1067	blaSHV-96_1_EF373971	Beta-Lactam	Beta-Lactam	Beta-Lactam	861	blaSHV-96_1
1068	blaCTX-M-170_1_KR822223	Beta-Lactam	Beta-Lactam	Beta-Lactam	876	blaCTX-M-170_1
1069	blaSHV-164_1_HE981194	Beta-Lactam	Beta-Lactam	Beta-Lactam	861	blaSHV-164_1
1070	blaTEM-194_1_JN935136	Beta-Lactam	Beta-Lactam	Beta-Lactam	861	blaTEM-194_1
1071	blaOXA-349_1_KF297578	Beta-Lactam	Beta-Lactam	Beta-Lactam	822	blaOXA-349_1
1072	ampS_1_X80276	Beta-Lactam	Beta-Lactam	Beta-Lactam	795	ampS_1
1073	cphA7_1_AY227053	Beta-Lactam	Beta-Lactam	Beta-Lactam	765	cphA7_1
1074	cphA1_2_AY261377	Beta-Lactam	Beta-Lactam	Beta-Lactam	765	cphA1_2
1075	tet(E)_1_Y19116	Tetracycline	Tetracycline	Tetracycline	1196	tet(E)_1
1076	blaOXA-405_1_KM589641	Beta-Lactam	Beta-Lactam	Beta-Lactam	786	blaOXA-405_1
1077	blaFOX-8_1_HM565917	Beta-Lactam	Beta-Lactam	Beta-Lactam	1149	blaFOX-8_1
1078	cphA1_3_AY261378	Beta-Lactam	Beta-Lactam	Beta-Lactam	765	cphA1_3
1079	tet(E)_3_CP000645	Tetracycline	Tetracycline	Tetracycline	1218	tet(E)_3
1080	blaFOX-9_1_JF896803	Beta-Lactam	Beta-Lactam	Beta-Lactam	1149	blaFOX-9_1
1081	blaCEPH-A3_1_AY112998	Beta-Lactam	Beta-Lactam	Beta-Lactam	765	blaCEPH-A3_1
1082	blaIND-9_1_GU186045	Beta-Lactam	Beta-Lactam	Beta-Lactam	720	blaIND-9_1
1083	tet(E)_2_L06940	Tetracycline	Tetracycline	Tetracycline	1218	tet(E)_2
1084	blaCTX-M-47_1_AY847143	Beta-Lactam	Beta-Lactam	Beta-Lactam	876	blaCTX-M-47_1
1085	blaCTX-M-117_1_JN227085	Beta-Lactam	Beta-Lactam	Beta-Lactam	876	blaCTX-M-117_1
1086	blaOXA-162_1_GU197550	Beta-Lactam	Beta-Lactam	Beta-Lactam	798	blaOXA-162_1
1087	imiS_1_Y10415	Beta-Lactam	Beta-Lactam	Beta-Lactam	768	imiS_1
1088	blaSME-1_1_Z28968	Beta-Lactam	Beta-Lactam	Beta-Lactam	885	blaSME-1_1
1089	cphA4_1_AY227050	Beta-Lactam	Beta-Lactam	Beta-Lactam	765	cphA4_1
1090	cphA6_1_AY227052	Beta-Lactam	Beta-Lactam	Beta-Lactam	765	cphA6_1
1091	blaBEL-1_1_DQ089809	Beta-Lactam	Beta-Lactam	Beta-Lactam	852	blaBEL-1_1
1092	dfrB6_1_DQ274503	Trimethoprim	Trimethoprim	Trimethoprim	237	dfrB6_1
1093	dfrB8_1_GU295656	Trimethoprim	Trimethoprim	Trimethoprim	249	dfrB8_1
1094	blaVIM-18_1_AM778091	Beta-Lactam	Beta-Lactam	Beta-Lactam	789	blaVIM-18_1
1095	qnrD3_1_KX130945	Quinolone	Quinolone	Quinolone	645	qnrD3_1
1096	tetA(60)_1_KX000272	Tetracycline	Tetracycline	Tetracycline	1740	tetA(60)_1
1097	tetB(60)_1_KX000273	Tetracycline	Tetracycline	Tetracycline	1740	tetB(60)_1
1098	sul1_29_AJ746361	Sulphonamide	Sulphonamide	Sulphonamide	840	sul1_29
1099	qnrS5_1_HQ631377	Quinolone	Quinolone	Quinolone	657	qnrS5_1
1100	blaPER-5_1_FJ627180	Beta-Lactam	Beta-Lactam	Beta-Lactam	926	blaPER-5_1
1101	blaOXA-60d_1_AY664506	Beta-Lactam	Beta-Lactam	Beta-Lactam	816	blaOXA-60d_1
1102	aac(6_)-33_1_GQ337064	Aminoglycoside	Aminoglycoside	Aminoglycoside	555	aac(6_)-33_1
1103	ampH_2_HQ586946	Beta-Lactam	Beta-Lactam	Beta-Lactam	795	ampH_2
1104	cphA8_1_AY261375	Beta-Lactam	Beta-Lactam	Beta-Lactam	765	cphA8_1
1105	aph(3_)-Ia_2_EU287476	Aminoglycoside	Aminoglycoside	Aminoglycoside	816	aph(3_)-Ia_2
1106	blaOXA-212_1_JN861780	Beta-Lactam	Beta-Lactam	Beta-Lactam	825	blaOXA-212_1
1107	imiH_1_AJ548797	Beta-Lactam	Beta-Lactam	Beta-Lactam	765	imiH_1
1108	dfrA1_15_FM207631	Trimethoprim	Trimethoprim	Trimethoprim	474	dfrA1_15
1109	blaACC-1a_1_AF180953	Beta-Lactam	Beta-Lactam	Beta-Lactam	1173	blaACC-1a_1
1110	blaOXA-118_1_AF371964	Beta-Lactam	Beta-Lactam	Beta-Lactam	801	blaOXA-118_1
1111	blaOXA-205_1_JF800667	Beta-Lactam	Beta-Lactam	Beta-Lactam	801	blaOXA-205_1
1112	ant(6)-Ia_5_AB247327	Aminoglycoside	Aminoglycoside	Aminoglycoside	909	ant(6)-Ia_5
1113	cphA1_1_AY261379	Beta-Lactam	Beta-Lactam	Beta-Lactam	765	cphA1_1
1114	blaOXA-296_1_APOH01000009	Beta-Lactam	Beta-Lactam	Beta-Lactam	855	blaOXA-296_1
1115	blaFOX-10_1_JX049131	Beta-Lactam	Beta-Lactam	Beta-Lactam	1149	blaFOX-10_1
1116	ampH_1_AJ276031	Beta-Lactam	Beta-Lactam	Beta-Lactam	795	ampH_1
1117	cphA2_6_AHU60294	Beta-Lactam	Beta-Lactam	Beta-Lactam	765	cphA2_6
1118	blaACC-1b_1_AF180955	Beta-Lactam	Beta-Lactam	Beta-Lactam	1173	blaACC-1b_1
1119	aac(6_)-Ib-cr_2_EF636461	AmGlyc/Quin	Other	Other	519	aac(6_)-Ib-cr_2
1120	cphA5_1_AY227051	Beta-Lactam	Beta-Lactam	Beta-Lactam	765	cphA5_1
1121	blaDHA-18_1_KM087841	Beta-Lactam	Beta-Lactam	Beta-Lactam	1140	blaDHA-18_1
1122	blaCFE-1_1_AB107899	Beta-Lactam	Beta-Lactam	Beta-Lactam	1146	blaCFE-1_1
1123	blaACC-4_1_KM087831	Beta-Lactam	Beta-Lactam	Beta-Lactam	1173	blaACC-4_1
1124	blaCMY-98_1_KC603538	Beta-Lactam	Beta-Lactam	Beta-Lactam	1131	blaCMY-98_1
1125	mecA_5_AB546267	Beta-Lactam	Beta-Lactam	Beta-Lactam	2007	mecA_5
1126	blaZ_87_NZ_LRNC01000042	Beta-Lactam	Beta-Lactam	Beta-Lactam	846	blaZ_87_NZ
1127	catB7_1_AF036933	Phenicol	Phenicol	Phenicol	639	catB7_1
1128	blaACT-4_2_AJ311172	Beta-Lactam	Beta-Lactam	Beta-Lactam	1146	blaACT-4_2
1129	blaDHA-2_1_AF259520	Beta-Lactam	Beta-Lactam	Beta-Lactam	1140	blaDHA-2_1
1130	cphA1_4_AY261376	Beta-Lactam	Beta-Lactam	Beta-Lactam	765	cphA1_4
1131	blaOXA-427_1_KX827604	Beta-Lactam	Beta-Lactam	Beta-Lactam	795	blaOXA-427_1
1132	mcr-7.1_1_MG267386	Colistin	Other	Colistin	1620	mcr-7.1_1
1133	blaFOX-2_1_Y10282	Beta-Lactam	Beta-Lactam	Beta-Lactam	1149	blaFOX-2_1
1134	blaFONA-6_1_AJ251244	Beta-Lactam	Beta-Lactam	Beta-Lactam	888	blaFONA-6_1
1135	blaFOX-4_1_AJ277535	Beta-Lactam	Beta-Lactam	Beta-Lactam	1149	blaFOX-4_1
1136	blaFOX-1_1_X77455	Beta-Lactam	Beta-Lactam	Beta-Lactam	1149	blaFOX-1_1
1137	blaFONA-3_1_AJ251241	Beta-Lactam	Beta-Lactam	Beta-Lactam	888	blaFONA-3_1
1138	dfrA27_1_FJ459817	Trimethoprim	Trimethoprim	Trimethoprim	474	dfrA27_1
1139	blaRAHN-2_2_HM114350	Beta-Lactam	Beta-Lactam	Beta-Lactam	888	blaRAHN-2_2
1140	tetB(46)_1_HQ652506	Tetracycline	Tetracycline	Tetracycline	1737	tetB(46)_1
1141	fusB_1_AM292600	Fusidic acid	Other	Other	642	fusB_1
1142	blaZ_137_GQ915265	Beta-Lactam	Beta-Lactam	Beta-Lactam	846	blaZ_137
1143	blaSHV-158_1_JX121125	Beta-Lactam	Beta-Lactam	Beta-Lactam	858	blaSHV-158_1
1144	blaZ_51_NZ_JVWO01000108	Beta-Lactam	Beta-Lactam	Beta-Lactam	846	blaZ_51_NZ
1145	blaSHV-33_1_AY037779	Beta-Lactam	Beta-Lactam	Beta-Lactam	861	blaSHV-33_1
1146	qnrS7_1_KF730651	Quinolone	Quinolone	Quinolone	657	qnrS7_1
1147	blaCTX-M-207_1_LC348384	Beta-Lactam	Beta-Lactam	Beta-Lactam	876	blaCTX-M-207_1
1148	blaOKP-B-19_1_AM850921	Beta-Lactam	Beta-Lactam	Beta-Lactam	861	blaOKP-B-19_1
1149	blaSHV-106_1_AM922307	Beta-Lactam	Beta-Lactam	Beta-Lactam	861	blaSHV-106_1
1150	aac(2_)-Ia_1_L06156	Aminoglycoside	Aminoglycoside	Aminoglycoside	537	aac(2_)-Ia_1
1151	vat(E)_9_AY043210	Macrolide	Macrolide	Macrolide	645	vat(E)_9
1152	aac(3)-Ia_1_X15852	Aminoglycoside	Aminoglycoside	Aminoglycoside	534	aac(3)-Ia_1
1153	aac(2_)-IIa_1_AB669090	Aminoglycoside	Aminoglycoside	Aminoglycoside	783	aac(2_)-IIa_1
1154	blaTEM-160_1_EF136377	Beta-Lactam	Beta-Lactam	Beta-Lactam	861	blaTEM-160_1
1155	blaSHV-93_1_EF373969	Beta-Lactam	Beta-Lactam	Beta-Lactam	861	blaSHV-93_1
1156	blaTEM-212_1_KF481968	Beta-Lactam	Beta-Lactam	Beta-Lactam	861	blaTEM-212_1
1157	blaACT-10_1_JN848330	Beta-Lactam	Beta-Lactam	Beta-Lactam	1146	blaACT-10_1
1158	blaMIR-4_1_EF417572	Beta-Lactam	Beta-Lactam	Beta-Lactam	1146	blaMIR-4_1
1159	blaACT-9_1_HQ693810	Beta-Lactam	Beta-Lactam	Beta-Lactam	1143	blaACT-9_1
1160	blaCMY-65_1_JF780936	Beta-Lactam	Beta-Lactam	Beta-Lactam	1146	blaCMY-65_1
1161	blaACC-1_1_AJ133121	Beta-Lactam	Beta-Lactam	Beta-Lactam	1161	blaACC-1_1

## Sheet: s4_res_filtered_wide
	aac(2_)-Ia_1_L06156	aac(2_)-IIa_1_AB669090	aac(3)-Ia_1_X15852	aac(3)-Id_1_AB114632	aac(3)-IIa_1_X51534	aac(3)-IIa_3_X13543	aac(3)-IIa_4_L22613	aac(3)-IIa_5_FJ012882	aac(3)-IIc_1_X54723	aac(3)-IId_1_EU022314	aac(3)-IIe_1_EU022315	aac(3)-IV_1_DQ241380	aac(3)-IVa_1_X01385	aac(3)-VIa_1_M88012	aac(3)-VIa_2_NC_009838	aac(3)-XI_1_CTEG01000046	aac(6_)-31_1_AM283489	aac(6_)-aph(2__)_1_M13771	aac(6_)-Iaa_1_NC_003197	aac(6_)-Iad_1_AB119105	aac(6_)-Ib-cr_1_DQ303918	aac(6_)-Ib-cr_2_EF636461	aac(6_)-Ib-Hangzhou_1_FJ503047	aac(6_)-Ib_1_M21682	aac(6_)-Ib3_1_X60321	aac(6_)-Ic_1_M94066	aac(6_)-Ii_1_L12710	aac(6_)-IIa_1_M29695	aac(6_)-Iid_1_AJ584700	aac(6_)-Iih_1_AJ584701	aac(6_)-Im_1_AF337947	aadA1_2_FJ591054	aadA1_3_JQ414041	aadA1_4_JQ480156	aadA1_5_JX185132	aadA10_1_U37105	aadA10_2_AM087405	aadA11_1_AY144590	aadA11_2_AJ567827	aadA12_1_AY665771	aadA13_1_AY713504	aadA13_2_NC010643	aadA14_1_AJ884726	aadA15_1_DQ393783	aadA16_1_EU675686	aadA17_1_FJ460181	aadA1b_1_M95287	aadA2_1_NC_010870	aadA2_2_JQ364967
1001-17-001	0	0	0	0	0	0	0	0	0	0	0	0	0	0	0	0	0	0	0	0	0	0	7	0	0	0	0	0	0	0	0	0	0	0	0	0	0	0	0	0	0	0	0	0	0	0	0	0	0
1003-17-001	0	0	0	0	0	0	0	0	0	0	0	0	0	0	0	0	0	0	0	0	0	0	0	0	0	0	0	0	0	0	13	0	0	0	0	0	0	0	0	0	0	0	0	0	0	0	0	0	0
1004-18-001	0	0	0	0	0	0	0	0	0	0	0	0	0	0	0	0	0	31	0	0	0	0	0	0	0	0	0	0	0	0	6	0	0	23	23	0	0	0	0	0	0	0	0	0	0	11	0	6	0
1005-17-001	0	0	0	0	0	0	0	0	0	0	0	0	0	0	0	0	0	123	0	0	0	0	0	0	0	0	0	0	0	0	8	0	0	0	20	0	0	0	0	0	0	0	0	0	0	0	0	0	0
1007-17-001	0	0	0	0	0	0	0	0	0	0	0	0	0	0	0	0	0	0	0	0	0	0	0	0	0	0	0	0	0	0	0	0	0	15	0	0	0	0	0	0	0	0	0	0	0	0	0	0	0
1008-18-001	0	0	0	0	0	0	0	0	0	0	0	4	0	0	0	0	0	29	0	0	0	0	0	0	0	0	28	0	0	6	6	0	0	266	9	0	0	0	0	0	0	0	0	7	0	5	0	5	0
1010-18-001	0	0	0	0	0	0	0	0	0	0	0	0	0	0	0	0	0	0	0	0	0	0	0	0	0	0	0	0	0	0	11	7	3	425	37	0	0	0	6	17	0	0	0	0	0	19	0	44	0
1011-17-001	0	0	0	0	0	0	0	0	0	0	0	0	0	0	0	0	0	0	0	0	0	0	0	0	0	0	0	0	0	0	25	0	0	0	0	0	0	0	0	0	0	0	0	0	0	0	0	0	0
1012-18-001	0	0	0	0	0	0	0	0	0	0	0	15	0	0	0	0	0	0	0	0	0	0	0	0	0	0	0	0	7	0	15	695	81	55	500	0	0	0	0	4	254	0	0	0	0	1334	0	800	4
1014-18-001	0	0	0	0	0	0	0	0	0	0	0	4	0	0	0	0	0	0	0	0	0	0	0	0	0	0	0	0	0	0	0	0	0	11	0	0	0	0	0	0	0	0	0	0	0	12	0	9	0
1015-17-001	0	0	0	0	0	0	0	0	0	0	0	0	0	0	0	0	0	0	0	0	0	0	0	0	0	0	0	0	0	0	0	0	0	18	0	0	0	0	0	0	0	0	0	0	0	0	0	0	0
1016-18-001	0	0	0	0	0	0	0	0	0	0	0	0	0	0	0	0	0	0	0	0	0	0	0	0	0	0	0	0	0	0	0	0	12	211	0	0	0	0	0	0	0	0	0	18	0	9	0	45	0
1017-17-001	0	0	0	0	0	0	0	0	0	0	0	0	0	0	0	0	0	0	0	0	0	0	0	0	0	0	0	0	0	0	0	0	0	18	0	0	0	0	0	0	0	0	0	0	0	0	0	0	0
1018-18-001	0	0	0	0	0	0	0	0	0	5	0	0	0	0	36	0	0	29	0	0	0	0	0	0	0	0	0	0	0	0	0	0	0	149	33	0	0	0	0	0	0	138	0	0	0	3	0	25	0
1019-17-001	0	0	0	0	0	0	0	0	0	0	0	0	0	0	0	0	0	0	0	0	0	0	0	0	0	0	0	0	0	0	0	0	0	0	0	0	0	0	0	0	0	0	0	0	0	0	0	0	0
1020-18-001	0	0	0	0	0	0	0	0	0	0	0	0	0	0	0	0	0	0	0	0	0	0	0	0	0	0	0	0	0	0	0	0	6	22	7	0	0	0	0	8	0	0	0	0	0	5	0	18	0
1021-17-001	0	0	0	0	0	0	0	0	0	0	0	0	0	0	0	0	0	0	0	0	0	0	0	0	0	0	0	0	0	0	0	0	0	0	0	0	0	0	0	0	0	0	0	0	0	0	0	0	0
1022-18-001	0	0	0	0	0	0	0	0	0	0	0	19	0	0	0	0	0	0	0	0	0	0	0	0	0	0	0	0	0	0	0	0	0	0	0	0	0	0	0	0	0	0	0	0	0	0	0	19	0
1023-17-001	0	0	0	0	0	0	0	0	0	0	0	0	0	0	0	0	0	127	0	0	0	0	0	0	0	0	0	0	0	0	23	0	0	16	0	0	0	0	0	0	0	0	0	0	0	0	0	0	0
1024-18-001	0	0	0	0	0	0	0	0	0	0	0	0	0	0	0	0	0	0	0	0	0	0	0	0	0	0	0	0	0	0	0	0	0	0	0	0	0	0	0	0	0	0	0	0	0	6	0	3	0
1025-17-001	0	0	0	0	0	0	0	0	0	0	0	0	0	0	0	0	0	0	0	0	0	0	0	0	0	0	0	0	0	0	0	0	0	12	0	0	0	0	0	0	0	0	0	0	0	0	0	0	0
1026-18-001	0	0	0	0	0	0	0	0	0	0	0	0	0	0	0	0	0	0	0	0	0	0	0	0	0	0	0	0	0	0	0	0	0	8	124	0	203	0	0	0	0	0	0	0	0	0	0	0	0
1027-17-001	0	0	0	0	0	0	0	0	0	0	0	0	0	0	0	0	0	0	0	0	0	0	0	0	0	0	0	0	0	0	0	0	18	0	69	0	0	0	0	0	0	0	0	0	0	0	0	0	0
1028-18-001	0	0	0	0	0	0	0	0	0	0	0	0	0	0	0	0	0	0	0	0	0	0	0	0	0	0	0	0	0	0	0	0	0	0	0	0	0	0	0	0	0	0	0	0	0	7	0	7	0
1029-17-001	0	0	0	0	0	0	0	0	0	0	0	0	0	0	0	0	0	0	0	0	0	0	2	0	0	0	0	0	0	0	0	0	0	0	0	0	0	0	0	0	0	0	0	0	0	0	0	0	0
1030-18-001	0	0	0	0	0	0	0	0	0	0	0	17	0	5	0	0	0	0	0	0	0	0	0	0	0	0	25	0	0	0	4	42	40	141	31	0	0	0	38	0	37	0	0	0	0	208	0	247	16
1031-17-001	0	0	0	0	0	0	0	0	0	0	0	0	0	0	0	0	0	0	0	0	0	0	0	0	0	0	0	0	0	0	0	0	0	0	0	0	0	0	0	0	0	0	0	0	0	0	7	0	0
1032-18-001	0	0	0	0	0	0	0	0	0	0	0	0	0	0	0	0	0	27	0	0	0	0	0	0	0	0	0	0	0	0	12	0	5	41	10	0	0	0	0	6	0	76	0	0	0	8	0	26	0
1033-17-001	0	0	0	0	0	0	0	0	0	0	0	0	0	0	0	0	0	0	0	0	0	0	0	0	0	0	0	0	0	0	0	0	0	0	0	0	0	0	0	0	0	0	0	0	0	0	0	0	0
1034-18-001	0	0	0	0	0	0	0	0	0	0	0	51	0	0	0	0	0	0	0	0	0	0	0	0	0	0	0	0	0	0	0	0	5	4	5	0	0	0	0	0	0	5	0	0	0	0	0	81	4
1035-17-001	0	0	0	0	0	0	0	0	0	0	0	0	0	0	0	0	0	0	0	0	0	0	4	0	0	0	0	0	0	0	0	0	9	0	0	0	0	0	0	0	0	0	0	0	0	0	0	0	0
1036-18-001	0	0	0	0	0	0	0	0	0	0	0	11	0	0	4	0	0	0	0	0	0	0	0	0	0	0	5	0	0	0	6	0	19	0	1817	0	0	0	0	40	15	0	0	0	0	19	0	57	19
1037-17-001	0	0	0	0	0	0	0	0	0	0	0	0	0	0	0	0	0	0	0	0	0	0	3	0	0	0	0	0	0	0	0	0	0	0	8	0	0	0	0	0	0	0	0	0	0	0	0	0	0
1038-18-001	0	0	0	0	0	0	0	0	0	0	0	10	0	0	19	0	0	135	0	0	0	0	0	0	0	0	0	0	0	0	4	0	0	18	0	0	0	0	13	0	0	9	0	0	0	0	0	201	4
1039-17-001	0	0	0	0	0	0	0	0	0	0	0	0	0	0	0	0	0	0	0	0	0	0	0	0	0	0	0	0	0	0	0	0	0	0	0	0	0	0	0	0	0	0	0	0	0	0	0	0	0
1041-17-001	0	0	0	0	0	0	0	0	0	0	0	0	0	0	0	0	0	0	0	0	0	0	0	0	0	0	0	0	0	0	0	0	0	11	5	0	0	0	0	0	0	0	0	0	0	0	0	0	0
1042-18-001	0	0	0	0	0	0	0	0	0	0	0	0	11	0	0	0	0	42	0	0	0	0	0	0	0	0	0	0	0	0	4	0	0	12	4	0	0	0	0	0	0	5	0	0	0	7	0	7	0
1043-17-001	0	0	0	0	0	0	0	0	0	0	0	0	0	0	0	0	0	0	0	0	0	0	0	0	0	0	0	0	0	0	0	0	0	0	0	0	0	0	0	0	0	0	0	0	0	0	0	0	0
1044-18-001	0	0	0	0	0	0	0	0	0	5	0	13	0	0	0	0	0	46	0	0	0	0	0	0	0	0	0	0	0	0	7	13	13	144	25	0	0	0	0	0	0	10	0	48	0	17	0	72	4
1046-18-001	0	0	0	0	0	0	0	0	0	0	0	5	0	0	0	0	0	18	0	0	0	0	0	0	0	0	12	0	0	0	7	0	22	8	4	0	0	0	4	0	0	0	0	0	0	44	0	61	0
2001-17-001	0	0	0	0	0	0	0	0	0	0	0	0	0	0	0	0	0	0	0	0	0	0	0	0	0	0	0	0	0	0	0	0	0	0	13	0	0	0	0	0	0	0	0	0	0	0	0	0	0
2002-17-001	0	0	0	0	0	0	0	0	0	0	0	0	0	0	0	0	0	0	0	0	0	0	0	0	0	0	0	0	0	0	7	0	10	0	0	0	0	0	0	0	0	0	0	0	0	0	0	0	0
2003-17-001	0	0	0	0	0	0	0	0	0	0	0	0	0	0	0	0	0	0	0	0	0	0	0	0	0	0	0	0	0	0	3	0	0	0	0	0	0	0	0	0	0	0	0	0	0	0	0	0	0
2004-17-001	0	0	0	0	0	0	0	0	0	0	0	0	0	0	0	0	0	0	0	0	0	0	0	0	0	0	0	0	0	0	10	0	12	0	0	0	0	0	0	0	0	0	0	0	0	0	0	0	0
2005-17-001	0	0	0	0	0	0	0	0	0	0	0	0	0	0	0	0	0	0	0	0	0	0	0	0	0	0	0	0	0	0	8	0	0	0	0	0	0	0	0	0	0	0	0	0	0	0	0	0	0
2006-17-001	0	0	0	0	0	0	0	0	0	0	0	0	0	0	0	0	0	0	0	0	0	0	0	0	0	0	0	0	0	0	0	0	0	7	0	0	0	0	0	0	0	0	0	0	0	0	0	0	0
2007-17-001	0	0	0	0	0	0	0	0	0	0	0	0	0	0	0	0	0	0	24	0	0	0	0	0	0	0	0	0	0	0	0	0	0	0	0	0	0	0	0	0	0	0	0	0	0	0	0	0	0
2008-17-001	0	0	0	0	0	0	0	0	0	0	0	0	0	0	0	0	0	0	0	0	0	0	0	0	0	0	0	0	0	0	0	0	0	0	9	0	0	0	0	0	0	0	0	0	0	0	0	0	0
2009-17-001	0	0	0	0	0	0	0	0	0	0	0	0	0	0	0	0	0	0	0	0	0	0	0	0	0	0	0	0	0	0	0	0	0	2	17	0	0	0	0	0	0	0	0	0	0	0	0	0	0
2010-17-001	0	0	0	0	0	0	0	0	0	0	0	0	0	0	0	0	0	0	0	0	0	0	0	0	0	0	0	0	0	0	14	0	10	0	8	0	0	0	0	0	0	0	0	0	0	0	0	0	0
2011-17-001	0	0	0	0	0	0	0	0	0	0	0	0	0	0	0	0	0	0	0	0	0	0	2	0	0	0	0	3	0	0	5	0	0	0	0	0	0	5	0	0	0	0	0	0	0	0	0	6	0
2012-17-001	0	0	0	0	0	0	0	0	0	0	0	0	0	0	0	0	0	0	0	0	0	0	0	0	0	0	0	0	0	0	0	0	0	0	4	0	0	0	0	0	0	0	0	0	0	0	0	0	0
2013-17-001	0	0	0	0	0	0	0	0	0	0	0	0	0	0	0	0	0	0	0	0	0	0	0	0	0	0	0	0	0	0	0	0	0	0	0	0	0	0	0	0	0	0	0	0	0	0	0	0	0
2014-17-001	0	0	0	0	0	0	0	0	0	0	0	0	0	0	0	0	0	68	0	0	0	0	0	0	0	0	0	0	0	0	35	0	0	76	11	0	0	0	0	7	0	0	0	0	0	0	0	8	0
2015-17-001	0	0	0	0	0	0	0	0	0	0	0	0	0	0	0	0	0	0	0	0	0	0	0	0	0	0	0	0	0	0	0	0	0	0	0	0	0	0	0	0	0	0	0	0	0	0	0	0	0
2016-17-001	0	0	0	0	0	0	0	0	0	0	0	0	0	0	0	0	0	0	0	0	0	0	0	0	0	0	0	0	0	0	0	0	0	0	1	0	0	0	0	0	0	0	0	0	0	0	0	0	0
2017-17-001	0	0	0	0	0	0	0	0	0	0	0	0	0	0	0	0	0	0	0	0	0	0	0	0	0	0	0	0	0	0	0	0	0	0	0	0	0	0	0	0	0	0	0	0	0	0	0	0	0
2018-17-001	0	0	0	0	0	0	0	0	0	0	0	0	0	0	0	0	0	0	0	0	0	0	0	0	0	0	0	0	0	0	6	0	54	9	0	0	0	0	0	0	0	0	0	0	0	0	0	0	0
2019-17-001	0	0	0	0	0	0	0	0	0	0	0	0	0	0	0	0	0	0	0	0	0	0	0	0	0	0	0	0	0	0	0	0	0	0	0	0	0	0	0	0	0	0	0	0	0	0	0	0	0
2020-17-001	0	0	0	0	0	0	0	0	0	0	0	0	0	0	0	0	0	0	0	0	0	0	0	0	0	0	0	0	0	0	0	0	6	11	0	0	0	0	0	0	11	0	0	0	0	0	0	0	0
2061-18-001	0	0	0	0	0	0	0	0	0	0	0	5	0	0	0	0	0	0	0	0	0	0	0	0	0	0	0	0	0	0	6	0	0	0	13	0	0	0	0	13	0	13	0	0	0	20	0	45	0
2063-18-001	0	0	0	0	0	0	0	0	0	0	0	0	21	0	0	0	0	274	0	0	0	0	0	0	0	0	0	0	0	0	7	0	0	4	0	0	0	0	0	0	0	0	0	0	0	0	0	10	2
2064-18-001	0	0	0	0	0	0	0	0	0	0	0	0	0	0	0	0	0	0	0	0	0	0	0	0	0	0	0	0	0	0	0	0	0	22	9	0	0	0	0	0	0	4	0	0	0	5	0	8	0
2065-18-001	0	0	0	0	0	0	0	0	0	0	0	0	0	0	0	0	0	46	0	0	0	0	0	0	0	0	0	0	0	0	21	0	0	32	17	0	0	0	0	34	0	74	0	0	0	27	0	39	0
2066-18-001	0	0	0	0	0	0	0	0	0	0	0	55	0	0	22	0	0	0	0	0	0	0	0	0	0	0	14	0	0	11	10	0	36	606	323	0	0	0	0	1233	581	0	0	3	0	1226	13	1507	23
2067-18-001	0	0	0	0	0	0	0	0	0	0	0	0	0	0	0	0	0	0	0	0	0	0	0	0	0	0	0	0	0	0	3	0	0	2055	12	0	0	0	0	40	13	0	0	10	0	38	0	59	0
2068-18-001	0	0	0	0	0	0	0	0	0	0	0	6	0	0	0	0	0	0	0	0	0	0	0	0	0	0	0	0	0	0	11	0	18	3	151	0	0	0	0	0	0	6	0	0	0	18	0	12	0
2069-18-001	0	0	0	0	0	0	0	0	0	0	0	0	0	0	0	0	0	0	0	0	0	0	0	0	0	0	0	0	0	0	20	0	14	35	143	0	0	0	0	45	0	6	0	7	0	51	0	264	0
2070-18-001	0	0	0	0	0	0	0	0	0	0	0	0	0	0	0	0	0	0	0	0	0	0	0	0	0	0	19	0	0	0	66	0	15	0	12	0	0	0	0	0	0	0	0	0	0	154	0	136	3
2071-18-001	0	0	0	0	0	0	0	0	0	0	0	0	0	0	0	0	0	60	0	0	0	0	0	0	0	0	0	0	0	0	36	0	0	172	0	0	0	0	0	0	0	20	0	0	0	2	0	0	0
2072-18-003	0	0	0	0	0	0	0	0	0	0	0	0	0	0	0	0	0	0	0	0	0	0	0	0	0	0	0	0	0	0	14	4	5	8	4607	0	85	0	0	19	0	0	0	0	0	18	4	37	0
2073-18-001	0	0	0	0	0	0	0	0	0	0	0	0	0	0	0	0	0	0	0	0	0	0	0	0	0	0	21	0	0	0	3	0	5	9	181	0	0	0	0	0	0	25	0	0	0	0	0	536	3
2074-18-001	0	0	0	0	0	0	0	0	0	0	0	4	0	0	0	0	0	51	0	0	0	0	0	0	0	0	8	0	0	0	4	0	0	4	0	0	33	0	0	0	0	7	0	0	0	11	0	0	0
2075-18-001	0	0	0	0	0	0	0	0	0	0	0	0	0	0	75	0	0	42	0	0	0	0	0	0	0	0	101	0	0	0	0	0	159	23	3003	0	0	0	0	43	0	185	0	7	0	32	0	74	20
2076-18-001	0	0	0	0	0	0	0	0	0	0	0	0	0	0	0	0	0	29	0	0	0	0	0	0	0	0	0	0	0	0	7	0	1134	905	601	0	0	0	0	0	2077	0	0	53	0	38	16	28	0
2077-18-001	0	0	0	0	0	0	0	0	0	0	0	0	0	0	111	0	0	0	0	0	0	0	0	0	0	0	10	0	0	6	5	0	74	72	20	0	0	0	0	0	260	0	0	36	0	20	0	61	0
2078-18-001	0	0	0	0	0	0	0	0	0	0	0	0	0	0	0	0	0	0	0	0	0	0	0	0	0	0	15	0	0	5	0	43	115	29	135	0	0	0	0	0	0	0	0	0	0	139	0	162	0
2079-18-001	0	0	0	0	0	0	0	0	0	0	0	0	0	0	0	0	0	0	0	0	0	0	0	0	0	0	57	0	9	46	0	0	4293	45	60	0	0	0	0	0	0	0	0	6	0	6	0	4507	7
2080-18-001	0	0	0	49	0	0	0	0	0	0	0	0	0	0	164	0	0	0	0	0	0	0	0	0	0	0	6	0	0	12	0	14	57	0	16	0	0	0	0	0	0	0	0	28	0	13	0	30	0
3201-17-001	0	0	0	0	0	0	0	0	0	0	0	0	0	0	0	0	0	0	0	0	0	0	0	0	0	0	0	0	0	0	0	0	0	0	0	0	0	0	0	0	0	0	0	0	0	0	0	0	0
3202-17-001	0	0	0	0	0	0	0	0	0	0	0	0	0	0	0	0	0	0	0	0	0	0	0	0	0	0	0	0	0	0	0	0	0	6	0	0	0	0	0	0	0	4	0	0	0	0	0	0	0
3203-17-001	0	0	0	0	0	0	0	0	0	0	0	0	0	0	0	0	0	0	0	0	0	0	0	0	0	0	0	0	0	0	0	0	0	0	0	0	0	0	0	0	0	7	0	0	0	0	0	0	0
3204-17-001	0	0	0	0	0	0	0	0	0	0	0	0	0	0	0	0	0	0	0	0	0	0	0	0	0	0	0	0	0	0	0	0	0	0	0	0	0	0	0	0	0	0	0	0	0	0	0	0	0
3205-17-001	0	0	0	0	0	0	0	0	0	0	0	0	0	0	0	0	0	0	0	0	0	0	0	0	0	0	0	0	0	0	0	0	0	0	0	0	0	0	0	0	0	0	0	0	0	0	0	0	0
3206-17-001	0	0	0	0	0	0	0	0	0	0	0	0	0	0	0	0	0	0	0	0	0	0	0	0	0	0	0	0	0	0	5	0	0	7	0	0	0	0	0	0	0	0	0	0	0	0	0	0	0
3207-17-001	0	0	0	0	0	0	0	0	0	0	0	0	0	0	0	0	0	0	0	0	0	0	0	0	0	0	0	0	0	0	0	0	0	5	0	0	0	0	0	0	0	0	0	0	0	0	0	0	0
3208-17-001	0	0	0	0	0	0	0	0	0	0	0	0	0	0	0	0	0	0	0	0	0	0	0	0	0	0	0	0	0	0	0	0	0	0	0	0	0	0	0	0	0	0	0	0	0	0	0	0	0
3209-17-002	0	0	0	0	0	0	0	0	0	0	0	0	0	0	0	0	0	0	0	0	0	0	0	0	0	0	0	0	0	0	4	0	6	0	0	0	0	0	0	0	0	0	0	0	0	0	0	0	0
3210-17-001	0	0	0	0	0	0	0	0	0	0	0	0	0	0	0	0	0	0	0	0	0	0	0	0	0	0	0	0	0	0	10	0	0	0	10	0	0	0	0	0	0	0	0	0	0	0	0	0	0
3211-17-001	0	0	0	0	0	0	0	0	0	0	0	0	0	0	0	0	0	0	0	0	0	0	0	0	0	0	0	0	0	0	0	0	0	0	6	0	0	0	0	0	0	0	0	0	0	0	0	0	0
3212-17-001	0	0	0	0	0	0	0	0	0	0	0	0	0	0	0	0	0	0	0	0	0	0	0	0	0	0	0	0	0	0	9	10	0	0	0	0	0	0	0	0	0	0	0	0	0	0	0	0	0
3213-17-001	0	0	0	0	0	0	0	0	0	0	0	0	0	0	0	0	0	0	0	0	0	0	0	0	0	0	0	0	0	0	9	0	0	7	0	0	0	0	0	0	0	0	0	0	0	0	0	0	0
3214-17-001	0	0	0	0	0	0	0	0	0	0	0	0	0	0	0	0	0	0	0	0	0	0	0	0	0	0	0	0	0	0	7	0	0	0	0	0	0	0	0	0	0	0	0	0	0	0	0	0	0
3215-17-001	0	0	0	0	0	0	0	0	0	0	0	0	0	0	0	0	0	0	0	0	0	0	0	0	0	0	0	0	0	0	0	0	0	0	5	0	0	0	0	0	0	0	0	0	0	0	0	0	0
3216-17-001	0	0	0	0	0	0	0	0	0	0	0	0	0	0	0	0	0	0	0	0	0	0	0	0	0	0	0	0	0	0	22	0	0	0	0	0	0	0	0	0	0	7	0	0	0	0	0	0	0
3217-17-001	0	0	0	0	0	0	0	0	0	0	0	0	0	0	0	0	0	0	0	0	0	0	0	0	0	0	0	0	0	0	0	0	7	0	0	0	0	0	0	0	0	0	0	0	0	0	0	0	0
3218-17-001	0	0	0	0	0	0	0	0	0	0	0	0	0	0	0	0	0	0	0	0	0	0	0	0	0	0	0	0	0	0	15	0	0	0	0	0	0	0	0	0	0	0	0	0	0	0	0	0	0
3219-17-001	0	0	0	0	0	0	0	0	0	0	0	0	0	0	0	0	0	0	0	0	0	0	0	0	0	0	0	0	0	0	14	0	0	11	0	0	0	0	0	0	0	0	0	0	0	0	0	0	0
3220-17-001	0	0	0	0	0	0	0	0	0	0	0	0	0	0	0	0	0	0	0	0	0	0	0	0	0	0	0	0	0	0	0	0	0	0	0	0	0	0	0	0	0	0	0	0	0	0	0	0	0
3301-18-001	0	0	0	0	0	0	0	0	0	0	0	0	0	0	0	0	0	0	0	0	0	0	0	0	0	0	0	0	0	0	22	0	0	0	25	0	0	0	0	0	0	0	0	0	0	0	0	0	0
3302-18-001	0	0	0	0	0	0	0	0	0	0	0	0	0	0	0	0	0	0	0	0	0	0	0	0	0	0	0	0	0	0	0	0	0	0	201	0	0	0	0	0	0	0	0	0	0	0	0	0	0
3303-18-001	0	0	0	0	0	0	0	0	0	0	0	0	0	0	0	0	0	14	0	0	0	0	2	0	0	0	0	0	0	0	0	0	0	3	14	0	0	0	0	0	0	0	0	0	0	0	0	309	7
3304-18-001	0	0	0	0	0	0	0	0	0	0	0	0	0	0	0	0	0	29	0	0	0	0	0	0	0	0	0	0	0	0	0	0	0	24	20	0	0	0	0	0	0	0	0	0	0	0	0	108	16
3305-18-001	0	0	0	0	15	0	0	0	0	0	0	0	0	0	0	0	0	0	0	0	0	0	0	0	0	0	25	0	0	0	12	0	10	0	59	0	0	0	0	0	0	0	0	0	0	22	0	23	3
3306-18-001	0	0	0	0	0	0	0	0	0	0	0	0	0	0	0	0	0	0	0	0	0	0	0	0	0	0	0	0	0	0	0	0	0	3	760	0	0	0	0	0	0	0	0	29	0	27	0	66	9
3307-18-001	0	0	0	0	0	0	0	0	0	0	0	0	0	0	0	0	0	0	0	0	0	0	0	0	0	0	0	0	0	0	11	0	0	0	32	0	0	0	0	0	0	0	0	0	0	0	0	78	4
3308-18-002	0	0	0	0	0	0	0	0	0	0	0	0	0	0	0	0	0	0	0	0	0	0	0	0	0	0	0	0	0	0	0	0	0	0	0	0	0	0	0	0	0	0	0	0	0	0	0	69	0
3309-18-001	0	0	0	0	0	0	0	0	0	134	0	0	0	0	0	0	0	0	0	0	0	0	0	0	0	0	47	0	0	0	0	0	0	13	97	0	0	0	0	0	0	0	0	0	0	0	0	203	32
3310-18-001	0	0	0	0	0	0	0	0	0	0	0	0	0	0	0	0	0	0	0	0	0	0	0	0	0	0	26	0	0	0	0	0	0	3	726	0	0	0	0	0	0	0	0	0	0	0	0	0	0
3311-18-001	0	0	0	0	0	0	0	0	0	0	0	0	0	0	0	0	0	0	0	0	0	0	0	0	0	0	0	0	0	0	6	0	9	0	63	0	0	0	0	5	0	0	0	0	0	0	0	109	0
3312-18-001	0	0	0	0	0	0	0	0	0	0	0	0	0	0	0	0	0	51	0	0	0	0	0	0	0	0	0	0	0	0	10	0	45	39	19	0	0	0	0	4	0	0	0	0	0	4	0	5	0
3313-18-001	0	0	0	0	0	0	0	0	0	0	0	0	0	0	71	0	0	64	0	0	0	0	0	0	0	0	0	0	0	0	11	0	10	4	80	0	0	0	0	0	0	0	0	0	0	6	0	0	0
3314-18-001	0	0	0	0	0	0	0	0	0	0	0	0	0	0	0	0	0	0	0	0	0	0	0	0	0	0	0	0	9	0	0	0	30	0	12	0	0	0	0	0	0	0	0	0	0	64	0	21	44
3315-18-001	0	0	0	0	0	0	0	0	0	0	0	0	0	0	0	3	0	0	0	0	0	0	0	0	0	0	0	0	7	0	4	0	6	3	6	0	0	0	0	21	0	0	0	0	0	0	0	24	0
3316-18-001	0	0	0	0	0	0	0	0	0	0	0	0	0	0	10	0	0	67	0	0	0	0	0	0	0	0	0	0	24	0	4	0	0	6	30	0	0	0	0	0	0	0	0	0	0	5	0	0	0
3317-18-001	0	0	0	2	0	0	0	0	0	5	3	5	0	0	0	0	0	0	0	0	0	0	0	0	0	7	0	0	0	0	0	0	0	0	46	0	0	0	0	0	0	0	0	0	0	0	0	52	0
3318-18-001	0	0	0	0	0	0	0	0	0	0	0	0	0	0	0	0	0	34	0	0	0	0	0	0	0	0	0	0	0	0	0	0	0	0	18	0	0	0	0	0	0	0	0	0	0	0	0	0	0
3319-18-001	0	0	0	0	0	0	0	0	0	0	0	0	0	0	0	0	0	20	0	0	0	0	0	0	0	0	15	0	0	0	18	0	0	0	63	0	0	0	0	0	0	0	0	0	0	0	0	0	0
3320-18-001	0	0	0	0	0	0	0	0	0	7	0	0	0	0	0	0	0	68	0	0	0	0	0	0	0	0	0	0	0	0	36	0	0	0	263	0	0	0	0	12	0	0	0	0	0	8	0	5	0
4001-17-001	0	0	0	0	0	0	0	0	0	0	0	0	0	0	0	0	0	0	0	0	0	0	0	0	0	0	0	0	0	0	76	0	0	10	10	0	0	0	0	0	3	12	0	0	0	0	0	32	0
4002-17-001	0	0	0	0	0	0	0	0	0	0	0	0	0	0	0	0	0	0	0	0	0	0	0	0	0	0	0	0	0	0	48	0	0	0	0	0	0	0	0	0	0	5	0	0	0	0	2	4	18
4003-18-001	0	0	0	0	515	0	0	0	0	0	0	3155	252	0	293	11	0	418	0	0	0	0	0	0	0	0	158	0	0	20	0	0	17	0	44	130	0	0	0	0	0	128	0	0	0	0	0	479	17
4004-18-001	0	0	0	0	12	0	0	0	0	0	0	481	41	0	10	0	0	512	0	0	0	0	0	0	0	0	27	0	0	10	11	0	24	0	12	0	0	0	0	0	17	0	0	0	0	0	0	101	5
4005-18-001	0	0	0	0	57	0	0	0	0	5	0	4225	317	0	0	6	0	558	0	0	5	0	0	0	0	0	31	0	0	56	0	0	120	39	5	0	0	0	0	0	71	0	0	0	90	0	0	425	12
4006-18-001	0	0	0	0	0	0	0	7	0	5	0	4774	346	0	50	27	0	1674	0	0	12	0	0	0	0	0	709	0	0	73	11	0	1640	165	115	0	0	21	0	0	31	0	0	0	0	0	0	1431	14
4007-17-001	0	0	0	0	0	0	0	0	0	0	0	0	0	0	0	0	0	0	0	0	0	0	0	0	0	0	0	0	0	0	30	0	0	0	17	0	0	0	0	0	0	0	0	0	0	0	0	0	0
4008-18-001	0	0	0	0	28	0	0	0	0	33	0	2080	119	0	16	5	0	69	0	0	0	0	0	0	0	0	171	0	0	0	4	0	43	23	58	22	0	0	59	6	14	0	0	0	0	0	0	289	12
4009-18-001	0	0	0	5	167	37	0	0	4	1881	0	6746	541	0	0	19	0	263	0	0	11	0	0	0	0	0	110	0	0	13	18	86	471	66	109	66	0	0	9	0	20	0	30	0	0	129	4	1911	198
4010-18-001	0	0	0	0	34	0	0	0	0	29	0	3262	246	0	15	0	0	913	0	0	0	0	0	0	0	0	476	0	0	8	0	95	185	45	78	0	0	0	0	199	37	0	0	0	0	0	0	362	16
4011-18-001	0	0	0	0	0	0	0	0	0	7	0	3797	301	0	59	17	0	0	0	0	0	0	0	0	0	0	677	0	0	19	5	39	176	0	130	37	0	0	0	0	15	0	0	91	0	60	0	163	11
4012-18-001	0	0	0	0	0	0	0	0	0	291	0	0	18	0	0	0	0	0	0	0	0	0	0	0	0	0	176	0	0	0	0	0	335	145	18	0	0	0	0	111	93	0	0	5	0	70	0	159	3
4014-17-001	0	0	0	0	0	0	0	0	0	0	0	0	0	0	0	0	0	0	0	0	0	0	0	0	0	0	0	0	0	0	23	0	23	0	0	0	0	0	0	0	0	0	0	0	0	0	0	0	20
4015-18-001	0	0	0	0	43	0	0	0	0	78	0	26	0	0	8	3	0	141	0	0	0	0	0	0	0	0	56	0	0	8	0	0	521	7	38	0	0	0	0	0	0	0	0	0	0	0	0	580	14
4016-18-001	0	0	0	0	19	0	0	0	0	119	0	23	0	0	0	0	0	1225	0	0	0	0	0	0	0	0	89	0	8	0	9	0	10	257	27	0	0	0	0	0	0	0	0	16	0	8	0	19	0
4017-18-001	0	0	0	0	0	0	0	5	0	27	0	40	0	0	0	4	0	0	0	0	0	0	0	0	0	0	142	0	6	5	50	0	65	0	44	0	0	5	0	0	0	6	0	0	0	0	0	383	6
4018-18-001	0	0	0	0	0	0	0	0	0	8	0	94	0	0	9	0	0	0	0	0	0	0	0	0	0	0	38	0	0	0	0	11	312	11	77	0	0	0	0	33	0	12	0	0	0	0	0	93	0
4019-18-001	0	0	0	0	55	0	0	0	0	5	0	9	0	0	0	0	0	680	0	0	0	0	0	0	0	0	26	0	13	68	0	0	0	0	0	0	0	0	0	5	0	0	0	0	0	0	0	24	0
4020-18-001	0	0	0	0	0	0	0	0	0	0	0	13	0	0	0	7	0	74	0	0	0	0	0	0	0	0	0	0	0	0	46	0	0	6	0	0	0	0	0	0	0	0	0	0	0	0	0	36	0
4021-18-001	0	0	0	0	0	0	0	0	0	7	0	13	0	0	31	0	0	0	0	0	0	0	0	0	0	0	92	0	7	0	0	0	9	0	54	0	0	0	0	0	0	0	0	0	0	20	0	23	7
4022-18-001	0	0	0	0	2747	105	6	0	12	5627	0	891	52	0	477	0	0	0	0	0	0	0	347	122	31	0	4	0	0	0	4	572	256	591	1820	0	0	0	0	854	18	0	0	5	0	833	6	1383	143
4023-17-001	0	0	0	0	0	0	0	0	0	0	0	0	0	0	0	0	0	0	0	0	0	0	0	0	0	0	0	0	0	0	16	0	8	6	6	0	0	0	0	0	0	15	0	0	0	0	0	0	0
4024-17-001	0	0	0	0	0	0	0	0	0	0	0	0	0	0	0	0	0	0	0	0	0	0	0	0	0	0	0	0	0	0	36	0	37	0	10	0	0	0	0	5	4	0	0	0	0	0	4	0	0
4025-17-001	0	0	0	0	0	0	0	0	0	0	0	0	0	0	0	0	0	0	0	0	0	0	0	0	0	0	0	0	0	0	20	0	0	4	0	0	0	0	0	0	0	0	0	0	0	0	0	7	0
4026-17-001	0	0	0	0	0	0	0	0	0	0	0	0	0	0	0	0	0	0	0	0	0	0	0	0	0	0	0	0	0	0	34	0	37	8	8	0	0	0	0	4	0	0	0	0	0	0	0	11	0
4027-18-001	0	0	0	0	0	0	0	0	0	3	0	144	0	0	0	71	0	777	0	0	2	0	2	0	0	0	9	0	0	0	3	0	21	40	18	0	0	0	0	0	18	0	0	0	0	0	0	400	12
4028-17-001	0	0	0	0	0	0	0	0	0	0	0	0	0	0	0	0	0	0	0	0	0	0	0	0	0	0	0	0	0	0	41	0	0	7	5	0	0	0	0	0	0	8	0	0	0	0	0	12	0
4029-17-001	0	0	0	0	0	0	0	0	0	0	0	0	0	0	0	0	0	27	0	0	3	0	0	0	0	0	0	0	0	0	30	0	0	0	0	0	0	0	0	0	0	0	0	0	0	0	0	0	0
4030-17-001	0	0	0	0	0	0	0	0	0	0	0	0	0	0	0	0	0	0	0	0	0	0	0	0	0	0	0	0	0	0	24	0	20	7	0	0	0	0	0	0	0	0	0	4	0	0	0	3	0
4031-17-001	0	0	0	0	0	0	0	0	0	0	0	0	0	0	0	0	0	0	0	0	0	0	0	0	0	0	0	0	0	0	51	0	0	23	5	0	0	3	0	0	5	0	0	0	0	0	0	0	0
4032-17-001	0	0	0	0	0	0	0	0	0	0	0	0	0	0	0	0	0	0	0	0	0	0	0	0	0	0	0	0	0	0	46	0	0	13	0	0	0	0	0	0	0	0	0	0	0	0	0	0	0
4033-17-001	0	0	0	0	0	0	0	0	0	0	0	0	0	0	0	0	0	0	0	0	0	0	0	0	0	0	0	0	0	0	42	0	0	10	0	0	0	0	0	0	5	0	0	0	0	0	0	0	0
4034-17-001	0	0	0	0	0	0	0	0	0	0	0	0	0	0	0	0	0	0	0	0	0	0	0	0	0	0	0	0	0	0	31	0	0	0	0	0	0	0	0	0	0	3	0	0	0	0	0	10	0
4035-17-001	0	0	0	0	0	0	0	0	0	0	0	0	0	0	0	0	0	39	0	0	0	0	0	0	0	0	0	0	0	0	47	0	24	0	0	0	0	0	0	0	4	0	0	0	0	0	0	10	0
4036-17-001	0	0	0	0	0	0	0	0	0	0	0	0	0	0	0	0	0	0	0	0	0	0	0	0	0	0	0	0	0	0	67	0	4	39	5	0	0	0	0	0	4	0	0	0	0	0	0	4	0
4037-17-001	0	0	0	0	0	0	0	0	0	0	0	0	0	0	0	0	0	60	0	0	0	0	0	0	0	0	0	0	0	0	49	0	42	0	11	0	0	0	0	0	0	3	0	0	0	0	0	0	0
4038-17-001	0	0	0	0	0	0	0	0	0	0	0	0	0	0	0	0	0	0	0	0	0	0	0	0	0	0	0	0	0	0	31	0	0	3	0	0	0	0	0	0	0	0	0	0	0	0	0	17	0
4039-17-001	0	0	0	0	0	0	0	0	0	0	0	30	0	0	0	0	0	29	0	0	0	0	0	0	0	0	0	0	0	0	12	0	0	9	6	0	0	41	8	0	19	0	0	0	0	0	0	32	0
4040-18-001	0	0	0	0	0	0	0	0	0	0	0	2787	210	0	6	93	0	455	0	0	0	0	0	0	0	0	20	0	0	0	30	0	17	10	76	0	0	8	0	0	23	0	0	0	0	0	0	238	9
4041-18-001	0	0	0	0	0	0	0	0	0	0	0	8	0	0	0	0	0	241	0	0	0	0	0	0	0	0	89	0	0	8	7	6	4	21	28	0	0	191	19	0	0	0	0	9	0	5	0	4	4
5001-17-003	0	0	0	0	0	0	0	0	0	0	0	0	0	0	0	0	0	0	0	0	0	0	0	0	0	0	0	0	0	0	0	0	0	0	0	0	0	0	0	0	0	0	0	0	0	0	0	0	0
5003-18-001	0	0	0	0	0	0	0	0	0	0	0	10	0	7	0	0	0	0	0	0	0	0	0	0	0	0	0	0	0	0	0	0	0	0	121	0	0	0	5	36	0	7	0	0	0	22	0	57	0
5004-17-001	0	0	0	0	0	0	0	0	0	0	0	0	0	0	0	0	0	0	0	0	0	0	0	0	0	0	0	0	0	0	0	0	0	0	0	0	0	0	0	0	0	0	0	0	0	0	0	0	0
5005-18-001	0	0	0	0	0	0	0	0	0	0	0	4	0	0	0	0	0	0	0	0	0	0	0	0	0	0	46	0	0	11	4	0	9	66	216	0	0	0	0	0	0	72	0	19	0	8	0	30	0
5006-18-001	0	0	0	0	0	0	0	0	0	0	0	0	0	0	0	0	0	0	0	0	0	0	0	0	0	0	0	0	0	0	0	0	0	0	0	0	0	0	0	0	0	0	0	0	0	0	0	0	0
5007-17-001	0	0	0	0	0	0	0	0	0	0	0	0	0	0	0	0	0	0	0	0	0	0	0	0	0	0	0	0	0	0	10	0	0	0	6	0	0	0	0	0	0	0	0	0	0	0	0	0	0
5008-17-001	0	0	0	0	0	0	0	0	0	0	0	0	0	0	0	0	0	0	0	0	0	0	0	0	0	0	0	0	0	0	18	0	0	5	0	0	0	0	0	0	0	9	0	0	0	0	0	0	0
5009-18-001	0	0	0	0	0	0	0	0	0	19	0	4	0	0	0	0	0	0	0	0	0	0	0	0	0	0	0	0	0	0	0	0	96	0	82	0	0	0	3	0	0	0	0	0	0	0	0	689	11
5010-18-001	0	0	0	0	0	0	0	0	0	0	0	0	0	0	0	0	0	0	0	0	0	0	0	0	0	0	85	0	0	0	0	0	289	12	115	0	0	0	0	0	260	0	0	0	0	4	0	1036	0
5011-17-001	0	0	0	0	0	0	0	0	0	0	0	0	0	0	0	0	0	112	0	0	0	0	0	0	0	0	0	0	0	0	0	0	38	0	0	0	0	0	0	0	0	9	0	0	0	0	0	0	0
5012-17-001	0	0	0	0	0	0	0	0	0	0	0	0	0	0	0	0	0	154	0	0	0	0	0	0	0	0	0	0	0	0	11	0	0	0	28	0	0	0	0	0	0	0	0	0	0	0	0	0	0
5013-18-001	0	0	0	0	0	0	0	0	0	7	0	19	0	0	0	0	0	0	0	0	0	0	0	0	0	0	134	0	13	0	4	670	42	301	60	0	0	0	0	488	121	0	0	0	0	104	0	1262	21
5014-18-001	0	0	0	0	0	0	0	0	0	0	0	0	0	0	0	0	0	0	0	0	0	0	0	0	0	0	46	0	0	32	0	0	0	19	19	0	0	4	6	0	6	0	0	0	0	0	0	81	4
5015-17-001	0	0	0	0	0	0	0	0	0	0	0	0	0	0	0	0	0	0	0	0	0	0	0	0	0	0	0	0	0	0	19	0	0	4	33	0	0	0	0	0	0	0	0	0	0	0	0	0	0
5016-18-001	0	0	0	0	0	0	0	0	0	0	0	22	0	0	733	0	0	0	0	0	0	0	0	0	0	0	57	0	0	0	0	0	316	108	191	0	0	0	0	310	339	0	0	20	0	0	0	817	32
5017-18-001	0	0	0	0	0	0	0	0	0	13	0	0	0	0	0	0	0	0	0	0	0	0	0	0	0	0	0	0	0	0	0	0	11	67	18	0	0	0	0	0	0	73	0	27	0	16	0	64	5
5018-18-001	0	0	0	0	0	0	0	0	0	0	0	0	0	7	0	0	0	0	0	0	0	0	0	0	0	0	0	0	0	0	0	0	0	0	0	0	0	0	0	0	0	0	0	0	0	0	0	201	0
5019-17-001	0	0	0	0	0	0	0	0	0	0	0	0	0	0	0	0	0	0	0	0	0	0	0	0	0	0	0	0	0	0	0	0	0	5	0	0	0	0	0	0	0	14	0	0	0	0	0	0	0
5020-18-001	0	0	0	0	0	0	0	0	0	30	0	0	0	0	0	0	0	44	0	0	0	0	0	0	0	0	0	0	0	0	4	0	5	34	154	0	0	0	0	0	0	119	0	19	0	8	0	14	0
5021-18-001	0	0	0	0	0	0	0	0	0	0	0	9	0	0	0	0	0	0	0	0	0	0	0	0	0	0	19	0	0	0	0	0	105	10	36	0	0	0	0	0	48	0	0	0	0	7	0	657	9
5022-18-001	0	0	0	0	0	0	0	0	0	0	0	0	0	0	0	0	0	0	0	0	0	0	0	0	0	0	0	0	0	0	11	0	0	6	0	0	0	0	4	0	0	0	0	0	0	0	0	50	0
5023-18-001	0	0	0	0	0	0	0	0	0	0	0	22	0	0	0	0	0	0	0	0	0	0	0	0	0	0	54	0	0	0	0	0	65	39	33	0	145	0	0	258	843	0	0	26	0	190	0	482	7
5024-18-001	0	0	0	0	0	0	0	0	0	0	0	0	0	0	0	0	0	0	0	0	0	0	0	0	0	0	0	0	0	0	0	0	0	0	7	0	0	0	18	0	0	0	0	0	0	0	0	240	0
5025-17-001	0	0	0	0	0	0	0	0	0	0	0	0	0	0	0	0	0	68	0	0	0	0	0	0	0	0	0	0	0	0	52	0	0	0	0	0	0	0	0	0	0	0	0	0	0	0	0	0	0
5026-17-001	0	0	0	0	0	0	0	0	0	0	0	0	0	0	0	0	0	0	0	0	0	0	0	0	0	0	0	0	0	0	0	0	0	0	0	0	0	0	0	0	0	0	0	0	0	0	0	0	0
5027-17-001	0	0	0	0	0	0	0	0	0	0	0	0	0	0	0	0	0	0	0	0	0	0	0	0	0	0	0	0	0	0	0	0	0	21	0	0	0	0	0	0	0	0	0	0	0	0	0	0	0
5028-17-001	0	0	0	0	0	0	0	0	0	0	0	0	0	0	0	0	0	0	0	0	0	0	0	0	0	0	0	0	0	0	5	0	0	0	0	0	0	0	0	0	0	0	0	0	0	0	0	0	0
5029-17-001	0	0	0	0	0	0	0	0	0	0	0	0	0	0	0	0	0	0	0	0	0	0	0	0	0	0	0	0	0	0	0	0	0	0	29	0	0	0	0	0	0	0	0	0	0	0	0	0	0
5030-18-001	0	0	0	0	0	0	0	0	0	6	0	65	0	0	0	0	0	0	0	0	0	0	0	0	0	0	17	0	0	0	0	0	135	45	199	0	0	0	36	0	0	280	0	0	0	0	0	994	32
5031-17-001	0	0	0	0	0	0	0	0	0	0	0	0	0	0	0	0	0	35	0	0	0	0	0	0	0	0	0	0	0	0	0	0	0	0	6	0	0	0	0	0	0	0	7	0	0	0	0	0	0
5032-17-001	0	0	0	0	0	0	0	0	0	0	0	0	0	0	0	0	0	0	0	0	0	0	3	0	0	0	0	0	0	0	0	0	0	24	0	0	0	0	0	0	0	0	0	0	0	0	0	0	0
5033-18-001	0	0	0	0	0	0	0	0	0	0	0	8	0	0	0	0	0	0	0	0	0	0	0	0	0	0	0	0	0	3	0	0	48	19	20	0	0	0	0	0	0	0	0	0	0	0	0	188	0
5034-18-001	0	0	0	0	214	0	0	0	0	0	0	27	0	0	0	0	0	0	0	0	0	0	0	0	0	0	0	0	0	0	0	0	257	52	170	0	42	0	0	0	332	0	0	0	0	3	0	831	4
5035-17-001	0	0	0	0	0	0	0	0	0	0	0	0	0	0	0	0	0	0	0	0	0	0	0	0	0	0	0	0	0	0	0	0	0	0	0	0	0	0	0	0	0	0	0	0	0	0	0	0	0
5036-17-001	0	0	0	0	0	0	0	0	0	0	0	0	0	0	0	0	0	0	0	0	0	0	0	0	0	0	0	0	0	0	0	0	0	9	0	0	0	0	0	0	0	0	0	0	0	0	0	0	0
5037-17-001	0	0	0	0	0	0	0	0	0	0	0	0	0	0	0	0	0	0	0	0	0	0	0	0	0	0	0	0	0	0	0	0	0	0	0	0	0	0	0	0	0	0	0	0	0	0	0	0	0
5038-18-001	0	0	0	0	0	0	0	0	0	0	0	43	0	0	0	0	0	0	0	0	0	0	0	0	0	0	35	0	0	0	0	0	620	43	517	0	0	0	0	111	579	0	0	5	0	72	0	280	0
5039-18-001	0	0	0	0	0	0	0	0	0	0	0	0	0	0	0	0	0	55	0	0	0	0	0	0	0	0	0	0	0	5	4	0	65	8	1600	0	0	0	7	63	179	0	0	6	0	113	0	99	34
5040-17-001	0	0	0	0	0	0	0	0	0	0	0	0	0	0	0	0	0	0	4	0	0	0	3	0	0	0	0	0	0	0	0	0	0	0	0	0	0	0	0	0	0	0	0	0	0	0	14	0	0
5041-17-001	0	0	0	0	0	0	0	0	0	0	0	0	0	0	0	0	0	0	0	0	0	0	0	0	0	0	0	0	0	0	8	0	0	0	0	0	0	0	0	0	0	0	0	0	0	0	19	0	0
6001-17-001	0	0	0	0	0	0	0	0	0	0	0	0	0	0	0	0	0	114	0	0	0	0	0	0	0	0	0	0	0	0	114	0	0	0	14	0	0	16	0	0	0	0	0	0	0	0	0	0	0
6002-18-001	0	0	0	0	0	0	0	0	0	12	0	0	0	0	670	0	0	0	0	0	0	0	4	0	0	0	28	0	0	0	0	178	290	772	251	0	0	94	0	0	0	0	0	0	0	0	0	1824	145
6004-17-001	0	0	0	0	0	0	0	0	0	0	0	0	0	0	0	0	0	100	0	0	0	0	0	0	0	0	0	0	0	0	37	0	10	0	0	0	0	0	0	0	0	0	0	0	0	0	0	0	0
6005-17-001	0	0	0	0	0	0	0	0	0	0	0	11	0	0	0	0	0	0	0	0	0	0	0	0	0	0	0	0	0	0	50	0	0	4	28	0	0	0	0	0	0	0	0	0	0	0	0	0	0
6006-17-001	0	0	0	0	22	0	0	0	0	0	0	6	0	0	0	0	0	126	0	0	0	0	0	0	0	0	0	0	0	0	171	0	28	0	147	9	0	0	0	0	15	0	0	0	0	0	0	0	0
6007-17-001	0	0	0	0	0	0	0	0	0	0	0	0	0	0	0	0	0	0	0	0	0	0	0	0	0	0	0	0	0	0	19	0	0	3	0	0	0	0	0	0	0	0	0	0	0	0	0	0	0
6008-17-001	0	0	0	0	0	0	0	0	0	0	0	16	0	0	0	0	0	146	0	0	0	0	0	0	0	0	0	0	0	0	170	0	10	0	23	0	0	0	0	0	0	0	0	0	0	0	0	0	0
6009-17-001	0	0	0	0	0	0	0	0	0	0	0	0	0	0	0	0	0	253	0	0	0	0	0	0	0	0	0	0	0	0	93	0	0	0	0	0	0	0	0	0	0	0	0	0	0	0	0	0	0
6010-17-001	0	0	0	0	0	0	0	0	0	0	0	0	0	0	0	0	0	215	0	0	0	0	0	0	0	0	0	0	0	0	70	0	20	0	0	0	0	0	0	0	0	0	0	0	0	0	0	0	0
6011-17-001	0	0	0	0	0	0	0	0	0	0	0	10	0	0	0	0	0	133	0	0	0	0	0	0	0	0	0	0	0	0	313	0	18	0	0	0	0	0	0	0	0	0	0	0	0	0	0	0	0
6012-17-001	0	0	0	0	0	0	0	0	0	0	0	12	0	0	0	0	0	214	0	0	0	0	0	0	0	0	0	0	0	0	481	0	9	75	8	0	0	0	0	0	0	0	0	0	0	0	0	4	12
6013-17-001	0	0	0	0	0	0	0	0	0	0	0	0	0	0	0	0	0	0	0	0	0	0	0	0	0	0	0	0	0	0	67	0	6	52	7	0	0	0	0	0	15	0	0	0	0	0	0	0	0
6014-17-001	0	0	0	0	0	0	0	0	0	0	0	0	0	0	0	0	0	0	0	0	0	0	0	0	0	0	0	0	0	0	160	0	0	7	13	0	0	0	0	0	0	0	0	0	0	0	0	0	0
6015-17-001	0	0	0	0	0	0	0	0	0	0	0	0	0	0	0	0	0	215	0	0	0	0	0	0	0	0	0	0	0	0	225	0	0	26	0	0	0	0	0	0	0	0	0	0	0	0	0	0	0
6016-17-001	0	0	0	0	0	0	0	0	0	0	0	0	0	0	0	0	0	0	0	0	0	0	0	0	0	0	0	0	0	0	137	0	0	0	0	0	0	0	0	0	0	0	0	0	0	0	0	0	0
6017-17-001	0	0	0	0	0	0	0	0	0	0	0	0	0	0	0	0	0	57	0	0	0	0	0	0	0	0	0	0	0	0	37	0	8	0	0	0	0	0	0	0	0	0	0	0	0	0	0	0	0
6018-17-001	0	0	0	0	0	0	0	0	0	0	0	0	0	0	0	0	0	0	0	0	0	0	0	0	0	0	0	0	0	0	212	0	0	0	0	0	0	0	0	0	0	5	0	0	0	0	0	0	0
6019-17-001	0	0	0	0	0	0	0	0	0	0	0	0	0	0	0	0	0	29	0	0	0	0	0	0	0	0	0	0	0	0	84	0	0	0	0	0	0	0	0	0	0	0	0	0	0	0	0	6	0
6020-17-001	0	0	0	0	0	0	0	0	0	0	0	0	0	0	0	0	0	0	0	0	0	0	0	0	0	0	0	0	0	0	367	0	0	24	0	0	0	0	0	0	0	0	0	0	0	0	3	0	0
6021-17-001	0	0	0	0	0	0	0	0	0	0	0	0	0	0	0	0	0	0	0	0	0	0	0	0	0	0	0	0	0	0	19	0	0	0	0	0	0	0	0	0	0	0	0	0	0	0	0	0	0
6022-17-001	0	0	0	0	0	0	0	0	0	0	0	6	0	0	0	0	0	48	0	0	0	0	0	0	0	0	0	0	0	0	39	0	0	0	0	0	0	0	0	0	0	0	0	0	0	0	0	0	0
6023-18-001	0	0	0	0	0	0	0	0	0	0	0	8	0	0	0	0	0	58	0	0	0	0	0	0	0	0	0	0	0	0	5	0	83	51	41	33	0	133	25	0	0	0	0	0	77	0	0	424	19
6024-18-001	0	0	0	0	0	0	0	0	0	0	0	6	0	0	56	0	0	76	0	0	0	0	0	0	0	0	26	0	0	0	16	0	41	36	56	0	0	0	6	0	17	0	6	0	0	0	0	256	13
6025-18-001	0	0	0	2	0	0	0	0	0	0	0	0	0	0	34	0	0	0	0	0	0	0	0	0	0	0	6	0	0	0	26	0	67	6	16	36	0	0	0	0	82	0	0	0	0	0	0	337	3
6026-18-001	0	0	0	0	29	0	0	0	0	66	0	35	0	0	160	89	4	34	0	0	0	0	0	0	0	0	0	0	0	0	5	0	75	42	114	0	44	58	17	0	16	0	0	0	0	0	0	396	72
6027-18-001	0	0	0	0	5	0	0	0	0	0	0	17	0	0	0	0	0	0	0	0	0	0	0	0	0	0	0	0	0	0	25	0	6	0	2	0	0	0	0	0	28	0	0	0	0	0	0	38	4
6028-18-001	0	0	0	0	0	0	0	0	0	0	0	9	0	0	0	0	0	0	0	0	0	0	0	0	0	0	55	0	0	0	6	0	24	38	60	0	0	0	0	0	7	0	0	0	0	0	0	419	43
6029-18-001	0	0	0	0	0	0	0	6	0	22	0	263	21	0	52	0	0	86	0	0	0	0	0	0	0	0	32	0	0	0	16	0	127	29	80	0	0	0	6	0	7	0	0	0	0	0	0	719	68
6030-18-001	0	0	0	0	0	0	0	0	0	0	0	0	0	0	0	0	0	0	56	0	0	0	0	0	0	0	17	0	0	32	15	0	52	20	26	0	0	0	0	0	0	0	0	0	35	0	0	264	10
6031-18-001	0	0	0	0	0	0	0	11	0	0	0	11	0	0	7	32	0	0	0	0	0	0	0	0	0	0	18	0	0	0	3	0	241	70	130	0	0	33	5	0	10	0	0	0	0	0	0	663	123
6032-18-001	0	0	0	0	0	0	0	0	0	23	0	67	0	0	0	0	0	56	0	0	0	0	0	0	0	0	71	0	0	3	0	0	613	367	583	0	0	0	0	251	703	0	0	18	0	175	0	507	46
6033-18-001	0	0	0	0	0	0	0	0	0	20	0	0	3	0	0	0	0	0	0	0	0	0	0	0	0	0	0	0	0	0	9	0	58	16	35	0	0	0	0	0	0	0	0	0	0	0	0	243	9
6034-18-001	0	0	0	0	0	0	0	0	0	6	0	0	0	0	0	0	0	0	0	0	0	0	0	0	0	0	0	0	0	0	12	0	7	0	26	0	0	0	0	0	0	0	0	0	0	0	0	66	8
6035-18-001	0	0	0	0	0	0	0	0	0	3	0	0	0	0	0	0	0	0	0	0	0	0	0	0	0	0	0	0	0	0	0	0	0	6	27	0	0	14	0	0	0	0	0	0	0	0	0	103	12
6036-18-001	0	0	0	0	0	0	0	0	0	25	0	0	0	0	0	0	0	0	0	0	0	0	0	0	0	0	0	0	0	0	0	0	15	231	50	0	0	0	0	26	0	0	0	0	0	10	0	45	8
6037-18-001	0	0	0	0	0	0	0	0	0	0	0	0	17	0	0	0	0	124	0	0	0	0	0	0	0	0	0	0	0	0	14	0	17	19	84	0	0	0	0	33	16	0	0	0	0	18	0	24	3
6038-18-001	0	0	0	0	0	0	0	0	0	0	0	0	0	0	0	19	0	0	0	0	0	0	0	0	0	0	0	0	0	0	5	0	19	24	53	0	0	0	0	0	0	0	0	0	0	0	0	235	18
6039-18-001	0	0	0	0	0	0	0	0	0	0	0	0	0	0	0	0	0	0	0	0	0	0	0	0	0	31	0	0	0	0	0	0	10	25	483	0	0	0	0	42	0	0	0	5	0	0	0	114	11
6040-18-001	0	0	0	0	0	0	0	0	0	0	0	42	0	0	0	0	0	0	0	0	0	0	0	0	0	0	0	0	0	0	13	0	34	3	132	0	0	0	0	28	0	0	0	4	0	0	0	98	4
6041-18-001	0	0	0	0	0	0	0	0	0	0	0	2	0	0	0	0	0	0	0	0	0	0	0	0	0	0	21	0	0	0	0	0	14	0	45	0	0	0	0	15	0	0	0	0	0	0	0	11	37
7001-17-001	0	0	0	0	0	0	0	0	0	0	0	0	0	0	0	0	0	0	0	0	0	0	0	0	0	0	0	0	0	0	12	0	0	0	0	0	0	0	0	0	0	0	0	0	0	0	0	0	0
7002-17-001	0	0	0	0	0	0	0	0	0	0	0	0	0	0	0	0	0	0	0	0	0	0	0	0	0	0	0	0	0	0	12	0	0	0	0	0	0	0	0	0	0	0	0	0	0	0	0	0	0
7003-17-001	0	0	0	0	0	0	0	0	0	0	0	0	0	0	0	0	0	0	0	0	0	0	0	0	0	0	0	0	0	0	23	0	0	49	6	0	0	0	0	0	0	0	0	0	0	0	3	0	0
7004-17-001	0	0	0	0	0	0	0	0	0	0	0	16	0	0	0	0	0	109	0	0	0	0	0	0	0	0	0	0	0	0	11	0	11	191	15	0	0	10	0	0	4	40	0	0	0	0	0	0	0
7005-17-001	0	0	0	0	0	0	0	0	0	0	0	20	0	0	0	0	0	0	0	0	0	0	0	0	0	0	0	0	0	0	16	0	0	47	6	0	0	15	0	0	9	0	0	0	0	0	0	0	0
7006-17-001	0	0	0	0	0	0	0	0	0	0	0	0	0	0	0	0	0	0	0	0	0	0	0	0	0	0	0	0	0	0	8	0	0	0	0	0	0	0	0	0	3	0	0	0	0	0	0	0	0
7007-17-001	0	0	0	0	0	0	0	0	0	0	0	0	0	0	0	0	0	0	0	0	0	0	0	0	0	0	0	0	0	0	17	0	0	39	0	0	0	0	0	0	0	0	0	0	0	0	0	5	0
7008-17-001	0	0	0	0	0	0	0	0	0	0	0	0	0	0	0	0	0	128	0	0	0	0	0	0	0	0	0	0	0	0	0	0	0	0	0	0	0	0	0	0	0	0	0	0	0	0	0	0	0
7009-17-001	0	0	0	0	0	0	0	0	0	0	0	0	0	0	0	0	0	0	0	0	0	0	0	0	0	0	0	0	0	0	21	0	0	20	0	0	0	0	0	0	0	0	0	0	0	0	0	0	0
7010-17-001	0	0	0	0	0	0	0	0	0	0	0	0	0	0	0	0	0	0	0	0	0	0	0	0	0	0	0	0	0	0	0	0	0	0	0	0	0	0	0	0	0	0	0	0	0	0	0	0	0
7011-17-001	0	0	0	0	0	0	0	0	0	0	0	0	0	0	0	0	0	0	0	0	0	0	0	0	0	0	0	0	0	0	0	0	4	61	0	0	0	0	0	0	0	0	0	0	0	0	0	0	0
7012-17-001	0	0	0	0	0	0	0	0	0	0	0	0	0	0	0	0	0	0	0	0	0	0	0	0	0	0	0	0	0	0	12	0	28	0	6	0	0	0	0	0	0	0	9	0	0	0	0	0	0
7013-17-001	0	0	0	0	0	0	0	0	0	0	0	14	0	0	0	0	0	0	0	9	0	0	0	0	0	0	0	0	0	0	0	0	9	144	9	0	0	13	0	0	5	14	0	0	0	6	0	0	0
7014-17-001	0	0	0	0	0	0	0	0	0	0	0	0	0	0	0	0	0	0	0	0	0	0	0	0	0	0	0	0	0	0	10	0	0	10	0	0	0	0	0	0	0	0	0	0	0	0	0	0	0
7015-17-001	0	0	0	0	0	0	0	0	0	0	0	0	0	0	0	0	0	0	0	0	0	0	0	0	0	0	0	0	0	0	7	0	0	0	0	0	0	0	0	0	0	0	0	0	0	0	0	0	0
7016-17-001	0	0	0	0	0	0	0	0	0	0	0	0	0	0	0	0	0	56	0	0	0	0	0	0	0	0	0	7	0	0	13	0	0	6	0	0	0	0	0	0	0	0	0	0	0	0	0	0	0
7017-17-001	0	0	0	0	0	0	0	0	0	0	0	0	0	0	0	0	0	80	0	0	0	0	0	0	0	0	0	0	0	0	10	0	0	10	0	0	0	0	0	0	0	0	0	0	0	0	0	0	0
7018-17-001	0	0	0	0	0	0	0	0	0	0	0	0	0	0	0	0	0	0	0	0	0	0	0	0	0	0	0	0	0	0	9	0	0	0	0	0	0	0	0	0	0	0	0	0	0	0	0	0	0
7019-17-001	0	0	0	0	9	0	0	0	0	0	0	0	0	0	0	0	0	101	0	0	0	0	0	0	0	0	0	0	0	0	7	0	7	216	10	0	0	9	0	0	23	0	0	0	0	0	0	0	0
7020-17-001	0	0	0	0	0	0	0	0	0	0	0	15	0	0	0	0	0	0	0	0	0	0	0	0	0	0	0	5	0	0	0	0	0	35	23	0	13	39	24	8	15	0	25	0	0	4	0	0	8
7101-18-001	0	0	0	0	0	0	0	0	0	0	0	5	0	0	0	0	0	74	0	0	0	0	2	0	0	0	0	0	0	0	5	0	0	0	88	0	0	0	0	0	0	0	0	0	0	0	0	0	0
7102-18-001	0	0	0	0	0	0	0	0	0	0	0	35	0	0	0	0	0	183	0	0	0	0	0	0	0	0	13	0	0	0	11	0	6	7	297	0	0	0	0	0	0	0	0	18	0	13	0	29	0
7103-18-001	0	0	0	0	0	0	0	0	0	0	0	0	0	0	19	14	0	207	0	0	0	0	0	0	0	0	0	0	13	0	10	0	0	0	1363	0	0	0	0	0	0	0	0	0	0	6	0	0	0
7104-18-001	0	0	0	0	0	0	0	0	0	0	10	28	0	0	46	0	0	256	0	0	0	0	0	0	0	0	17	0	0	0	30	0	15	33	23	0	0	0	0	15	0	0	0	0	0	0	0	236	924
7105-18-001	0	0	0	0	5	0	0	0	0	0	0	0	0	0	0	0	0	47	0	0	0	0	0	0	0	0	0	0	0	3	12	0	10	6	428	0	0	0	0	27	0	0	0	0	0	23	0	68	16
7106-18-001	0	0	0	0	12	0	0	0	0	0	0	31	0	0	5	0	0	0	0	0	0	0	0	0	0	0	0	0	0	0	9	3	89	5	28	0	0	0	14	0	0	0	0	0	0	0	0	228	0
7107-18-001	0	0	0	0	0	0	0	0	0	0	0	262	16	0	0	0	0	6	0	0	0	0	0	0	6	0	0	0	0	0	3	0	13	4	126	0	0	0	26	60	26	0	0	0	0	39	0	89	17
7108-18-001	0	0	0	0	0	0	0	0	0	0	0	134	0	0	0	0	0	0	0	0	0	0	0	0	0	0	0	0	0	0	0	0	0	0	85	0	0	0	0	0	0	0	0	0	0	8	0	7	3
7109-18-001	0	0	0	0	0	0	0	0	0	0	0	59	0	0	34	0	0	0	0	0	0	0	0	0	0	0	34	0	0	8	0	0	69	14	1364	0	0	0	0	75	0	0	0	4	0	37	0	78	0
7110-18-001	0	0	0	0	0	0	0	0	0	33	0	9	0	0	39	11	0	53	0	0	0	0	0	0	0	0	37	0	0	0	7	0	47	7	1644	0	0	0	0	0	0	0	0	50	0	31	0	67	12
7111-18-001	0	0	0	0	0	0	0	0	0	0	0	55	0	0	0	82	0	0	0	0	0	0	0	0	0	0	11	0	0	6	6	0	218	48	383	0	0	0	0	117	0	0	0	13	0	90	0	266	12
7112-18-001	0	0	0	0	70	0	0	0	0	0	11	54	0	0	0	69	0	0	0	0	0	0	0	0	0	0	0	0	0	0	0	0	16	3	59	0	0	0	25	0	0	0	0	0	0	88	0	2158	12
7113-18-001	0	0	0	0	455	0	0	0	0	284	113	15	0	0	108	14	0	46	0	0	0	0	19	0	0	0	0	0	0	6	0	0	169	108	179	0	0	0	0	0	0	0	22	0	0	297	0	321	13
7114-18-001	0	0	0	0	0	0	0	0	0	0	0	40	0	0	125	18	0	245	0	0	5	0	0	0	0	0	0	0	0	0	5	0	38	4	13	0	0	0	0	0	0	0	0	0	0	0	0	470	12
7115-18-001	0	0	0	0	0	0	0	0	0	0	0	401	26	0	0	20	0	92	0	0	0	0	0	0	0	0	32	0	0	0	5	0	0	9	7	0	0	0	0	0	0	0	0	0	0	0	0	281	12
7116-18-001	0	0	0	0	0	0	0	0	0	0	0	35	0	0	16	0	0	32	0	0	0	0	0	0	0	0	47	0	0	0	5	0	27	8	31	0	25	0	22	0	0	0	0	0	0	0	0	357	12
7117-18-001	0	0	0	0	53	0	0	0	0	4	17	47	0	0	154	5	0	46	0	0	0	0	0	0	0	0	18	0	0	0	0	0	248	201	280	0	0	0	0	82	0	0	0	8	0	42	0	125	45
7118-18-001	0	0	0	0	0	0	0	0	0	11	0	23	0	0	0	0	0	156	0	0	0	0	0	0	0	0	0	0	0	0	0	0	10	30	95	0	0	0	7	0	0	0	0	9	0	8	0	8	0
7119-18-001	0	0	0	0	0	0	0	0	0	53	0	21	0	0	29	0	0	54	0	0	0	0	0	0	0	0	0	0	0	0	9	12	0	20	2915	0	0	0	0	0	0	0	0	12	0	21	5	0	0
7120-18-001	0	0	0	0	0	0	0	0	0	16	0	0	0	0	17	0	0	18	0	0	0	0	0	0	0	0	0	0	0	0	0	0	0	0	68	0	0	0	0	0	0	0	0	0	0	3	0	0	0
8001-18-001	0	0	0	0	0	0	0	0	0	0	0	0	0	0	0	0	0	0	0	0	0	0	0	0	0	0	24	0	5	0	0	0	0	0	3	0	0	0	0	0	0	0	0	0	0	0	0	36	0
8002-17-001	0	0	0	0	0	0	0	0	0	0	0	0	0	0	0	0	0	0	0	0	0	0	0	0	0	0	0	0	0	0	0	0	22	0	0	0	0	0	0	0	0	0	0	0	0	0	0	0	0
8003-18-001	0	0	0	0	0	0	0	0	0	0	0	0	0	0	0	0	0	49	2	0	0	0	0	0	0	0	22	0	0	0	8	0	0	0	0	0	0	0	0	0	0	0	0	0	0	13	0	26	0
8004-17-001	0	0	0	0	0	0	0	0	0	0	0	0	0	0	0	0	0	0	0	0	0	0	0	0	0	0	0	0	0	0	0	0	0	0	21	0	0	0	0	0	0	0	0	0	0	0	0	0	0
8005-18-001	0	0	0	0	0	0	0	0	0	0	0	0	0	0	0	0	0	20	0	0	0	0	0	0	0	0	0	0	0	0	0	0	0	0	0	0	0	0	0	0	0	0	0	0	0	0	0	0	0
8006-17-001	0	0	0	0	0	0	0	0	0	0	0	0	0	0	0	0	0	0	0	0	0	0	0	0	0	0	0	0	0	0	0	0	0	0	14	0	0	0	0	0	0	0	0	0	0	0	0	0	0
8007-18-001	0	0	0	0	0	0	0	0	0	0	0	7	0	0	0	0	0	0	0	0	0	0	0	0	0	0	26	0	0	0	0	0	0	0	0	0	0	0	0	0	0	0	0	0	0	0	0	0	0
8008-17-001	0	0	0	0	0	0	0	0	0	0	0	0	0	0	0	0	0	0	0	0	0	0	0	0	0	0	0	0	0	0	0	0	13	0	0	0	0	0	0	0	0	0	0	0	0	0	0	0	0
8009-18-001	0	0	0	0	0	0	0	0	0	0	0	0	0	0	0	0	0	0	0	0	0	0	0	0	0	0	25	0	0	0	0	0	0	0	0	0	0	0	0	0	0	0	0	0	0	6	0	0	0
8010-17-001	0	0	0	0	0	0	0	0	0	0	0	0	0	0	0	0	0	0	0	0	0	0	0	0	0	0	0	0	0	0	0	0	0	25	0	0	0	0	0	0	0	0	0	0	0	0	0	0	0
8011-18-001	0	0	0	0	0	0	0	0	0	0	0	0	0	0	0	0	0	44	0	0	0	0	0	0	0	0	23	0	0	0	0	0	0	0	0	0	0	0	0	0	0	0	0	0	0	0	0	0	6
8012-17-001	0	0	0	0	0	0	0	0	0	0	0	0	0	0	0	0	0	0	0	0	0	0	0	0	0	0	0	0	0	0	0	0	0	0	10	0	0	0	0	0	0	15	0	0	0	0	0	0	0
8013-18-001	0	0	0	0	0	0	0	0	0	0	0	0	0	0	0	0	0	0	0	0	0	0	0	0	0	0	0	0	0	0	0	0	0	0	0	0	0	0	0	0	0	0	0	0	0	0	0	0	0
8014-17-001	0	0	0	0	0	0	0	0	0	0	0	0	0	0	0	0	0	0	0	0	0	0	0	0	0	0	0	0	0	0	0	0	0	0	10	0	0	0	0	0	0	0	0	0	0	0	0	0	0
8015-18-001	0	0	0	0	0	0	0	0	0	0	0	0	0	0	0	0	0	26	0	0	0	0	0	0	0	0	14	0	0	11	0	0	5	0	0	0	0	0	0	0	0	0	0	0	0	20	0	3	9
8016-17-001	0	0	0	0	0	0	0	0	0	0	0	0	0	0	0	0	0	0	0	0	0	0	0	0	0	0	0	0	0	0	0	0	0	0	0	0	0	0	0	0	0	0	0	0	0	0	0	0	0
8017-18-001	0	0	0	0	0	0	0	0	0	0	0	0	0	0	0	0	0	45	0	0	0	0	0	0	0	0	14	0	0	0	12	0	0	4	0	0	0	0	0	0	0	0	0	0	0	0	0	0	0
8018-17-001	0	0	0	0	0	0	0	0	0	0	0	0	0	0	0	0	0	0	0	0	0	0	0	0	0	0	0	0	0	0	0	0	0	0	0	0	0	0	0	0	0	0	0	0	0	0	0	0	0
8019-18-001	0	0	0	0	0	0	0	0	0	0	0	0	0	0	0	0	0	0	0	0	0	0	0	0	0	0	75	0	17	27	0	0	0	0	0	0	0	0	0	0	0	0	0	0	0	0	0	4	0
8020-17-001	0	0	0	0	0	0	0	0	0	0	0	0	0	0	0	0	0	0	0	0	0	0	0	0	0	0	0	0	0	0	0	0	0	0	0	0	0	0	0	0	0	0	0	0	0	0	0	0	0
8021-18-001	0	0	0	0	0	0	0	0	0	0	0	0	0	0	0	0	0	0	0	0	0	0	0	0	0	0	44	0	0	0	0	0	0	30	0	0	0	0	0	0	0	0	0	0	0	13	0	18	0
8022-17-001	0	0	0	0	0	0	0	0	0	0	0	0	0	0	0	0	0	0	0	0	0	0	0	0	0	0	0	0	0	0	0	0	0	0	9	0	0	0	0	0	0	0	0	0	0	0	0	0	0
8023-18-001	0	0	0	0	0	0	0	0	0	0	0	0	0	0	0	0	0	0	0	0	0	0	0	0	0	0	80	0	11	3	11	0	0	0	24	0	0	0	0	0	0	5	0	0	0	8	0	0	0
8024-17-001	0	0	0	0	0	0	0	0	0	0	0	0	0	0	0	0	0	0	0	0	0	0	0	0	0	0	0	0	0	0	7	0	0	8	0	0	0	0	0	0	0	0	0	0	0	0	0	0	0
8025-18-001	0	0	0	0	0	0	0	0	0	0	0	0	0	0	0	0	0	0	0	0	0	0	0	0	0	0	0	0	0	0	0	0	0	0	4	0	0	0	0	0	0	0	0	0	0	0	0	0	0
8026-17-001	0	0	0	0	0	0	0	0	0	0	0	0	0	0	0	0	0	0	0	0	0	0	0	0	0	0	0	0	0	0	0	0	0	0	10	0	0	0	0	0	0	0	0	0	0	0	0	0	0
8027-18-001	0	0	0	0	0	0	0	0	0	0	0	11	0	0	0	0	0	61	0	0	0	0	0	0	0	0	18	0	0	2	5	0	0	0	0	0	0	0	0	0	0	0	0	0	0	10	0	9	0
8028-17-001	0	0	0	0	0	0	0	0	0	0	0	0	0	0	0	0	0	0	0	0	0	0	0	0	0	0	0	0	0	0	0	0	0	6	0	0	0	0	0	0	0	0	0	0	0	0	0	0	0
8029-18-001	0	0	0	0	0	0	0	0	0	0	0	0	0	0	0	0	0	0	0	0	0	0	0	0	0	0	96	0	0	0	0	0	0	0	0	0	0	0	0	0	0	0	0	12	0	0	0	40	0
8030-17-001	0	0	0	0	0	0	0	0	0	0	0	0	0	0	0	0	0	0	0	0	0	0	0	0	0	0	0	0	0	0	8	0	0	0	23	0	0	0	0	0	0	0	0	0	0	0	3	0	0
8031-18-001	0	0	0	0	0	0	0	0	0	0	0	0	0	0	0	0	0	27	0	0	0	0	0	0	0	0	0	0	5	0	9	3	0	3	0	0	0	0	0	0	0	0	0	0	0	11	0	6	0
8032-17-001	0	0	0	0	0	0	0	0	0	0	0	0	0	0	0	0	0	0	0	0	0	0	0	0	0	0	0	0	0	0	0	0	0	0	4	0	0	0	0	0	0	0	0	0	0	0	0	0	0
8033-18-001	0	0	0	0	0	0	0	0	0	0	0	0	0	0	0	0	0	0	0	0	0	0	0	0	0	0	13	0	0	0	8	138	0	65	6	0	0	0	0	32	0	0	0	0	0	14	0	151	0
8034-17-001	0	0	0	0	0	0	0	0	0	0	0	0	0	0	0	0	0	0	0	0	0	0	0	0	0	0	0	0	0	0	0	0	0	0	0	0	0	0	0	0	0	0	0	0	0	0	0	0	0
8035-18-001	0	0	0	0	0	0	0	0	0	0	0	0	0	0	0	0	0	17	0	0	0	0	0	0	0	0	19	0	0	0	0	0	0	3	0	0	0	0	0	0	0	0	0	0	0	0	0	125	4
8036-17-001	0	0	0	0	0	0	0	0	0	0	0	0	0	0	0	0	0	0	0	0	0	0	0	0	0	0	0	0	0	0	0	0	0	0	0	0	0	0	0	0	0	0	0	0	0	0	0	0	0
8037-18-001	0	0	0	0	0	0	0	0	0	0	0	0	0	0	0	0	0	62	0	0	0	0	0	0	0	0	20	0	0	0	0	0	7	114	54	0	0	0	0	0	0	0	0	0	0	0	0	351	4
8038-17-001	0	0	0	0	0	0	0	0	0	0	0	0	0	0	0	0	0	0	0	0	0	0	0	0	0	0	0	0	0	0	0	0	0	0	0	0	0	0	0	0	0	0	0	0	0	0	0	0	0
8039-18-001	0	0	0	0	0	0	0	0	0	0	0	0	0	0	0	0	0	0	0	0	0	0	0	0	0	0	0	0	19	6	14	0	0	5	0	0	0	0	0	0	0	3	0	0	0	0	0	0	0
8040-17-001	0	0	0	0	0	0	0	0	0	0	0	0	0	0	0	0	0	0	0	0	0	0	0	0	0	0	0	0	0	0	0	0	0	0	0	0	0	0	0	0	0	0	0	0	0	0	0	0	0
9001-17-001	0	0	0	0	0	0	0	0	0	0	0	0	0	0	0	0	0	0	0	0	0	0	0	0	0	0	0	0	0	0	12	0	0	0	0	0	0	0	0	0	0	0	0	0	0	0	0	0	0
9002-17-001	0	0	0	0	0	0	0	0	0	0	0	0	0	0	0	0	0	0	0	0	0	0	0	0	0	0	0	0	0	0	9	0	0	0	0	0	0	0	0	0	0	0	0	0	0	0	0	0	0
9003-17-001	0	0	0	0	0	0	0	0	0	0	0	0	0	0	0	0	0	0	0	0	0	0	0	0	0	0	0	0	0	0	21	0	3	0	0	0	0	0	0	0	0	0	0	0	0	0	13	0	0
9005-18-001	0	0	0	0	0	0	0	0	0	7	0	0	0	0	0	0	0	84	0	0	0	0	0	0	0	0	0	0	0	7	319	0	0	0	6	0	0	0	0	0	0	0	0	3	0	4	0	0	0
9006-17-001	0	0	0	0	10	0	0	0	0	0	0	6	0	0	0	0	0	0	0	0	0	0	0	0	0	0	0	0	0	0	19	0	0	0	4	0	0	0	0	0	0	0	0	0	0	0	0	0	0
9006-18-002	0	0	0	0	0	0	0	0	0	0	0	328	31	0	83	0	0	0	0	0	0	0	0	0	0	0	0	0	0	0	51	0	80	0	547	0	0	0	0	0	0	0	0	0	0	141	0	145	0
9007-18-001	0	0	0	0	0	0	0	0	0	0	0	4	0	0	343	0	0	30	0	0	0	0	0	0	0	0	0	0	0	7	8	26	18	93	74	0	0	15	30	63	15	47	0	0	0	0	0	81	175
9008-18-001	0	0	0	0	0	0	0	0	0	37	0	31	0	0	673	24	0	54	0	0	0	0	0	0	0	0	0	0	0	0	115	0	433	0	6	0	0	0	0	0	0	0	0	8	0	11	0	16	4
9009-18-001	0	0	0	0	0	0	0	0	0	16	4	244	0	0	0	163	0	350	0	0	0	0	0	0	0	0	74	0	0	4	22	0	986	7	506	0	0	0	4	792	233	0	0	5	0	0	0	5302	16
9010-18-001	0	0	0	0	0	0	0	0	0	14	0	182	0	0	0	47	0	1466	0	0	0	0	0	0	0	0	4	0	0	7	85	17	10489	59	446	0	0	0	15	14	0	7	0	13	0	10	6	12907	12
9011-18-001	0	0	0	0	0	0	0	0	0	0	0	80	0	0	0	61	0	633	0	0	0	0	11	0	2	0	3	0	0	5	217	41	408	0	6762	0	0	0	0	421	0	21	0	19	0	286	8	1073	7
9012-17-001	0	0	0	0	0	0	0	0	0	0	0	0	0	0	0	0	0	0	0	0	0	0	0	0	0	0	0	0	0	0	20	0	0	0	0	0	0	0	0	0	0	0	0	0	0	0	0	0	0
9013-17-001	0	0	0	0	0	0	0	0	0	0	0	0	0	0	0	0	0	161	0	0	0	0	0	0	0	0	0	0	0	0	48	0	3	11	6	0	0	0	0	0	0	0	0	8	0	0	0	15	0
9014-17-001	0	0	0	0	0	0	0	0	0	0	0	0	0	0	0	0	0	0	0	0	0	0	0	0	0	0	0	0	0	0	0	0	0	0	30	0	0	0	0	0	0	0	0	0	0	0	0	3	0
9015-17-001	0	0	0	0	0	0	0	0	0	0	0	0	0	0	0	0	0	41	0	0	0	0	0	0	0	0	0	0	0	0	39	0	0	0	0	0	0	0	0	0	0	0	0	0	0	0	0	0	6
9016-17-001	0	0	0	0	0	0	0	0	0	0	0	0	0	0	0	0	0	0	0	0	0	0	0	0	0	0	0	0	0	0	23	0	0	0	0	0	0	0	0	0	10	0	0	0	0	0	0	0	0
9017-17-001	0	0	0	0	0	0	0	0	0	0	0	23	0	0	0	0	0	25	0	0	0	0	0	0	0	0	0	0	0	0	27	0	28	0	0	0	0	0	0	0	0	0	0	0	0	0	0	0	11
9018-17-001	0	0	0	0	0	0	0	0	0	0	0	0	0	0	0	0	0	0	0	0	0	0	0	0	0	0	0	0	0	0	148	0	0	0	0	0	0	0	0	0	0	0	0	0	0	0	0	0	0
9019-17-001	0	0	0	0	0	0	0	0	0	0	0	0	0	0	0	0	0	34	0	0	0	0	0	0	0	0	0	0	0	0	14	0	0	0	0	0	0	0	0	0	0	0	0	0	0	0	0	0	0
9020-17-001	0	0	0	0	12	0	0	0	0	0	0	7	0	0	0	0	0	129	0	0	0	0	11	0	0	0	0	0	0	0	1192	0	6	9	3	0	0	9	0	0	0	0	0	0	0	0	5	39	0
9021-17-001	0	0	0	0	24	0	0	0	0	0	0	12	0	0	0	0	0	474	0	0	0	0	28	0	5	0	0	0	0	0	438	6	12	22	5	0	0	29	0	0	8	0	21	0	0	0	0	32	5
9022-17-001	0	0	0	0	0	0	0	0	0	0	0	0	0	0	0	0	0	782	53	0	0	0	0	0	0	0	0	0	0	0	4717	0	0	0	0	0	0	0	0	0	0	0	0	0	0	15	0	0	0
9023-17-001	0	0	0	0	0	0	0	0	0	0	0	0	0	0	0	0	0	0	7	0	0	0	0	0	0	0	0	0	0	0	12	0	0	0	0	0	0	0	0	0	0	5	0	0	0	0	0	4	0
9024-17-001	0	0	0	0	0	0	0	0	0	0	0	7	0	0	0	0	0	342	9	0	0	0	4	0	0	0	0	3	0	0	25	0	0	22	0	0	0	0	0	0	4	0	9	0	0	0	0	7	0
9025-18-001	0	0	0	0	47	0	0	0	0	4	0	37	0	0	7	5	0	167	0	0	0	0	7	0	0	0	16	0	8	49	365	7	8	0	1214	0	0	0	0	40	0	0	0	0	0	19	0	55	6
9026-18-001	0	0	0	0	0	0	0	0	0	0	0	0	0	0	0	0	0	25	0	0	0	0	0	0	0	0	62	0	0	0	42	0	0	0	4	0	0	0	0	0	0	0	0	0	0	0	0	0	29
9027-17-001	0	0	0	0	0	0	0	0	0	0	0	0	0	0	0	0	0	0	0	0	0	0	0	0	0	0	0	0	0	0	36	0	3	8	7	0	0	0	0	0	0	11	0	4	0	0	0	0	0
9028-17-001	0	0	0	0	11	0	0	0	0	0	0	9	0	0	0	0	0	24	0	0	0	0	7	0	0	0	0	0	0	0	41	0	5	12	0	0	0	0	0	6	12	0	0	0	0	0	0	11	0
9029-17-001	0	0	0	0	0	0	0	0	0	0	0	0	0	0	0	0	0	0	0	0	0	0	0	0	0	0	0	0	0	0	34	0	6	5	9	0	0	0	0	0	0	15	0	0	0	0	0	0	0
9030-17-001	0	0	0	0	0	0	0	0	0	0	0	0	0	0	0	0	0	140	0	0	0	0	0	0	0	0	0	0	0	0	297	0	14	9	6	0	0	0	0	3	0	32	0	0	0	4	0	0	0
9031-18-001	0	0	0	0	0	0	0	0	0	11	0	0	0	0	0	0	0	54	0	0	0	0	0	0	0	0	0	0	0	9	119	0	30	0	0	0	0	0	0	0	0	0	0	0	0	0	0	8	0
9032-18-001	0	0	0	0	0	0	0	0	0	158	0	13	0	0	156	0	0	8	0	0	0	0	63	0	5	0	0	0	0	0	16	0	62	185	1303	0	0	0	0	0	0	0	0	53	0	23	0	61	18
9033-18-001	0	0	0	0	0	0	0	0	0	0	0	4	0	0	0	0	0	52	0	0	0	0	0	0	0	0	0	0	0	0	53	0	0	8	82	0	0	0	0	0	0	0	0	0	0	0	0	0	0
9034-18-001	0	0	0	0	0	0	0	0	0	0	0	17	0	0	0	0	0	147	0	0	0	0	0	0	0	0	0	0	0	0	129	0	9	0	8	0	6	0	19	0	0	0	0	0	0	17	0	13	2
9035-18-001	0	0	0	0	0	0	0	0	0	0	0	8	0	0	7	0	0	996	0	0	0	0	3	0	0	0	77	0	1076	0	287	0	26	7	7	0	0	0	0	0	0	0	0	0	0	0	0	0	0
9036-18-001	0	0	0	0	0	0	0	16	0	23	0	243	20	0	0	71	0	947	0	0	0	0	2	0	0	0	44	0	0	7	35	0	72	53	188	0	0	0	0	94	35	0	0	5	0	62	0	189	40
9037-18-001	0	0	0	321	0	0	0	6	0	76	0	168	0	0	0	29	0	503	0	0	0	0	13	0	0	0	22	0	7	39	16	0	71	280	321	0	42	12	0	43	70	0	0	3	0	23	0	37	4
9038-18-001	0	0	0	9	0	0	0	0	0	0	0	44	0	0	0	9	0	2114	0	0	0	0	0	0	0	0	37	0	0	4	50	10	14	8	25	0	0	0	0	5	0	0	0	0	0	8	0	17	0
9039-18-008	0	0	0	0	48	0	0	0	0	1375	0	106	0	0	0	123	0	206	0	0	13	0	10	0	0	0	14	0	0	0	47	0	450	53	209	54	0	32	61	0	322	0	0	0	0	118	0	572	1995
9040-18-001	0	0	0	0	0	0	0	0	0	0	0	317	23	0	0	54	0	1581	0	0	0	0	6	0	0	0	26	0	0	7	24	14	108	69	328	0	0	0	7	0	0	0	0	97	0	77	0	104	174
DE_turkey_farm040_bio1	0	0	0	0	0	0	0	0	0	4	0	6	0	0	0	0	0	0	0	0	5	0	0	0	0	0	0	0	0	0	14	0	13	0	11	0	0	0	0	19	4	0	0	0	0	0	0	26	0
DE_turkey_farm041_bio1	0	0	0	0	0	0	0	0	0	0	0	12	0	0	22	0	0	0	0	0	0	0	0	0	0	0	0	0	0	0	0	0	28	0	5	19	0	14	10	0	0	0	0	0	0	0	0	263	16
DE_turkey_farm042_bio1	0	0	0	0	0	0	0	0	0	0	0	27	0	0	0	0	0	0	0	0	0	0	0	0	0	0	9	0	7	0	0	0	17	0	5	0	0	123	6	0	0	0	0	0	0	0	0	477	52
DE_turkey_farm043_bio1	0	0	0	0	0	0	0	9	0	11	0	18	0	0	0	0	0	0	0	0	0	0	0	0	0	0	7	0	0	0	6	0	33	4	9	0	0	0	0	0	0	0	0	0	0	0	0	141	5
DE_turkey_farm044_bio1	0	0	0	0	0	0	0	0	0	0	0	11	0	0	14	2	0	0	0	0	0	0	0	0	0	0	4	0	0	0	0	0	11	0	15	0	0	0	0	0	0	0	0	0	0	0	0	60	3
DE_turkey_farm045_bio1	0	0	0	0	0	0	0	0	0	0	0	88	0	0	0	0	0	23	0	0	0	0	0	0	0	0	12	0	0	0	0	0	1411	230	40	0	0	55	0	0	0	0	0	0	0	0	0	1170	10
DE_turkey_farm046_bio1	0	0	0	0	57	0	0	0	0	0	0	18	6	0	5	0	0	0	0	0	0	0	0	0	0	0	0	0	0	0	0	0	702	14	58	0	0	12	0	0	0	0	0	0	0	0	0	784	13
DE_turkey_farm047_bio1	0	0	0	0	0	0	0	0	0	0	0	0	0	0	0	0	0	0	0	0	0	0	0	0	0	0	0	0	0	0	0	0	0	0	0	0	0	0	0	5	0	9	0	0	0	0	0	0	2
DE_turkey_farm048_bio1	0	0	0	0	0	0	0	0	0	0	0	0	0	0	10	0	0	0	0	0	0	0	0	0	0	0	0	0	0	0	4	7	18	0	20	0	0	0	5	0	0	0	0	0	0	0	0	76	5
DE_turkey_farm049_bio1	0	0	0	0	8	0	0	0	0	14	0	7	0	0	9	0	0	0	0	0	0	0	0	0	0	0	0	0	0	0	11	13	43	0	65	0	0	4	0	0	0	0	0	0	0	0	4	139	13
DE_turkey_farm050_bio1	0	0	0	0	0	0	0	12	0	3	0	11	0	0	0	0	0	0	0	0	0	0	0	0	0	0	12	0	0	0	0	0	27	0	9	0	0	0	0	0	0	0	0	0	0	0	0	159	8
DE_turkey_farm051_bio1	0	0	0	0	0	0	0	0	0	0	0	7	0	0	9	0	0	0	0	0	0	0	0	0	0	0	0	0	0	0	9	0	22	0	11	0	0	0	0	0	0	0	0	0	0	0	0	83	0
DE_turkey_farm052_bio1	0	0	0	0	0	0	0	0	0	15	0	7	0	0	0	0	0	0	0	0	0	0	0	0	0	0	0	0	0	0	0	0	171	4	13	0	0	5	0	0	0	0	0	0	0	0	0	701	6
DE_turkey_farm053_bio1	0	0	0	0	0	0	0	0	0	0	0	37	0	0	1307	0	0	0	0	0	0	0	0	0	0	0	0	0	0	0	0	0	1919	0	0	0	0	6	0	0	0	0	0	0	0	0	0	11453	1925
DE_turkey_farm055_bio1	0	0	0	0	316	0	0	0	0	167	0	6	0	0	0	0	0	33	0	0	0	0	0	0	0	0	0	0	0	0	7	0	205	46	95	0	0	0	0	0	0	0	0	0	0	0	0	611	66
DE_turkey_farm056_bio1	0	0	0	0	12	0	0	0	0	200	0	0	0	0	1881	0	0	0	0	0	0	0	0	0	0	0	0	0	0	0	4	199	863	28	89	0	0	0	0	0	0	0	0	0	0	0	0	1606	0
DE_turkey_farm057_bio1	0	0	0	0	0	0	0	0	0	0	0	7	0	0	7	0	0	0	0	0	0	0	0	0	0	0	0	0	0	0	17	0	0	3	105	0	0	0	16	0	13	23	0	0	0	0	0	5	0
DE_turkey_farm058_bio1	0	0	0	0	0	0	0	0	0	60	0	15	0	0	77	0	0	49	0	0	0	0	0	0	0	0	0	0	0	0	0	0	104	16	28	0	0	0	0	0	0	36	63	0	0	12	0	355	0
DE_turkey_farm059_bio1	0	0	0	0	0	0	0	0	0	0	0	0	0	0	0	0	0	0	0	0	0	0	0	0	0	0	0	0	0	0	0	0	11	6	0	0	0	0	0	0	0	0	0	0	0	0	0	34	0
DE_turkey_farm060_bio1	0	0	0	0	0	0	0	0	0	160	0	2	0	0	0	0	0	0	0	0	0	0	0	0	0	0	0	0	0	0	14	0	8	226	13	0	0	0	0	0	0	0	0	0	0	0	0	0	0
DE_turkey_farm091_bio1	0	0	0	0	3	0	0	0	0	8	0	3	0	0	0	0	0	0	0	0	0	0	0	0	0	0	7	0	0	0	0	0	0	0	6	0	0	0	0	0	0	0	0	0	0	0	0	86	4
DE_veal_farm020_bio1	0	0	0	0	0	0	0	4	0	0	0	0	0	0	0	0	0	0	0	0	0	0	0	0	0	0	0	0	0	0	18	0	34	4	7	0	0	0	0	0	0	0	0	0	0	18	0	11	0
DE_veal_farm021_bio1	0	0	0	0	0	0	0	0	0	0	0	0	0	0	0	0	0	0	0	0	0	0	0	0	0	0	0	0	0	0	40	0	0	7	3	0	0	0	0	0	0	0	0	0	0	0	64	0	0
DE_veal_farm022_bio1	0	0	0	0	0	0	0	0	0	0	0	8	0	0	0	0	0	0	0	0	0	0	0	0	0	0	7	0	0	0	48	0	6	3	64	0	0	14	0	7	3	6	0	0	0	0	13	5	0
DE_veal_farm023_bio1	0	0	0	0	13	0	0	0	0	0	0	10	0	0	0	0	0	32	0	0	0	0	0	0	0	0	0	0	0	0	13	0	8	4	0	0	3	0	8	7	0	0	0	0	0	0	0	20	4
DE_veal_farm024_bio1	0	0	0	0	0	0	0	0	0	0	0	0	0	0	0	0	0	0	0	0	0	0	0	0	0	0	0	0	0	0	5	0	6	0	0	0	0	0	0	0	0	0	0	0	0	0	0	24	0
DE_veal_farm025_bio1	0	0	0	0	4	0	0	0	0	0	0	0	0	0	0	3	0	0	0	0	0	0	0	0	0	0	0	0	0	0	49	0	96	0	7	0	0	0	0	0	0	0	0	11	0	6	0	0	6
DE_veal_farm026_bio1	0	0	0	0	63	0	0	0	0	6	0	0	0	0	0	0	0	20	0	0	0	0	0	0	0	0	0	0	0	0	11	0	13	15	18	0	0	0	0	9	0	0	0	0	0	4	0	8	0
DE_veal_farm027_bio1	0	0	0	0	0	0	0	0	0	0	0	0	0	0	0	0	0	14	0	0	0	0	0	0	0	0	0	0	0	0	35	0	11	0	28	0	0	0	0	0	0	7	0	0	0	0	6	7	40
DE_veal_farm028_bio1	0	0	0	0	0	0	0	0	0	0	0	0	0	0	0	9	0	21	0	0	0	0	0	0	0	0	3	0	0	0	10	0	0	0	0	0	0	0	0	0	0	0	0	0	0	0	9	0	5
DE_veal_farm029_bio1	0	0	0	0	0	0	0	5	0	0	0	0	0	0	0	0	0	0	0	0	0	0	0	0	0	0	0	0	0	0	16	0	0	0	15	0	0	0	0	0	0	0	0	0	0	0	5	5	0
DE_veal_farm030_bio1	0	0	0	0	0	0	0	0	0	0	0	0	0	0	0	0	0	0	0	0	0	0	0	0	0	0	0	0	0	0	21	0	0	0	0	0	0	0	0	0	0	0	0	0	0	0	0	0	0
DE_veal_farm031_bio1	0	0	0	0	0	0	0	0	0	0	0	0	0	0	0	0	0	33	0	0	0	0	0	0	0	0	0	0	0	0	31	0	4	0	4	0	0	0	0	0	0	0	0	0	0	0	58	11	0
DE_veal_farm033_bio1	0	0	0	0	0	0	0	0	0	0	0	0	0	0	0	0	0	24	0	0	0	0	0	0	0	0	0	0	0	0	13	0	0	0	7	0	0	0	0	0	0	0	0	0	0	0	0	0	0
DE_veal_farm034_bio1	0	0	0	0	0	0	0	0	0	0	0	0	0	0	0	0	0	0	0	0	0	0	0	0	0	0	0	0	0	0	27	0	5	0	465	0	0	0	0	0	0	0	0	0	0	0	14	0	0
DE_veal_farm035_bio1	0	0	0	0	0	0	0	0	0	0	0	10	0	0	0	0	0	57	0	0	0	0	0	0	0	0	0	0	0	0	25	0	0	0	87	0	0	0	0	0	0	0	0	0	0	0	0	0	0
DE_veal_farm036_bio1	0	0	0	0	0	0	0	0	0	0	0	0	0	0	0	0	0	33	0	0	0	0	0	0	0	0	0	0	0	0	34	0	3	0	36	0	0	0	0	0	0	0	0	0	0	0	9	0	0
DE_veal_farm037_bio1	0	0	0	0	0	0	0	0	0	0	0	0	0	0	0	0	0	0	0	0	0	0	0	0	0	0	0	0	0	0	33	0	0	0	13	0	0	0	0	0	0	3	0	0	0	0	41	15	2
DE_veal_farm038_bio1	0	0	0	0	0	0	0	0	0	0	0	0	0	0	0	0	0	26	0	0	0	0	0	0	0	0	0	0	0	0	43	0	38	0	22	0	0	0	0	0	0	0	0	0	0	0	18	0	4
DE_veal_farm039_bio1	0	0	0	0	0	0	0	0	0	0	0	0	0	0	0	0	0	0	0	0	0	0	0	0	0	0	0	0	0	0	27	0	3	0	19	0	0	0	0	0	0	13	0	0	0	0	109	0	0
DE_veal_farm040_bio1	0	0	0	0	0	0	0	0	0	0	0	0	0	0	0	0	0	0	0	0	0	0	0	0	0	0	0	0	0	0	19	0	0	0	12	0	0	0	0	0	0	0	0	0	0	0	103	0	0
DE_veal_farm105_bio1	0	0	0	0	0	0	0	0	0	0	0	0	0	0	0	0	0	0	0	0	0	0	0	0	0	0	0	0	0	0	34	0	0	4	82	0	0	0	0	0	0	13	0	0	0	0	16	5	0
ES_turkey_farm044_bio1	0	0	0	0	0	0	0	0	0	0	0	0	0	0	7	0	0	0	0	0	0	0	0	0	0	0	12	0	0	0	0	16	174	7	24	0	0	0	0	0	0	0	0	0	0	0	0	89	0
ES_turkey_farm046_bio1	0	0	0	0	0	0	0	0	0	9	0	0	0	0	0	0	0	0	0	0	0	0	0	0	0	0	0	0	0	0	0	0	934	0	62	0	0	0	0	0	0	0	0	0	0	0	0	1123	3
ES_turkey_farm047_bio1	0	0	0	0	0	0	0	0	0	115	0	0	0	0	0	0	0	0	0	0	0	0	0	0	0	0	20	0	0	0	0	0	40	0	668	0	0	0	0	81	0	0	0	8	0	0	0	189	42
ES_turkey_farm048_bio2	0	0	0	0	77	0	0	0	0	0	0	0	0	0	0	0	0	0	0	0	8	0	0	0	0	0	0	0	0	0	0	0	319	0	0	0	0	0	0	0	8	0	0	0	0	0	0	317	3
ES_turkey_farm049_bio1	0	0	0	0	18	0	0	0	0	50	0	0	0	0	0	0	0	0	0	0	0	0	0	0	0	0	0	0	0	0	0	0	105	3	0	0	0	0	0	19	32	0	0	0	0	74	0	1394	28
ES_turkey_farm050_bio1	0	0	0	0	13	0	0	0	0	40	0	0	0	0	145	0	0	0	0	0	4	0	0	0	0	0	0	0	0	0	0	0	1946	74	221	0	0	0	0	0	0	0	0	0	0	0	0	1644	25
ES_turkey_farm051_bio1	0	0	0	0	66	0	0	0	0	217	0	11	0	7	0	0	0	0	0	0	5	0	0	0	0	0	11	0	0	0	0	13	1180	8	25	0	0	0	0	0	0	0	0	0	0	7	0	1426	63
ES_turkey_farm052_bio1	0	0	0	0	31	0	0	0	0	10	0	6	0	0	20	0	0	0	0	0	3	0	0	0	0	0	14	0	0	0	8	0	67	6	28	0	0	0	0	0	0	0	0	0	0	0	0	294	7
ES_turkey_farm053_bio1	0	0	0	0	10	0	0	0	0	24	0	9	0	0	0	0	0	0	0	0	0	0	0	0	0	0	0	0	0	0	0	0	169	0	14	0	0	0	0	0	0	0	0	0	0	0	0	163	11
ES_turkey_farm054_bio1	0	0	0	0	0	0	0	0	0	0	0	0	0	0	0	0	0	0	0	0	60	0	0	0	0	0	0	0	0	0	2	0	68	0	0	0	0	0	0	0	0	0	0	0	0	0	0	377	0
ES_turkey_farm055_bio1	0	0	0	0	0	0	0	0	0	0	0	0	0	0	0	0	0	0	0	0	0	0	0	0	0	0	0	0	0	0	0	0	43	0	43	0	0	0	0	0	0	0	0	0	0	0	0	256	3
ES_turkey_farm056_bio1	0	0	0	0	0	0	0	0	0	0	0	0	0	0	0	0	0	0	0	0	0	0	0	0	0	0	0	0	0	0	0	0	60	0	8	0	0	0	0	0	0	0	0	0	0	0	0	33	3
ES_turkey_farm057_bio1	0	0	0	0	3	0	0	0	0	0	0	0	0	0	0	0	0	0	0	0	0	0	0	0	2	0	0	0	0	0	0	0	35	0	0	0	0	0	0	0	0	0	0	0	0	0	0	22	2
ES_turkey_farm058_bio1	0	0	0	0	0	0	0	0	0	0	0	0	0	0	0	0	0	0	0	0	0	0	0	0	0	0	0	0	0	0	0	0	56	0	5	0	0	0	0	0	0	0	0	0	0	0	0	57	0
ES_turkey_farm059_bio1	0	0	0	0	177	0	0	0	0	39	0	6	0	0	0	0	0	0	0	0	0	0	0	0	0	0	5	0	0	0	2	0	465	7	0	0	0	0	0	0	0	0	0	0	0	0	0	518	34
ES_turkey_farm060_bio1	0	0	0	0	6	0	0	0	0	4	0	0	0	0	7	2	0	0	0	0	0	0	0	0	0	0	10	0	0	0	5	0	287	5	28	0	0	0	0	0	0	0	0	0	0	0	0	344	14
ES_turkey_farm061_bio1	0	0	0	0	0	0	0	0	0	0	0	0	0	0	0	0	0	0	0	0	0	0	0	0	0	0	0	0	0	0	0	0	5	0	19	0	0	0	0	0	0	0	0	0	0	0	0	5	26
ES_turkey_farm062_bio1	0	0	0	0	0	0	0	0	0	0	4	0	0	0	0	0	0	0	0	0	2	0	0	0	0	0	0	0	0	0	0	0	241	4	13	0	0	0	0	0	0	0	0	0	0	0	0	236	14
ES_turkey_farm063_bio1	0	0	0	0	0	0	0	0	0	0	0	11	0	0	0	0	0	0	0	0	0	0	0	0	0	0	0	0	0	0	0	0	43	0	4	0	0	0	0	0	0	0	8	0	0	0	0	108	0
FR_turkey_farm501_bio1	0	0	0	0	0	0	0	0	0	8	0	0	0	0	48	0	0	101	0	0	0	0	0	0	0	0	7	0	0	0	0	0	75	23	36	0	0	0	0	0	0	0	0	0	0	0	0	208	0
FR_turkey_farm502_bio1	0	0	0	0	0	0	0	0	0	0	0	0	0	0	0	0	0	0	0	0	0	0	0	0	0	0	0	0	0	0	0	0	22	6	202	0	0	39	4	34	0	0	0	0	0	0	0	107	0
FR_turkey_farm503_bio1	0	0	0	0	0	0	0	0	0	0	0	0	0	0	0	0	0	0	0	0	0	0	0	0	0	0	0	0	0	0	0	0	0	0	247	0	0	0	0	0	0	0	0	0	0	0	0	0	6
FR_turkey_farm504_bio1	0	0	0	0	0	0	0	0	0	0	0	0	0	0	0	0	0	0	0	0	0	0	0	0	0	0	0	0	0	0	0	0	16	9	15	0	0	0	0	0	0	0	0	7	0	4	0	0	9
FR_turkey_farm505_bio1	0	0	0	0	0	0	0	0	0	322	0	0	0	0	0	0	0	0	0	0	0	0	0	0	0	0	0	0	0	0	0	0	2654	72	515	0	0	0	0	0	0	0	0	0	0	0	0	2260	244
FR_turkey_farm506_bio1	0	0	0	9	0	0	0	0	0	19	0	10	0	0	68	0	0	0	0	0	0	0	0	0	0	0	0	0	0	0	0	0	260	45	904	0	0	0	0	0	0	0	0	0	0	0	0	828	109
FR_turkey_farm507_bio1	6	0	0	0	0	0	0	0	0	0	0	0	0	0	0	0	0	0	0	0	0	0	0	0	0	0	6	0	0	0	0	0	9	0	30	0	0	0	0	0	0	0	0	5	0	6	0	11	0
FR_turkey_farm508_bio1	0	0	0	0	0	0	0	0	0	0	0	0	0	0	0	0	0	0	0	0	0	0	0	0	0	0	0	0	0	0	0	0	114	0	1688	0	0	0	0	95	0	0	0	3	0	84	0	82	187
FR_turkey_farm509_bio1	0	0	0	0	0	0	0	0	0	0	0	0	0	0	0	0	0	0	0	0	0	0	0	0	0	11	44	0	0	0	0	0	63	9	52	0	0	0	0	0	0	0	0	0	0	73	0	47	107
FR_turkey_farm510_bio1	0	0	0	0	0	0	0	0	0	12	4	0	0	0	0	0	0	0	0	0	0	0	0	0	0	0	0	0	0	0	0	0	0	4	37	0	0	0	0	0	0	0	0	6	0	4	0	0	0
FR_turkey_farm511_bio1	0	0	0	0	0	0	0	0	0	10	0	0	0	0	0	0	0	0	0	0	0	0	0	0	0	0	0	0	0	0	0	0	16	0	16	0	0	0	0	0	0	0	0	9	0	4	0	17	0
FR_turkey_farm512_bio1	0	0	0	0	0	0	0	0	0	4	0	4	0	0	0	0	0	0	0	0	0	0	0	0	0	0	0	0	0	0	0	0	61	61	195	0	0	0	0	0	0	0	0	0	43	0	0	242	27
FR_turkey_farm513_bio1	0	0	0	0	0	0	0	0	0	0	0	0	0	0	5	0	0	0	0	0	0	0	0	0	0	0	0	0	0	0	0	0	239	2	105	0	0	0	0	0	0	0	0	0	0	0	0	385	54
FR_turkey_farm514_bio1	0	0	0	0	0	0	0	0	0	16	0	0	0	0	28	0	0	0	0	0	0	0	0	0	0	0	0	0	0	0	0	0	8	0	190	0	0	0	0	0	0	0	0	0	0	0	0	9	5
FR_turkey_farm515_bio1	0	0	0	0	0	0	0	0	0	0	0	0	0	0	0	0	0	0	0	0	0	0	0	0	0	0	119	0	0	0	4	0	127	0	889	0	0	0	0	0	0	0	0	0	0	0	0	609	12
FR_turkey_farm516_bio1	0	0	0	0	0	0	0	0	0	7	0	0	6	0	0	0	0	0	0	0	0	0	0	0	0	0	0	0	0	0	0	0	28	0	16	0	0	3	0	0	0	0	0	0	0	0	0	60	0
FR_turkey_farm517_bio1	0	0	0	0	6	0	0	0	0	7	0	0	0	0	6	0	0	0	0	0	0	3	0	0	0	0	0	0	0	0	4	0	91	3	67	0	0	0	0	0	0	0	0	0	0	0	0	275	11
FR_turkey_farm518_bio1	0	0	0	0	4	0	0	0	0	11	0	0	0	0	175	0	0	0	0	0	0	0	0	0	0	0	0	0	0	0	0	0	357	0	15	0	0	0	0	0	0	0	0	0	0	0	0	230	29
FR_turkey_farm519_bio1	19	0	0	0	0	0	0	5	0	6	0	7	0	0	0	0	0	0	0	0	0	0	0	0	0	0	6	0	0	0	0	0	33	3	38	0	0	0	0	0	0	0	0	0	0	0	0	97	9
FR_turkey_farm520_bio1	0	0	0	0	5	0	0	0	0	48	0	0	0	0	11	0	0	0	0	0	0	0	0	0	0	0	0	0	0	0	0	0	146	3	72	0	0	0	0	0	0	0	0	0	0	0	0	131	423
FR_veal_farm401_bio1	0	0	0	0	0	0	0	0	0	0	0	0	0	0	0	0	0	79	0	0	0	0	0	0	0	0	0	0	0	0	46	0	0	0	75	0	0	0	0	0	0	0	0	0	0	0	5	0	0
FR_veal_farm402_bio1	0	0	0	0	0	0	0	0	0	0	0	0	0	0	0	0	0	23	0	0	0	0	0	0	0	0	0	0	0	0	54	0	0	0	39	0	0	0	0	0	0	0	0	0	0	0	0	0	0
FR_veal_farm403_bio1	0	0	0	0	7	0	0	0	0	0	0	0	0	0	0	0	0	26	0	0	0	0	0	0	0	0	0	0	0	0	52	0	0	0	87	0	0	0	0	0	0	7	0	0	0	0	0	0	0
FR_veal_farm404_bio1	0	0	0	0	0	0	0	0	0	0	0	0	0	0	0	0	0	42	0	0	0	0	0	0	0	0	0	0	0	0	30	0	0	0	59	0	0	0	0	0	0	0	0	0	0	3	3	0	0
FR_veal_farm405_bio1	0	0	0	0	0	0	0	0	0	0	0	0	0	0	0	0	0	34	0	0	0	0	0	0	0	0	0	0	0	11	35	0	0	0	12	0	0	0	0	0	0	0	0	0	0	0	0	0	0
FR_veal_farm406_bio1	0	0	0	0	0	0	0	0	0	0	0	0	0	0	0	0	0	27	0	0	0	0	0	0	0	0	0	0	0	0	19	0	0	0	10	0	0	0	0	0	0	0	0	0	0	0	0	0	0
FR_veal_farm407_bio1	0	0	3	0	0	0	0	0	0	0	0	0	0	0	0	0	0	20	0	0	0	0	0	0	0	0	0	0	0	0	44	0	3	0	81	0	0	0	0	0	0	0	0	0	0	2	19	0	0
FR_veal_farm408_bio1	0	0	0	0	0	0	0	0	0	0	0	0	0	0	0	3	0	93	0	0	0	0	0	0	0	0	0	0	0	0	153	0	0	0	36	0	0	0	0	0	0	0	0	0	0	0	0	0	0
FR_veal_farm409_bio1	0	0	3	0	0	0	0	0	0	0	0	7	0	0	0	0	0	0	0	0	0	0	0	0	0	0	0	0	0	0	25	0	11	9	8	0	0	7	0	18	0	0	0	0	0	0	0	29	3
FR_veal_farm410_bio1	0	0	0	0	5	0	0	0	0	6	0	5	0	0	0	0	0	0	0	0	0	0	0	0	0	0	5	0	0	0	29	0	14	0	12	0	0	0	0	0	0	0	0	0	0	0	0	67	0
FR_veal_farm411_bio1	0	75	0	0	0	0	0	0	0	0	0	35	0	0	0	0	0	67	0	0	0	0	0	0	0	0	0	0	0	0	70	8	26	0	29	0	0	0	0	14	0	0	0	0	0	5	0	17	0
FR_veal_farm412_bio1	0	0	0	0	0	0	0	0	0	0	0	0	0	0	0	0	0	30	0	0	0	0	0	0	0	0	0	0	0	0	9	0	0	0	16	0	0	0	0	0	0	6	0	0	0	0	0	0	0
FR_veal_farm413_bio1	0	0	0	0	0	0	0	5	0	0	0	0	0	0	0	0	0	52	0	0	0	0	0	0	0	0	0	0	0	0	27	0	0	0	12	0	0	0	0	0	0	0	0	0	0	0	0	5	0
FR_veal_farm414_bio1	0	0	0	0	0	0	0	0	0	0	0	0	0	0	0	0	0	47	0	0	0	0	0	0	0	0	0	0	0	0	27	0	66	0	22	0	0	0	0	0	0	0	0	0	0	0	0	6	0
FR_veal_farm415_bio1	0	0	5	0	0	0	0	0	0	0	0	0	0	0	0	0	0	22	0	0	0	0	0	0	0	0	0	0	0	0	7	0	0	3	10	0	0	30	0	0	0	8	0	0	0	0	5	19	3
FR_veal_farm416_bio1	0	0	0	0	0	0	0	0	0	0	0	0	0	0	0	0	0	25	0	0	0	0	0	0	0	0	0	0	0	0	49	0	4	0	58	0	0	0	0	0	0	0	0	0	0	3	17	3	0
FR_veal_farm417_bio1	0	0	0	0	18	0	0	0	0	0	0	0	0	0	0	0	0	25	0	0	0	0	0	0	0	0	0	0	0	0	15	0	7	0	17	0	0	0	0	0	0	16	0	0	0	0	17	0	0
FR_veal_farm418_bio1	0	0	3	0	0	0	0	0	0	0	0	0	0	0	0	0	0	0	0	0	0	0	0	0	0	0	0	0	0	0	24	0	6	0	11	0	0	7	0	0	0	0	0	0	0	3	0	0	0
FR_veal_farm419_bio1	0	0	3	0	0	0	0	0	0	0	0	6	0	0	0	2	0	0	0	0	0	0	0	0	0	0	0	0	0	0	14	0	0	0	54	0	0	17	0	0	0	0	0	0	0	0	4	5	0
FR_veal_farm420_bio1	0	0	12	0	0	0	0	0	0	0	0	0	0	0	0	0	0	0	0	0	0	0	0	0	0	0	0	0	0	0	5	0	0	0	6	0	0	0	0	0	0	0	0	0	0	0	0	16	0
NL_veal_farm100_bio1	0	0	0	0	0	0	0	0	0	0	0	0	0	0	0	0	0	0	0	0	0	0	0	0	0	0	0	0	0	0	38	0	0	0	50	0	0	0	0	4	0	0	0	0	0	0	10	0	5
NL_veal_farm101_bio1	0	0	0	0	0	0	0	0	0	0	0	0	0	0	0	0	0	0	0	0	0	0	0	0	0	0	0	0	0	0	11	0	0	0	52	0	0	0	0	0	0	13	0	0	0	0	0	0	0
NL_veal_farm102_bio1	0	0	0	0	0	0	0	0	0	0	0	0	0	0	0	0	0	0	0	0	0	0	0	0	0	0	0	0	0	0	30	0	0	47	9	0	0	0	0	0	0	0	0	0	0	0	11	0	0
NL_veal_farm103_bio1	0	0	0	0	0	0	0	0	0	0	0	0	0	0	0	0	0	45	0	0	0	0	0	0	0	0	0	0	0	0	14	0	3	0	33	0	0	0	0	0	0	6	0	0	0	0	3	0	9
NL_veal_farm104_bio1	0	0	0	0	0	0	0	0	0	0	0	0	0	0	0	0	0	0	0	0	0	0	0	0	0	0	0	0	0	0	14	0	0	38	9	0	0	0	0	0	0	21	0	0	0	0	7	0	0
NL_veal_farm105_bio1	0	0	0	0	0	0	0	0	0	0	0	0	0	0	0	0	0	20	0	0	0	0	0	0	0	0	0	0	0	0	24	4	0	0	5	0	0	0	0	0	0	0	0	0	0	0	8	0	0
NL_veal_farm106_bio1	0	0	0	0	0	0	0	0	0	0	0	0	0	0	0	0	0	26	0	0	0	0	0	0	0	0	0	0	0	0	12	0	16	0	4	0	0	0	0	0	0	0	0	0	0	0	0	0	3
NL_veal_farm107_bio1	0	0	0	0	0	0	0	0	0	0	0	0	0	0	0	0	0	35	0	0	0	0	0	0	0	0	0	0	0	0	20	0	6	0	10	0	0	0	0	0	0	5	0	0	0	0	28	0	0
NL_veal_farm108_bio1	0	0	0	0	0	0	0	0	0	0	0	0	0	0	0	0	0	0	0	0	0	0	0	0	0	0	0	0	0	0	9	0	8	0	7	0	0	0	0	0	0	8	0	0	0	0	4	12	0
NL_veal_farm109_bio1	0	0	0	0	0	0	0	0	0	0	0	0	0	0	0	0	0	0	0	0	0	0	0	0	0	0	0	0	0	0	6	0	0	0	9	0	0	0	0	0	0	5	0	6	0	0	4	0	5
NL_veal_farm110_bio1	0	0	0	0	0	0	0	0	0	0	0	4	0	0	0	0	0	0	0	0	0	0	0	0	0	0	0	0	0	0	5	0	3	0	27	0	0	0	0	0	6	0	0	0	0	0	0	0	4
NL_veal_farm111_bio1	0	0	0	0	0	0	0	0	0	0	0	0	0	0	0	0	0	12	0	0	0	0	0	0	0	0	0	0	0	0	7	0	8	0	5	0	0	4	0	0	0	0	0	0	0	0	0	0	0
NL_veal_farm112_bio1	0	0	0	0	0	0	0	0	0	0	0	0	0	0	0	0	0	20	0	0	0	0	0	0	0	0	0	0	0	0	5	0	0	34	3	0	0	0	0	0	0	6	0	0	0	0	0	21	0
NL_veal_farm113_bio1	0	0	0	0	0	0	0	0	0	0	0	0	0	0	0	0	0	34	0	0	0	0	0	0	0	0	0	0	0	0	5	0	9	5	15	0	0	0	0	0	0	8	0	0	0	0	9	40	0
NL_veal_farm114_bio1	0	0	0	0	0	0	0	0	0	0	0	0	0	0	0	0	0	0	0	0	0	0	0	0	0	0	0	0	0	0	8	0	6	3	27	0	0	0	0	4	0	13	0	0	0	6	4	6	3
NL_veal_farm115_bio1	0	0	0	0	0	0	0	0	0	0	0	0	0	0	0	0	0	22	0	0	0	0	0	0	0	0	0	0	0	0	33	0	13	0	18	0	0	0	0	0	0	0	0	0	0	0	64	0	0
NL_veal_farm116_bio1	0	0	0	0	0	0	0	0	0	0	0	0	0	0	0	0	0	0	0	0	0	0	0	0	0	0	0	0	0	0	19	0	3	0	8	0	0	5	0	0	0	0	0	0	0	0	7	23	0
NL_veal_farm117_bio1	0	0	0	0	0	0	0	0	0	0	0	0	0	0	0	0	0	0	0	0	0	0	0	0	0	0	0	0	0	0	15	0	0	0	91	0	0	0	0	0	0	0	0	0	0	2	12	0	2
NL_veal_farm118_bio1	0	0	0	0	0	0	0	0	0	0	0	0	0	0	0	0	0	26	0	0	0	0	0	0	0	0	0	0	0	0	0	0	0	9	9	0	0	0	0	0	0	5	0	0	0	0	3	0	0
NL_veal_farm119_bio1	0	0	5	0	0	0	0	0	0	0	6	0	0	0	0	0	0	52	0	0	0	0	0	0	0	0	0	0	0	0	61	0	224	6	34	0	0	0	0	0	0	0	0	0	0	0	21	0	0
[truncated: 935 more columns]

## Sheet: s5_bact_hits
	sample_id	bact_fragments
1	1001-17-001	4122031
2	1003-17-001	7624842
3	1004-18-001	15025801
4	1005-17-001	5130636
5	1007-17-001	6518693
6	1008-18-001	24742798
7	1010-18-001	20749067
8	1011-17-001	10049770
9	1012-18-001	26108866
10	1014-18-001	17795632
11	1015-17-001	3335189
12	1016-18-001	18051335
13	1017-17-001	9363587
14	1018-18-001	20306078
15	1019-17-001	7435859
16	1020-18-001	24926652
17	1021-17-001	9699403
18	1022-18-001	18322381
19	1023-17-001	12156012
20	1024-18-001	28131195
21	1025-17-001	10072620
22	1026-18-001	21971629
23	1027-17-001	11844442
24	1028-18-001	32147548
25	1029-17-001	2828751
26	1030-18-001	14587401
27	1031-17-001	4744750
28	1032-18-001	15835888
29	1033-17-001	4151628
30	1034-18-001	19198680
31	1035-17-001	3829269
32	1036-18-001	15043418
33	1037-17-001	5800755
34	1038-18-001	20479682
35	1039-17-001	3437082
36	1041-17-001	5250889
37	1042-18-001	13596871
38	1043-17-001	2575295
39	1044-18-001	15468326
40	1046-18-001	23296010
41	2001-17-001	4046595
42	2002-17-001	3525040
43	2003-17-001	3055692
44	2004-17-001	9827605
45	2005-17-001	3576397
46	2006-17-001	9562552
47	2007-17-001	6897315
48	2008-17-001	4471328
49	2009-17-001	14737515
50	2010-17-001	4359819
51	2011-17-001	3401361
52	2012-17-001	3706172
53	2013-17-001	901255
54	2014-17-001	8975755
55	2015-17-001	2079040
56	2016-17-001	553868
57	2017-17-001	2145929
58	2018-17-001	4450067
59	2019-17-001	3477793
60	2020-17-001	3999771
61	2061-18-001	24431409
62	2063-18-001	16478845
63	2064-18-001	34477477
64	2065-18-001	15470517
65	2066-18-001	26103402
66	2067-18-001	30318395
67	2068-18-001	39084390
68	2069-18-001	21671920
69	2070-18-001	15277630
70	2071-18-001	13951350
71	2072-18-003	21117948
72	2073-18-001	19051386
73	2074-18-001	13937789
74	2075-18-001	35093911
75	2076-18-001	138557769
76	2077-18-001	23312728
77	2078-18-001	25030008
78	2079-18-001	23240934
79	2080-18-001	24266386
80	3201-17-001	3602074
81	3202-17-001	1813201
82	3203-17-001	2425662
83	3204-17-001	3410070
84	3205-17-001	482237
85	3206-17-001	3447956
86	3207-17-001	1660674
87	3208-17-001	3415571
88	3209-17-002	1306326
89	3210-17-001	5446910
90	3211-17-001	690123
91	3212-17-001	2308918
92	3213-17-001	2653224
93	3214-17-001	961238
94	3215-17-001	1240230
95	3216-17-001	3000065
96	3217-17-001	2647720
97	3218-17-001	2405742
98	3219-17-001	2606793
99	3220-17-001	4084705
100	3301-18-001	23019259
101	3302-18-001	33161212
102	3303-18-001	27217770
103	3304-18-001	20479378
104	3305-18-001	24752027
105	3306-18-001	24418468
106	3307-18-001	22780223
107	3308-18-002	28634671
108	3309-18-001	20632989
109	3310-18-001	26146380
110	3311-18-001	23245024
111	3312-18-001	15010642
112	3313-18-001	17287267
113	3314-18-001	33660369
114	3315-18-001	22192985
115	3316-18-001	15701367
116	3317-18-001	8299276
117	3318-18-001	36358641
118	3319-18-001	14326922
119	3320-18-001	13868377
120	4001-17-001	8158785
121	4002-17-001	4281004
122	4003-18-001	22295267
123	4004-18-001	37566845
124	4005-18-001	23119062
125	4006-18-001	31410445
126	4007-17-001	5415646
127	4008-18-001	16437784
128	4009-18-001	29522989
129	4010-18-001	18484555
130	4011-18-001	23120320
131	4012-18-001	21986771
132	4014-17-001	4997107
133	4015-18-001	20953986
134	4016-18-001	26269749
135	4017-18-001	14974252
136	4018-18-001	16727401
137	4019-18-001	22337828
138	4020-18-001	10806809
139	4021-18-001	30339446
140	4022-18-001	42107521
141	4023-17-001	6043610
142	4024-17-001	4821424
143	4025-17-001	5422815
144	4026-17-001	7193359
145	4027-18-001	26639749
146	4028-17-001	4786552
147	4029-17-001	4655593
148	4030-17-001	5576344
149	4031-17-001	6948541
150	4032-17-001	5241937
151	4033-17-001	6387505
152	4034-17-001	5830802
153	4035-17-001	4319771
154	4036-17-001	5815794
155	4037-17-001	8856056
156	4038-17-001	8555550
157	4039-17-001	4453414
158	4040-18-001	26279804
159	4041-18-001	20386660
160	5001-17-003	3580942
161	5003-18-001	24928543
162	5004-17-001	3498187
163	5005-18-001	23260906
164	5006-18-001	25742852
165	5007-17-001	7312976
166	5008-17-001	8888737
167	5009-18-001	18034191
168	5010-18-001	20509915
169	5011-17-001	5895789
170	5012-17-001	7118177
171	5013-18-001	24703603
172	5014-18-001	14241865
173	5015-17-001	4850819
174	5016-18-001	24064853
175	5017-18-001	21878185
176	5018-18-001	27063096
177	5019-17-001	6900752
178	5020-18-001	24148903
179	5021-18-001	26325118
180	5022-18-001	29698200
181	5023-18-001	24477277
182	5024-18-001	27185836
183	5025-17-001	4306014
184	5026-17-001	7467650
185	5027-17-001	10425908
186	5028-17-001	7469294
187	5029-17-001	2382256
188	5030-18-001	18708954
189	5031-17-001	4135148
190	5032-17-001	5041015
191	5033-18-001	21619866
192	5034-18-001	27841440
193	5035-17-001	1318574
194	5036-17-001	2557137
195	5037-17-001	1509120
196	5038-18-001	23293945
197	5039-18-001	12259396
198	5040-17-001	1049127
199	5041-17-001	1541054
200	6001-17-001	7464594
201	6002-18-001	20528153
202	6004-17-001	1930628
203	6005-17-001	3842341
204	6006-17-001	3236585
205	6007-17-001	1843988
206	6008-17-001	4322328
207	6009-17-001	2502095
208	6010-17-001	4881838
209	6011-17-001	3299647
210	6012-17-001	5382303
211	6013-17-001	3521175
212	6014-17-001	6221566
213	6015-17-001	4893154
214	6016-17-001	10780549
215	6017-17-001	2973002
216	6018-17-001	2155229
217	6019-17-001	3536012
218	6020-17-001	1843342
219	6021-17-001	2069973
220	6022-17-001	2056799
221	6023-18-001	15877924
222	6024-18-001	19888361
223	6025-18-001	9576230
224	6026-18-001	20317877
225	6027-18-001	11728711
226	6028-18-001	16801823
227	6029-18-001	13522545
228	6030-18-001	7420900
229	6031-18-001	17613683
230	6032-18-001	25891933
231	6033-18-001	17123348
232	6034-18-001	13762465
233	6035-18-001	15282198
234	6036-18-001	11284371
235	6037-18-001	10823117
236	6038-18-001	16326782
237	6039-18-001	13388305
238	6040-18-001	19990787
239	6041-18-001	25080053
240	7001-17-001	6505308
241	7002-17-001	8129342
242	7003-17-001	7042749
243	7004-17-001	8615649
244	7005-17-001	7134335
245	7006-17-001	5006251
246	7007-17-001	8432687
247	7008-17-001	11325163
248	7009-17-001	6740799
249	7010-17-001	6801650
250	7011-17-001	5275259
251	7012-17-001	3352217
252	7013-17-001	3435531
253	7014-17-001	3883532
254	7015-17-001	5144798
255	7016-17-001	4138297
256	7017-17-001	4921071
257	7018-17-001	5393835
258	7019-17-001	3899021
259	7020-17-001	5411756
260	7101-18-001	33539373
261	7102-18-001	25684538
262	7103-18-001	20992191
263	7104-18-001	20317584
264	7105-18-001	15762534
265	7106-18-001	24726508
266	7107-18-001	22158807
267	7108-18-001	32995281
268	7109-18-001	56413692
269	7110-18-001	37514743
270	7111-18-001	21505094
271	7112-18-001	19778472
272	7113-18-001	28019587
273	7114-18-001	28995663
274	7115-18-001	17780751
275	7116-18-001	26553880
276	7117-18-001	30970952
277	7118-18-001	19643327
278	7119-18-001	23408577
279	7120-18-001	22629375
280	8001-18-001	20343892
281	8002-17-001	4708051
282	8003-18-001	14862086
283	8004-17-001	5113339
284	8005-18-001	20253450
285	8006-17-001	2948010
286	8007-18-001	25999721
287	8008-17-001	3952877
288	8009-18-001	23456093
289	8010-17-001	10851406
290	8011-18-001	21324281
291	8012-17-001	5547723
292	8013-18-001	20903213
293	8014-17-001	7812439
294	8015-18-001	20114237
295	8016-17-001	3401223
296	8017-18-001	23138455
297	8018-17-001	5890739
298	8019-18-001	31383014
299	8020-17-001	3034928
300	8021-18-001	14944661
301	8022-17-001	4414174
302	8023-18-001	22833329
303	8024-17-001	1772749
304	8025-18-001	28554294
305	8026-17-001	3839642
306	8027-18-001	23664045
307	8028-17-001	4579260
308	8029-18-001	17850056
309	8030-17-001	7324842
310	8031-18-001	18596649
311	8032-17-001	4643940
312	8033-18-001	13526487
313	8034-17-001	3695699
314	8035-18-001	24831323
315	8036-17-001	4667915
316	8037-18-001	12694379
317	8038-17-001	5358456
318	8039-18-001	27706645
319	8040-17-001	5303259
320	9001-17-001	2696026
321	9002-17-001	6951415
322	9003-17-001	4167283
323	9005-18-001	13570589
324	9006-17-001	1493868
325	9006-18-002	35393332
326	9007-18-001	11206391
327	9008-18-001	17878500
328	9009-18-001	24966608
329	9010-18-001	35102054
330	9011-18-001	22691680
331	9012-17-001	1981612
332	9013-17-001	1833606
333	9014-17-001	3055686
334	9015-17-001	3604005
335	9016-17-001	4068012
336	9017-17-001	3269569
337	9018-17-001	4682641
338	9019-17-001	3895522
339	9020-17-001	4713578
340	9021-17-001	2579328
341	9022-17-001	11661054
342	9023-17-001	1551737
343	9024-17-001	2875837
344	9025-18-001	23120351
345	9026-18-001	21264044
346	9027-17-001	4805722
347	9028-17-001	1976517
348	9029-17-001	3547040
349	9030-17-001	3622697
350	9031-18-001	22271408
351	9032-18-001	26133734
352	9033-18-001	15147317
353	9034-18-001	8762785
354	9035-18-001	21072000
355	9036-18-001	16461486
356	9037-18-001	18826233
357	9038-18-001	19256975
358	9039-18-008	20425530
359	9040-18-001	21826852
360	DE_turkey_farm040_bio1	8902321
361	DE_turkey_farm041_bio1	10170708
362	DE_turkey_farm042_bio1	15593656
363	DE_turkey_farm043_bio1	13544284
364	DE_turkey_farm044_bio1	11316984
365	DE_turkey_farm045_bio1	16960800
366	DE_turkey_farm046_bio1	21319068
367	DE_turkey_farm047_bio1	26382033
368	DE_turkey_farm048_bio1	8974615
369	DE_turkey_farm049_bio1	21302080
370	DE_turkey_farm050_bio1	11250310
371	DE_turkey_farm051_bio1	6928129
372	DE_turkey_farm052_bio1	39707363
373	DE_turkey_farm053_bio1	53182187
374	DE_turkey_farm055_bio1	24252834
375	DE_turkey_farm056_bio1	45935643
376	DE_turkey_farm057_bio1	20703279
377	DE_turkey_farm058_bio1	20609908
378	DE_turkey_farm059_bio1	27950553
379	DE_turkey_farm060_bio1	24498106
380	DE_turkey_farm091_bio1	6920496
381	DE_veal_farm020_bio1	6065125
382	DE_veal_farm021_bio1	9125540
383	DE_veal_farm022_bio1	6458827
384	DE_veal_farm023_bio1	3816915
385	DE_veal_farm024_bio1	3006511
386	DE_veal_farm025_bio1	7781750
387	DE_veal_farm026_bio1	7189589
388	DE_veal_farm027_bio1	6025870
389	DE_veal_farm028_bio1	5269002
390	DE_veal_farm029_bio1	8459146
391	DE_veal_farm030_bio1	1089307
392	DE_veal_farm031_bio1	9973408
393	DE_veal_farm033_bio1	6492608
394	DE_veal_farm034_bio1	10382387
395	DE_veal_farm035_bio1	7754428
396	DE_veal_farm036_bio1	7757210
397	DE_veal_farm037_bio1	6733161
398	DE_veal_farm038_bio1	5519693
399	DE_veal_farm039_bio1	9698269
400	DE_veal_farm040_bio1	9349268
401	DE_veal_farm105_bio1	9692969
402	ES_turkey_farm044_bio1	12177876
403	ES_turkey_farm046_bio1	11094835
404	ES_turkey_farm047_bio1	13874483
405	ES_turkey_farm048_bio2	15337112
406	ES_turkey_farm049_bio1	28732311
407	ES_turkey_farm050_bio1	19653428
408	ES_turkey_farm051_bio1	10940865
409	ES_turkey_farm052_bio1	23039045
410	ES_turkey_farm053_bio1	26990112
411	ES_turkey_farm054_bio1	22964839
412	ES_turkey_farm055_bio1	17352675
413	ES_turkey_farm056_bio1	12852908
414	ES_turkey_farm057_bio1	19506904
415	ES_turkey_farm058_bio1	21288089
416	ES_turkey_farm059_bio1	26962087
417	ES_turkey_farm060_bio1	17558473
418	ES_turkey_farm061_bio1	26554978
419	ES_turkey_farm062_bio1	19536476
420	ES_turkey_farm063_bio1	24339572
421	fish-360121001	36201
422	fish-360221001	19885
423	fish-360321001	2400
424	fish-360421001	10669
425	fish-360521001	173118
426	fish-360621001	315745
427	fish-360721001	194009
428	fish-360821001	8047
429	fish-360921001	2479657
430	fish-361021001	3088926
431	fish-361121001	129751
432	fish-361221001	110380
433	fish-361321002	104539
434	fish-361421001	25059
435	fish-361521002	234648
436	fish-361721001	14169
437	fish-361821001	39684
438	fish-361921001	103651
439	fish-362021001	124804
440	fish-404221001	20834
441	fish-40502002	30176932
442	fish-406421001	32966
443	fish-406521001	88925
444	fish-406621001	7772
445	fish-406721001	25760
446	fish-406821001	4831170
447	fish-406921001	140374
448	fish-407021001	25682
449	fish-407121001	11541
450	fish-407221001	125434
451	fish-407321001	110923
452	fish-407421001	26119
453	fish-407521001	31800
454	fish-407621001	2466623
455	fish-407721001	25043
456	fish-407821001	37337
457	fish-407921001	54335
458	fish-408021001	27089
459	fish-408121001	27412
460	fish-408221001	282394
461	fish-720121001	181553
462	fish-720221001	40124
463	fish-720321001	20125
464	fish-720421001	54408
465	fish-720521001	188332
466	fish-720621001	288637
467	fish-720721001	6921212
468	fish-720821001	7218229
469	fish-720921001	5326
470	fish-721021001	215333
471	fish-721121001	33501
472	fish-721221001	685687
473	fish-721321001	6182552
474	fish-721421001	38879693
475	fish-721621001	733539
476	fish-721721001	7729739
477	fish-721821001	178378
478	fish-722021001	898786
479	FR_turkey_farm501_bio1	38126853
480	FR_turkey_farm502_bio1	23425067
481	FR_turkey_farm503_bio1	29736541
482	FR_turkey_farm504_bio1	9957026
483	FR_turkey_farm505_bio1	37580283
484	FR_turkey_farm506_bio1	67812139
485	FR_turkey_farm507_bio1	13436333
486	FR_turkey_farm508_bio1	16481596
487	FR_turkey_farm509_bio1	37353483
488	FR_turkey_farm510_bio1	18021938
489	FR_turkey_farm511_bio1	16674531
490	FR_turkey_farm512_bio1	24350233
491	FR_turkey_farm513_bio1	18836780
492	FR_turkey_farm514_bio1	49396430
493	FR_turkey_farm515_bio1	16804914
494	FR_turkey_farm516_bio1	11100267
495	FR_turkey_farm517_bio1	10001604
496	FR_turkey_farm518_bio1	12759393
497	FR_turkey_farm519_bio1	10695419
498	FR_turkey_farm520_bio1	13234380
499	FR_veal_farm401_bio1	12957045
500	FR_veal_farm402_bio1	12932988
501	FR_veal_farm403_bio1	10939109
502	FR_veal_farm404_bio1	11810347
503	FR_veal_farm405_bio1	10933520
504	FR_veal_farm406_bio1	14011349
505	FR_veal_farm407_bio1	11353444
506	FR_veal_farm408_bio1	22481115
507	FR_veal_farm409_bio1	9676964
508	FR_veal_farm410_bio1	9419931
509	FR_veal_farm411_bio1	12610990
510	FR_veal_farm412_bio1	9659372
511	FR_veal_farm413_bio1	15234130
512	FR_veal_farm414_bio1	12578080
513	FR_veal_farm415_bio1	13018261
514	FR_veal_farm416_bio1	8206352
515	FR_veal_farm417_bio1	8005649
516	FR_veal_farm418_bio1	10851780
517	FR_veal_farm419_bio1	11738312
518	FR_veal_farm420_bio1	6681934
519	NL_veal_farm100_bio1	12505246
520	NL_veal_farm101_bio1	11422441
521	NL_veal_farm102_bio1	11273809
522	NL_veal_farm103_bio1	9372762
523	NL_veal_farm104_bio1	7539381
524	NL_veal_farm105_bio1	10722272
525	NL_veal_farm106_bio1	9727139
526	NL_veal_farm107_bio1	12443422
527	NL_veal_farm108_bio1	8149901
528	NL_veal_farm109_bio1	7139992
529	NL_veal_farm110_bio1	8854563
530	NL_veal_farm111_bio1	8258819
531	NL_veal_farm112_bio1	2400627
532	NL_veal_farm113_bio1	5400454
533	NL_veal_farm114_bio1	8776393
534	NL_veal_farm115_bio1	10504380
535	NL_veal_farm116_bio1	9902310
536	NL_veal_farm117_bio1	9943589
537	NL_veal_farm118_bio1	13052013
538	NL_veal_farm119_bio1	23549586

## Sheet: s6_taxa_wide
	Archaea	Bacteria	Fungi	Human	Other Bacteria/Archaea	Parasites	Phages	Protozoa	Unmapped	Viruses
1001-17-001	49412	4050667	5349	0	21952	2892	167445	30289	28627147	600
1003-17-001	16331	7570526	6398	0	37985	2290	196639	43920	55538161	398
1004-18-001	0	14953672	37375	0	72129	237	736568	26795	22401843	88
1005-17-001	21550	5068183	9385	1	40903	4505	159140	53682	55106953	678
1007-17-001	38515	6450403	14890	0	29775	5849	242124	64743	63498204	1053
1008-18-001	0	24506923	122321	3	235875	961	497747	88008	13675472	276
1010-18-001	0	20435364	15437	2	313703	186	220711	79173	16853238	60
1011-17-001	45029	9939629	7387	1	65112	4098	320662	67602	76714810	494
1012-18-001	0	26062112	22067	7	46754	115	2433041	32224	11599657	41
1014-18-001	0	17553986	16957	3	241646	103	165952	34781	19364561	24
1015-17-001	27824	3278528	5891	0	28837	2529	118677	26012	53656648	521
1016-18-001	1	17927190	219451	297	124144	234	206921	72895	25715430	69
1017-17-001	34914	9288922	8137	0	39751	3694	276853	66563	50073414	498
1018-18-001	0	20064187	40110	0	241891	394	291419	75010	15139913	123
1019-17-001	35090	7330943	7799	0	69826	2495	238075	63531	85717690	442
1020-18-001	0	24680289	29997	0	246363	33	133630	92316	13941359	20
1021-17-001	23454	9622037	10683	0	53912	3585	247130	49137	59838862	624
1022-18-001	0	18157447	23073	3	164934	43	120387	55722	19772531	16
1023-17-001	23474	12079137	15889	0	53401	6451	356920	58156	80580033	1236
1024-18-001	0	27678108	90306	1	453087	37	241873	41729	12933362	9
1025-17-001	47607	9975140	5285	0	49873	3351	305294	89163	62095890	347
1026-18-001	0	21910593	84774	0	61036	88	783777	31560	22745944	19
1027-17-001	30504	11715783	10131	0	98155	4161	295319	77651	58469404	731
1028-18-001	0	31539802	7744	0	607746	17	100859	43033	12424328	4
1029-17-001	41268	2770146	3833	0	17337	2273	149503	25552	26666763	530
1030-18-001	1	14507798	105016	32	79602	371	1055307	34698	33067863	121
1031-17-001	31293	4681735	7347	3	31722	2355	221886	24312	28153453	336
1032-18-001	0	15675971	141498	0	159917	1325	387205	36899	25609937	225
1033-17-001	27823	4101564	4360	1	22241	1895	183597	21518	42005467	238
1034-18-001	1	19008437	281734	55	190242	375	125826	669339	18807835	127
1035-17-001	43839	3769608	12036	1	15822	4732	223627	119422	39249598	1084
1036-18-001	0	14945134	388880	2229	98284	11206	444750	114895	30507292	3426
1037-17-001	48167	5722073	5930	3	30515	4002	407524	29417	49029627	580
1038-18-001	0	20383738	243947	4	95944	270	527643	74875	24509166	88
1039-17-001	11298	3408133	2652	0	17651	4511	292777	15979	26085658	148
1041-17-001	101210	5126545	5600	0	23134	4648	586195	36342	65051609	598
1042-18-001	425	13529291	163576	633642	67155	699	744015	53280	35486203	203
1043-17-001	46122	2516755	3814	0	12418	3202	284974	28712	33929821	386
1044-18-001	0	15270369	244884	5756	197957	849	566888	56722	34272188	164
1046-18-001	0	23206821	159532	2878	89189	2998	1078609	416571	25455686	737
2001-17-001	64386	3949886	5520	1713	32323	862	113232	8102	27281571	22
2002-17-001	53599	3451910	4345	0	19531	699	100414	6148	33154853	22
2003-17-001	117568	2925612	4876	1522	12512	1175	70680	4444	22999159	47
2004-17-001	274292	9459893	6117	0	93420	1366	256080	8958	52065580	49
2005-17-001	150330	3402930	4409	567	23137	632	117183	4115	22277322	28
2006-17-001	311230	9222772	64051	0	28550	1750	254447	16639	58113489	290
2007-17-001	85501	6794290	32026	0	17524	1379	170516	14625	51568631	151
2008-17-001	6459	4444891	31839	1	19978	2079	187890	17396	40579940	248
2009-17-001	375744	14300920	5305	0	60851	1172	290042	15949	57123842	50
2010-17-001	26471	4324228	1530	482	9120	157	49987	3832	28616706	23
2011-17-001	182478	3199286	5901	0	19597	373	184920	13453	40677717	99
2012-17-001	64795	3623853	3261	596	17524	1815	174667	14676	27332661	96
2013-17-001	15523	882345	1770	608	3387	282	24090	8284	13299153	28
2014-17-001	251632	8691406	115342	2	32717	2564	236277	23779	63385671	618
2015-17-001	10526	2055198	2029	1	13316	866	66552	30493	31343478	58
2016-17-001	3471	549594	325	0	803	265	34565	647	2702986	13
2017-17-001	56918	2081717	9972	3	7294	457	76345	5694	17972486	28
2018-17-001	16702	4412818	2124	0	20547	535	127033	21326	38183563	31
2019-17-001	37313	3425731	2990	1	14749	1440	130018	17079	33243908	103
2020-17-001	7643	3974810	7349	0	17318	862	128028	17364	47197048	99
2061-18-001	0	23909803	399205	3	521606	1699	178855	128646	25141158	477
2063-18-001	0	16270433	523204	4	208412	535	287030	102250	23413335	151
2064-18-001	0	34149491	18548	1	327986	226	466403	199283	17216096	73
2065-18-001	0	15280458	15842	0	190059	66	532425	34767	40114916	14
2066-18-001	0	25960249	16465	0	143153	869	537325	66438	28276644	77
2067-18-001	0	29969772	86220	0	348623	3206	447460	124349	17069585	817
2068-18-001	0	38573467	24071	3	510923	177	463701	113892	40722670	55
2069-18-001	0	21431196	34817	1	240724	289	736269	66901	28842918	76
2070-18-001	512	14910368	27742	1	366750	828	252967	39953	32734249	240
2071-18-001	0	13772701	7311	1	178649	69	490705	21792	35573976	27
2072-18-003	0	21018400	65507	0	99548	172	2184823	146354	20019702	49
2073-18-001	0	18833799	5978	0	217587	47	218192	36975	23169471	19
2074-18-001	805	13731013	6424	0	205971	55	356395	22366	29176156	20
2075-18-001	0	35051183	109544	0	42728	452	1411934	101216	12789345	86
2076-18-001	0	138270348	122084	0	287421	1713	3506929	222099	41301963	486
2077-18-001	0	23176423	29533	1	136305	152	772098	34599	19706468	403
2078-18-001	0	24969764	30947	0	60244	161	1076184	60374	21229431	553
2079-18-001	0	23193384	81459	0	47550	67	1572871	109697	24597691	374
2080-18-001	0	24241420	14261	0	24966	99	7194122	26565	18072153	122
3201-17-001	65230	3523472	5054	1	13372	3252	357162	29096	40839239	424
3202-17-001	19312	1787872	2501	1	6017	535	55690	8715	20746448	197
3203-17-001	33437	2381230	3655	3	10995	2254	215746	15697	30191211	375
3204-17-001	59280	3333138	5980	2	17652	2790	220933	33661	48014069	711
3205-17-001	2089	476596	612	143	3552	204	12922	1826	6085324	51
3206-17-001	41466	3389218	8138	1	17272	4785	209776	40256	35129862	1045
3207-17-001	48160	1603225	22162	86	9289	2180	120648	19724	31401918	420
3208-17-001	36198	3364120	3274	0	15253	1320	204497	25625	46685014	221
3209-17-002	22019	1277296	4143	72	7011	1133	71637	14394	28229152	337
3210-17-001	78193	5343838	7824	11	24879	3651	321630	40762	59001873	718
3211-17-001	2549	682933	733	244	4641	253	22961	3902	11202039	88
3212-17-001	11000	2283177	1449	100	14741	350	65204	10659	29111085	53
3213-17-001	14914	2623066	1453	2	15244	476	78570	10957	28481176	60
3214-17-001	12032	942503	577	1	6703	151	32615	3998	13585938	12
3215-17-001	26922	1206829	2771	1	6479	1447	158583	10241	33318148	292
3216-17-001	40580	2941403	12256	1	18082	512	91518	14630	35173997	82
3217-17-001	49614	2584650	11718	12	13456	6742	171442	47265	48122612	1756
3218-17-001	48825	2346650	3228	0	10267	2859	247936	16576	35384421	358
3219-17-001	34170	2547676	2892	0	24947	578	104303	18016	45765601	108
3220-17-001	65914	4002120	5984	0	16671	5575	270132	29144	39992567	859
3301-18-001	0	22798810	26034	6	220449	77	314605	172585	28325876	277
3302-18-001	0	32837046	22737	3	324166	26	43480	141674	10986618	6
3303-18-001	0	26675900	11825	4	541870	73	121470	76482	17932892	20
3304-18-001	0	20188457	13973	0	290921	454	331522	172686	22612635	218
3305-18-001	0	24369095	30707	48	382932	315	624511	1080386	19399476	1279
3306-18-001	0	24296072	11448	2	122396	111	223566	84133	27341300	68
3307-18-001	0	22514950	13682	26	265273	104	385799	59710	26690993	117
3308-18-002	0	28250276	4803	2	384395	18	367115	89686	13738112	1
3309-18-001	0	20572802	27478	74	60187	250	429978	32673	34347835	108
3310-18-001	0	25934109	13377	5	212271	771	691829	116574	13638077	154
3311-18-001	1	22855457	7966	32	389566	305	268710	131770	17466830	104
3312-18-001	512	14811714	42840	141	198416	2210	762690	170217	24828854	8719
3313-18-001	0	17127353	17970	79	159914	567	510163	125507	36837569	391
3314-18-001	0	33182321	8166	80	478048	65	232533	120154	13947161	167
3315-18-001	1	21976659	70472	4	216325	116	295956	155998	21172073	546
3316-18-001	570	15585200	31337	141	115597	1343	359912	152132	37141329	347
3317-18-001	7	8252494	7631	113	46775	63	68739	171021	17589368	22
3318-18-001	0	35777423	24492	11	581218	220	149811	404248	22637487	79
3319-18-001	0	14233612	24864	152	93310	1117	457260	152471	33373406	491
3320-18-001	0	13600399	16034	0	267978	423	299515	31332	32103159	155
4001-17-001	233294	7879232	7250	0	46259	4778	319694	49504	46509629	920
4002-17-001	155925	4101935	12786	0	23144	3600	133164	32229	33652536	885
4003-18-001	510	22160628	182341	1270	134129	863	672170	54035	21956633	3308
4004-18-001	6	37251366	169348	606	315473	337	272321	237086	19118251	161
4005-18-001	2	22964329	348211	210	154731	813	823625	81542	17415997	238
4006-18-001	0	31143084	122908	524	267361	869	245241	102608	21848059	298
4007-17-001	63328	5325602	6863	1	26716	3833	160379	27284	29346934	571
4008-18-001	5	16310365	644827	1217	127414	1265	193678	112120	35523741	331
4009-18-001	8	29286990	282558	496275	235991	2149	1023151	84482	25751199	376
4010-18-001	0	18367163	535856	2432	117392	2801	356290	80873	28852171	588
4011-18-001	440	23001762	278327	1915	118118	1208	277620	104615	34275050	259
4012-18-001	0	21932978	20417	147	53793	126	589333	73690	15117632	21
4014-17-001	46084	4922266	3547	2	28757	2257	161688	14157	30718757	205
4015-18-001	0	20779552	305544	1104	174434	416	217118	112958	27230629	82
4016-18-001	2	25942223	93911	80	327524	1557	204677	68689	22884393	101
4017-18-001	0	14854559	27919	148	119693	190	441671	10564	31412477	104
4018-18-001	2	16664583	202987	751	62816	154	208988	59634	22224700	35
4019-18-001	0	21996500	98492	27	341328	203	97676	209598	22105174	58
4020-18-001	0	10777474	105795	5	29335	179	501101	14115	37607535	32
4021-18-001	0	30140690	34079	8	198756	181	126365	154069	18659055	22
4022-18-001	0	42035117	50031	102	72404	601	1887259	59812	10233444	279
4023-17-001	37696	5974997	9076	0	30917	2387	166324	29290	44166148	355
4024-17-001	70530	4729090	17259	0	21804	5112	154447	48576	46325557	1287
4025-17-001	69181	5340300	10354	0	13334	3002	117499	32260	37604593	894
4026-17-001	257264	6898448	4270	0	37647	4462	378932	42605	50788166	321
4027-18-001	0	26373196	49730	11	266553	140	91286	46058	22041959	32
4028-17-001	135594	4626724	4469	0	24234	2336	184587	20049	37036405	388
4029-17-001	291301	4336469	2477	1	27823	1357	142299	10194	27724569	115
4030-17-001	241835	5296331	4021	2	38178	2911	184610	23406	31633090	302
4031-17-001	358564	6558123	12122	460	31854	2271	203263	20667	45722065	372
4032-17-001	218415	4990879	4315	1	32643	2100	160450	23647	33938412	308
4033-17-001	273070	6076307	4447	67085	38128	2082	193349	23233	34989082	198
4034-17-001	173139	5617537	5399	5	40126	2448	156515	17624	28965635	256
4035-17-001	73727	4211812	5752	1	34232	2982	168590	27996	37634022	573
4036-17-001	86774	5694958	4667	0	34062	3133	183091	30124	33039915	317
4037-17-001	151291	8652705	6946	7	52060	4563	402990	46339	49590193	754
4038-17-001	72623	8427501	3854	0	55426	1839	211973	24116	37865796	103
4039-17-001	138138	4286755	2869	1	28521	1647	134150	11603	23917739	97
4040-18-001	0	26096563	90510	498891	183241	1087	249441	51325	36124154	316
4041-18-001	0	20262277	45206	6	124383	701	207301	70150	28093978	87
5001-17-003	22654	3536833	5590	0	21455	2592	126778	31879	26710023	816
5003-18-001	0	24703201	29498	38	225342	74	225995	59247	11858891	21
5004-17-001	37579	3435909	6553	0	24699	982	98952	13633	44088307	174
5005-18-001	0	23120047	263438	4	140859	203	236050	66861	23621668	74
5006-18-001	0	25428580	4812	2	314272	22	96271	123393	10038868	3
5007-17-001	7047	7247217	23414	0	58712	3763	200992	87255	37850973	500
5008-17-001	33384	8797723	9397	0	57630	3599	323477	85094	76643671	614
5009-18-001	0	17890207	107951	0	143984	289	192656	40550	23515707	75
5010-18-001	0	20277830	95476	0	232085	118	598821	47931	14584834	34
5011-17-001	18612	5842392	10238	0	34785	2964	156996	45909	59549288	727
5012-17-001	17909	7057830	15621	11	42438	4889	225825	81383	89461341	805
5013-18-001	0	24662783	58839	0	40820	808	1547021	31615	22051757	209
5014-18-001	2	14157731	45368	35	84132	613	350833	18923	30205503	658
5015-17-001	30056	4794688	2812	0	26075	1541	250378	35733	66696705	103
5016-18-001	0	23985583	22158	0	79270	95	973303	37717	16366980	92
5017-18-001	0	21566351	25338	2	311834	762	300100	49545	17164705	55
5018-18-001	0	26766095	38942	3	297001	392	202380	80653	13971411	103
5019-17-001	7441	6848175	5119	0	45136	1239	181872	52508	73370721	180
5020-18-001	0	23877350	723830	12	271553	182	290238	107175	26551191	63
5021-18-001	0	25093534	299254	2	1231584	112	293690	32308	17035305	35
5022-18-001	0	29280338	26621	7	417862	208	219657	73959	16260892	73
5023-18-001	0	24165605	30594	141	311672	125	991243	55616	18805553	90
5024-18-001	0	26972668	41342	1	213168	47	313899	116508	17246449	22
5025-17-001	13279	4262108	3576	0	30627	1551	134063	23573	46604712	234
5026-17-001	51441	7380821	6021	0	35388	2367	152076	53292	74638058	524
5027-17-001	33057	10325752	10420	0	67099	3351	252060	77527	67277819	612
5028-17-001	29537	7391302	10817	0	48455	3112	219671	51205	71939943	491
5029-17-001	14802	2348235	11336	0	19219	4653	103955	54023	41814651	1417
5030-18-001	0	18646727	520179	303815	62227	215	383720	89438	29502771	101
5031-17-001	12742	4103815	3183	1	18591	1132	117335	23030	30154180	208
5032-17-001	15278	4980630	3788	0	45107	1592	121746	21037	32684877	251
5033-18-001	0	21519492	321197	301	100374	337	134272	89102	21513370	103
5034-18-001	0	27580732	58831	0	260708	524	529990	145336	17325805	162
5035-17-001	21463	1290843	2312	0	6268	1340	129187	12820	26841635	327
5036-17-001	15146	2529251	9332	0	12740	1874	170944	20731	27373836	273
5037-17-001	16598	1483771	3211	0	8751	1559	108265	19032	20603495	254
5038-18-001	2	23231927	223409	8	62016	2821	1800910	160360	22882484	838
5039-18-001	0	12221235	76566	97	38161	2043	471618	30738	33067788	482
5040-17-001	27386	1016516	1032	0	5225	968	119774	5285	23158672	83
5041-17-001	50586	1482690	2421	1	7778	1880	185688	10557	31339927	279
6001-17-001	22770	7392870	7212	0	48954	2703	193124	36326	63560830	587
6002-18-001	1	20484900	142964	36	43252	778	502293	60830	22700191	834
6004-17-001	4747	1909707	3359	0	16174	483	99619	20183	43264585	113
6005-17-001	15708	3800161	3879	0	26472	1182	126848	28992	49432120	183
6006-17-001	65310	3150031	6964	266	21244	883	217544	15823	48218093	109
6007-17-001	8334	1824312	19279	0	11342	1439	115560	18516	26784410	450
6008-17-001	14545	4271736	2431	0	36047	840	127070	33703	52365413	62
6009-17-001	8686	2479145	6144	2	14264	1066	98115	17751	29295607	190
6010-17-001	50537	4793770	9223	0	37531	859	191430	28763	63141302	60
6011-17-001	30195	3247941	7569	0	21511	2317	168563	27770	50783211	764
6012-17-001	2690	5331367	2987	0	48246	984	150084	29710	42384472	73
6013-17-001	16246	3479200	5111	0	25729	878	105671	32795	56109114	184
6014-17-001	5505	6159119	5152	0	56942	1260	172112	58759	56263933	236
6015-17-001	12989	4852770	7936	0	27395	1297	128611	34760	64454652	300
6016-17-001	35322	10713133	114283	0	32094	5018	253867	56469	84090109	1710
6017-17-001	3371	2953145	1424	1	16486	586	69383	17067	25904483	51
6018-17-001	4991	2136321	2190	1	13917	904	97262	24514	31661396	194
6019-17-001	4252	3502716	2876	0	29044	638	94318	26985	26969760	68
6020-17-001	6076	1824028	1998	1	13238	911	82428	16581	28056060	207
6021-17-001	7276	2053093	2464	1	9604	646	70442	12415	29261831	158
6022-17-001	8024	2032995	3033	0	15780	671	74597	17924	36094325	143
6023-18-001	0	15577161	4252	4	300763	153	175768	44818	25238514	42
6024-18-001	0	19657420	31175	5	230941	449	618479	39596	24142543	85
6025-18-001	871	9461120	42065	1	114239	1663	569621	109989	37014339	565
6026-18-001	0	20216770	73939	5	101107	1690	425759	154986	31008883	737
6027-18-001	190	11536992	20712	2	191529	90	433846	21739	34915989	40
6028-18-001	0	16612325	87043	3	189498	182	288224	57487	27218142	137
6029-18-001	778	13439126	18819	9	82641	333	531407	17204	29177705	77
6030-18-001	135	7377276	36532	23	43489	387	446110	23957	31814878	1202
6031-18-001	16	17567979	34998	77	45688	563	366600	31010	22685084	217
6032-18-001	0	25750986	44068	17	140947	271	2071601	55886	14429565	84
6033-18-001	0	16924240	28803	1	199108	133	584119	39047	35244513	30
6034-18-001	0	13498691	162745	1220376	263774	486	368641	36887	29225190	124
6035-18-001	0	15056772	155857	17	225426	146	191411	42452	18938827	97
6036-18-001	0	11190325	123166	27	94046	118	254020	28362	27363211	1048
6037-18-001	0	10763893	10576	0	59224	126	341205	17209	36361057	138
6038-18-001	3717	16230428	14157	1	92637	104	261584	39711	39216496	21
6039-18-001	2	13301235	774384	79	87068	188	232378	93305	33144000	48
6040-18-001	1	19661924	71045	0	328862	129	436503	42505	22206075	43
6041-18-001	1	24593372	104135	9	486680	77	265515	49916	30358727	1246
7001-17-001	6252	6452556	4910	0	46500	1732	141072	66525	55903354	292
7002-17-001	7836	8064521	7224	0	56985	1839	182628	55411	47626068	379
7003-17-001	40383	6957883	24373	0	44483	2234	223081	58998	66151561	583
7004-17-001	52441	8516459	10449	0	46749	2237	223514	43008	80080134	381
7005-17-001	6993	7088140	7894	0	39202	1451	187817	28015	48561173	63
7006-17-001	85454	4893298	20481	0	27499	6631	174472	65556	47286738	2550
7007-17-001	27935	8352597	3517	0	52155	1635	201973	64143	46825976	52
7008-17-001	24562	11247989	2871	0	52612	3191	269019	35994	54525598	69
7009-17-001	38313	6662424	5157	0	40062	2239	180604	49879	64503038	181
7010-17-001	20810	6747704	4537	0	33136	1450	154193	32064	58544743	147
7011-17-001	9490	5234065	5378	0	31704	1011	123401	38472	44111021	133
7012-17-001	7336	3326522	9539	0	18359	648	95484	12609	29636186	67
7013-17-001	7224	3408301	3677	2	20006	506	91579	24550	30982226	23
7014-17-001	29664	3831856	1363	0	22012	797	106935	25475	27493778	48
7015-17-001	17172	5105094	2363	0	22532	1108	133022	28414	29008009	21
7016-17-001	19693	4100457	2080	1	18147	836	108039	17569	29132901	24
7017-17-001	6905	4897855	2272	1	16311	1802	139354	8690	26658935	22
7018-17-001	5018	5368817	2020	2	20000	1801	140142	38539	27551416	25
7019-17-001	11114	3870122	2188	1	17785	943	111564	31763	41336521	38
7020-17-001	12542	5366459	23905	0	32755	1058	104270	8774	37107233	28
7101-18-001	0	33256209	32592	903	283164	317	514302	213358	16221853	117
7102-18-001	0	25544664	45367	36	139874	1214	385354	33736	22528848	342
7103-18-001	0	20817625	318384	28	174566	695	721381	204759	32397135	207
7104-18-001	0	20085872	516157	2	231712	153	1277457	131933	33192470	218
7105-18-001	1	15633926	776551	23	128607	884	818981	134699	27491450	19699
7106-18-001	1	24541968	23572	327	184539	163	163013	73958	29805202	120
7107-18-001	0	22009186	33295	730	149621	237	633799	54689	24215884	157
7108-18-001	0	32557879	11033	401	437402	294	266095	71895	13770350	165
7109-18-001	11	56164866	342894	698	248815	1413	465300	186473	45251639	607
7110-18-001	0	37384739	35205	9	130004	286	1019473	38106	15643404	50
7111-18-001	0	21372581	174965	51	132513	225	296509	99223	22129896	107
7112-18-001	0	19491028	66912	263	287444	107	241050	44784	26506288	47
7113-18-001	0	27885440	11728	57	134147	151	767607	25069	13338293	39
7114-18-001	0	28734157	28136	8	261506	31	190050	60640	21282626	14
7115-18-001	0	17668762	9007	111	111989	79	537481	19098	31923527	13
7116-18-001	1	26434346	22085	477	119533	216	633807	58166	14109296	195
7117-18-001	0	30924543	62832	300	46409	152	723166	66982	15480169	50
7118-18-001	0	19416916	32791	121	226411	175	533734	40135	32449408	60
7119-18-001	71	23359442	46432	159	49064	129	443772	74576	15809170	364
7120-18-001	0	22433035	23142	149	196340	166	114610	52450	19189629	67
8001-18-001	0	20006438	94817	6573802	337454	472	116299	96654	10548651	99
8002-17-001	43989	4643593	4859	0	20469	1904	124192	8900	29847238	168
8003-18-001	439	14690589	17563	2	171058	79	343700	36656	22273210	42
8004-17-001	180007	4894129	5792	0	39203	1736	169524	10784	34080934	285
8005-18-001	72	20038667	6408	0	214711	34	117871	38550	13600994	17
8006-17-001	71568	2864227	4273	0	12215	820	58553	7274	24095102	212
8007-18-001	40	25559946	16530	7	439735	49	236329	236473	12487648	788
8008-17-001	79686	3850810	4936	4	22381	1227	88873	10632	30359065	179
8009-18-001	16	23154899	71798	2	301178	124	283656	56746	16212793	198
8010-17-001	24677	10785248	7275	0	41481	3690	408532	25101	45884887	307
8011-18-001	3	21177497	123057	2	146781	95	630456	78370	17631745	1187
8012-17-001	23661	5502208	9655	0	21854	2091	202360	29328	44486013	623
8013-18-001	0	20761931	14183	0	141282	31	227832	124418	22057502	20
8014-17-001	55285	7726434	16617	1	30720	6209	289489	72556	48917416	1758
8015-18-001	8	19929416	43879	3	184813	74	243756	85688	13963292	43
8016-17-001	32133	3355444	5984	1	13646	2454	168308	26291	27400693	647
8017-18-001	0	22956524	41577	8	181931	137	393089	253580	19734110	77
8018-17-001	36458	5828033	6878	0	26248	3567	235841	26137	34629875	527
8019-18-001	0	30938192	22811	0	444822	118	252612	328866	16857593	57
8020-17-001	62660	2954778	4494	0	17490	3363	323670	20343	53776869	436
8021-18-001	0	14830510	49558	69	114151	165	330389	19681	22273768	99
8022-17-001	29118	4363962	3256	863	21094	2466	285789	12103	25918025	94
8023-18-001	0	22678891	79753	1065	154438	79	999386	182863	25890666	136
8024-17-001	33426	1731533	3508	18787	7790	701	125011	8876	33647654	99
8025-18-001	0	28264135	44945	0	290159	60	105369	246263	16374779	106
8026-17-001	21816	3798788	7262	0	19038	3129	233667	28403	46903182	686
8027-18-001	0	23455482	53726	7	208563	98	338506	130353	25872871	1353
8028-17-001	38571	4519498	2983	0	21191	2275	309098	16685	44445169	91
8029-18-001	0	17661781	44553	164	188275	133	363846	31098	17497243	110
8030-17-001	29809	7254749	34659	0	40284	2010	258307	32917	72793860	211
8031-18-001	0	18493309	41151	150	103340	488	655226	125414	26583560	255
8032-17-001	54903	4560453	3307	3	28584	3318	308302	13343	41900483	116
8033-18-001	0	13427169	56124	101	99318	629	995240	12108	28518533	266
8034-17-001	56405	3624104	3298	0	15190	2510	227388	11253	44625004	191
8035-18-001	0	24774116	40591	36273	57207	278	1253723	62583	15469642	168
8036-17-001	41151	4605783	5989	269	20981	7296	427030	23720	36674932	613
8037-18-001	0	12558800	64979	610	135579	231	436564	30076	28298395	162
8038-17-001	53755	5276292	2789	0	28409	3304	298920	7326	40105379	59
8039-18-001	0	27539783	34478	1420	166862	152	701215	260579	19756771	396
8040-17-001	44609	5230302	4633	12	28348	3610	277323	13654	33345503	319
9001-17-001	5736	2671725	5089	0	18565	986	63754	19255	19191444	334
9002-17-001	9675	6897936	3764	3	43804	1324	157839	41283	33661452	101
9003-17-001	12658	4124545	4876	0	30080	1813	110315	30504	23925167	405
9005-18-001	0	13468575	59276	2	102014	253	236249	21502	24496091	88
9006-17-001	4314	1477121	3164	0	12433	543	54125	10758	18531729	34
9006-18-002	0	35256904	130216	0	136428	683	408498	174019	22907447	254
9007-18-001	8	11106487	36709	0	99896	292	250013	54766	27201468	29
9008-18-001	0	17669294	40672	5	209206	232	653914	440825	21953180	2951
9009-18-001	0	24905316	13429	63	61292	92	761165	60280	25092182	69
9010-18-001	1	34958666	15919	2	143387	542	723177	131049	20906346	172
9011-18-001	0	22640830	8605	1	50850	200	423335	16682	25205108	44
9012-17-001	4118	1966298	592	0	11196	480	50104	8369	8434617	20
9013-17-001	22328	1801758	5139	1	9520	1546	149611	14569	27634813	255
9014-17-001	18107	3015169	1291	0	22410	712	71028	11270	13851884	68
9015-17-001	5854	3571225	3089	0	26926	906	96467	12005	25305021	24
9016-17-001	25239	4019301	1783	13	23472	885	101727	13825	27185550	30
9017-17-001	23987	3231444	3274	0	14138	896	95163	9004	18559213	89
9018-17-001	19964	4541874	1961	1	120803	473	140591	21122	11198440	225
9019-17-001	13297	3857036	4956	0	25189	2000	111740	11010	16024311	160
9020-17-001	184721	4458701	3145	0	70156	208	135586	7048	19399898	74
9021-17-001	58138	2488618	3621	0	32572	705	78757	8879	22370457	73
9022-17-001	46607	11546696	7005	5	67751	3927	244839	19826	37380720	177
9023-17-001	12228	1526827	1222	1	12682	311	38017	6872	12503719	69
9024-17-001	5778	2862061	19388	0	7998	654	52812	5405	16266632	60
9025-18-001	0	22961293	45050	2	159058	376	384670	52675	25492308	365
9026-18-001	0	21049175	112482	41	214869	3294	208249	52305	29211057	2343
9027-17-001	17106	4766120	3656	0	22496	848	121510	28049	24487536	614
9028-17-001	8325	1952616	2597	2	15576	537	51112	8373	9354755	418
9029-17-001	5209	3525626	9832	0	16205	1109	77905	35272	17139594	2502
9030-17-001	4890	3602171	5500	0	15636	2287	80230	10708	12958086	211
9031-18-001	0	22113941	17580	59	157467	244	251562	35756	27221462	105
9032-18-001	2	26102958	37774	4	30774	968	7177725	106494	12428560	274
9033-18-001	0	15002047	111833	198	145270	215	176047	46127	24057031	140
9034-18-001	82	8685109	16499	18	77594	170	218730	16079	31368596	55
9035-18-001	0	21020190	21978	5	51810	2279	243472	43253	18897762	95
9036-18-001	0	16355634	103006	2	105852	1536	246070	20642	31042121	101
9037-18-001	0	18748003	94800	2	78230	14222	380248	216385	21060395	49
9038-18-001	0	19035823	149975	346160	221152	201	152396	56418	17311872	51
9039-18-008	0	20330818	21493	14	94712	422	361334	41060	18635352	9
9040-18-001	0	21567017	156900	15	259835	273404	369943	51583	22764272	16
DE_turkey_farm040_bio1	387	8806642	19564	3	95292	3082	135768	37546	21612869	72
DE_turkey_farm041_bio1	0	10112570	11365	66	58138	189	468843	9219	31903084	2
DE_turkey_farm042_bio1	139	15442622	19911	28	150895	137	138818	25565	21310094	9
DE_turkey_farm043_bio1	1009	13408840	445437	148	134435	1809	473462	34571	49473429	136
DE_turkey_farm044_bio1	21	11285405	17722	70	31558	92	518573	12137	30514106	5
DE_turkey_farm045_bio1	123	16818041	20166	11	142636	163	332210	44214	24895712	1
DE_turkey_farm046_bio1	4	20940253	37960	125	378811	170	136424	30134	19253475	39
DE_turkey_farm047_bio1	3	26035863	188139	4	346167	23	252193	76931	37187972	0
DE_turkey_farm048_bio1	962	8856977	30876	30	116676	4727	131238	32940	18802990	126
DE_turkey_farm049_bio1	1073	20910528	93267	64	390479	2360	345106	64724	33124553	123
DE_turkey_farm050_bio1	3231	11157426	25590	72	89653	978	174901	26171	22542391	73
DE_turkey_farm051_bio1	882	6831880	29152	3	95367	684	113126	19840	12837077	19
DE_turkey_farm052_bio1	19	39506042	139152	1	201302	66	293375	84674	28455665	9
DE_turkey_farm053_bio1	0	52566145	278652	61	616042	42	631570	156466	19897993	4
DE_turkey_farm055_bio1	60	24103715	14401	3	149059	11	186457	23582	44624450	0
DE_turkey_farm056_bio1	1010	45418311	74483	0	516322	22	492405	137380	28123583	6
DE_turkey_farm057_bio1	294	20568155	9265	1	134830	21	302420	46926	60023264	0
DE_turkey_farm058_bio1	243	20487855	14586	0	121810	21	602131	18300	57966546	0
DE_turkey_farm059_bio1	38	27400752	11191	138	549763	18	263845	47212	40612757	4
DE_turkey_farm060_bio1	0	23677354	106168	29	820752	9	923225	28370	47674313	0
DE_turkey_farm091_bio1	8823	6798411	43551	3	113262	3592	232803	41498	30540898	1177
DE_veal_farm020_bio1	2088	6002379	6339	2	60658	1286	191695	25749	21637399	23
DE_veal_farm021_bio1	835	8821904	2127	0	302801	810	308165	48711	37372792	2
DE_veal_farm022_bio1	1542	6287405	9197	9	169880	568	193037	30746	34489740	3
DE_veal_farm023_bio1	47913	3733841	5119	1	35161	1731	293796	24139	22492213	42
DE_veal_farm024_bio1	8800	2945161	7445	9	52550	625	99569	14448	28095601	91
DE_veal_farm025_bio1	1591	7721084	3613	14	59075	1504	400301	27415	36217662	6
DE_veal_farm026_bio1	1275	7127738	7144	3	60576	1381	304647	30069	23416263	22
DE_veal_farm027_bio1	5219	5771871	2477	1	248780	1684	195934	67245	37096923	28
DE_veal_farm028_bio1	5925	5219627	4877	40	43450	31201	461801	428313	39739382	84
DE_veal_farm029_bio1	1633	8234504	3332	0	223009	3161	369654	74179	43161349	0
DE_veal_farm030_bio1	64732	1002563	2171	5	22012	552	135154	20795	47810817	12
DE_veal_farm031_bio1	1712	9700958	2116	0	270738	629	342527	62994	45717688	4
DE_veal_farm033_bio1	4145	6433876	3374	0	54587	13562	523930	219360	44650486	37
DE_veal_farm034_bio1	128	10218503	2727	0	163756	369	340274	63803	50187438	13
DE_veal_farm035_bio1	6110	7581560	2453	0	166758	1339	298259	67627	44312602	1
DE_veal_farm036_bio1	2923	7529825	2350	0	224462	999	334176	59670	44222890	18
DE_veal_farm037_bio1	1783	6523435	2239	14	207943	2149	242812	55417	40164481	22
DE_veal_farm038_bio1	4800	5382574	2593	0	132319	1396	252913	43320	36796473	0
DE_veal_farm039_bio1	5244	9528632	2422	0	164393	1088	278998	62765	35661024	13
DE_veal_farm040_bio1	1652	9129100	1894	2	218516	1486	309931	70119	39403804	9
DE_veal_farm105_bio1	508	9472272	2542	0	220189	669	306438	70846	42536160	6
ES_turkey_farm044_bio1	344	11942534	40120	2	234998	908	93795	32426	22219618	370
ES_turkey_farm046_bio1	681	11020135	55553	42	74019	361	86870	20204	10649334	24
ES_turkey_farm047_bio1	5	13754872	23587	64	119606	433	259936	33068	10227852	20
ES_turkey_farm048_bio2	1401	14858971	26558	1	476740	1486	100532	29410	15348667	350
ES_turkey_farm049_bio1	2	28164379	31792	108	567930	79	134040	14709	18454960	26
ES_turkey_farm050_bio1	128	19531982	36188	5	121318	348	184174	22663	10230510	14
ES_turkey_farm051_bio1	359	10842690	37221	26	97816	724	99676	17356	10523298	67
ES_turkey_farm052_bio1	131	22582021	122651	20	456893	1475	153632	68598	27165211	53
ES_turkey_farm053_bio1	44	26351479	63202	2	638589	330	88403	42938	15750098	4
ES_turkey_farm054_bio1	7	22466632	58533	4	498200	285	97707	45846	15709916	3
ES_turkey_farm055_bio1	83	16897056	77025	92	455536	434	73087	32201	13483218	125
ES_turkey_farm056_bio1	350	12665857	70462	7	186701	401	112887	45730	13158668	9
ES_turkey_farm057_bio1	2	19001554	170422	69	505348	79	75253	38402	19726937	2
ES_turkey_farm058_bio1	6	20824181	83993	3	463902	80	67269	34529	14135754	8
ES_turkey_farm059_bio1	25	26475381	9644	0	486681	40	141145	47398	15392713	3
ES_turkey_farm060_bio1	617	17155790	168082	137	402066	860	137152	46981	20950421	27
ES_turkey_farm061_bio1	3	25882977	20991	3	671998	65	56955	44251	17837455	2
ES_turkey_farm062_bio1	70	19065379	298018	14	471027	118	135431	46650	21286582	4
ES_turkey_farm063_bio1	2	23568184	30222	0	771386	483	70500	43937	13907144	9
fish-360121001	0	36017	21055	5283	184	2438	4095	3780	12337545	3
fish-360221001	0	19797	35142	843	88	472	1097	4709	8681959	6
fish-360321001	0	2380	4507	51	20	85	99	544	3403113	1
fish-360421001	0	10647	10637	70	22	1624	1636	1884	8536488	81
fish-360521001	42	172437	29073	1	639	3794	1285	6219	18713463	136
fish-360621001	10	315353	21850	1970	382	37989	13411	3476	11593099	102
fish-360721001	23	193075	40192	1050	911	836	2162	10152	27741583	40
fish-360821001	0	7778	29710	434	269	382	1287	2794	16185115	2
fish-360921001	0	2268722	5562	471	210935	20222	30082	4307	8888494	53
fish-361021001	24285	3051699	3664	2073	12942	1777	252941	3821	22578051	97
fish-361121001	7	128151	24342	36	1593	282	2510	3386	1495628	0
fish-361221001	10	109901	2532	2	469	1651	1922	1346	6857107	4
fish-361321002	0	104234	22692	627	305	353	4479	3997	15562029	340
fish-361421001	18	24432	3155	424	609	30298	864	3265	5172089	125
fish-361521002	0	234223	25275	143	425	211	7165	3868	12713991	0
fish-361721001	0	14090	21254	464	79	272	782	2141	17571729	33
fish-361821001	0	39560	72403	1225	124	5762	3278	11567	24897168	15
fish-361921001	0	103230	34332	2756	421	100246	1642	5970	18036868	90
fish-362021001	2	124556	149784	330	246	8834	1315	3204	32958870	20
fish-404221001	0	20830	8947	0	4	163033	4	2053	16462038	194
fish-40502002	0	29796007	42218	4	380925	228	293242	33733	13030745	0
fish-406421001	0	32962	19517	288	4	223199	1223	8091	22189679	683
fish-406521001	0	88719	17098	11	206	85263	528	5145	12275190	308
fish-406621001	0	7772	4120	0	0	58452	549	798	12062212	77
fish-406721001	0	25758	8105	68	2	196378	35	2967	28087096	304
fish-406821001	0	4826726	155807	684	4444	10873	48440	23298	12184097	211
fish-406921001	0	138536	24444	1196	1838	140380	1178	8163	30600323	452
fish-407021001	0	25679	9069	0	3	152062	57	3083	20146754	205
fish-407121001	0	11288	18392	3	253	3987	5819	3215	2987355	98
fish-407221001	0	125130	11304	1	304	168750	2546	4585	16747506	236
fish-407321001	0	110840	26673	164	83	356993	178	9445	30225350	645
fish-407421001	0	26118	12651	51	1	262434	41	5205	24335178	399
fish-407521001	0	31799	10360	0	1	219796	29	2442	19676966	271
fish-407621001	0	2464192	28977	11	2431	3471	185662	5965	4591065	51
fish-407721001	0	25043	7835	1	0	179335	82	2139	19014871	221
fish-407821001	0	37103	38593	118	234	235826	44	3875	29282342	298
fish-407921001	0	54321	22646	52	14	297379	68	5292	51005933	479
fish-408021001	0	27087	12283	1	2	176051	40	3613	21092220	289
fish-408121001	0	27383	11241	5	29	209388	51	4094	29544925	278
fish-408221001	0	282074	18236	3	320	173923	41643	6751	18340663	281
fish-720121001	7615	172561	12579	452	1377	720	19731	6948	25119912	360
fish-720221001	702	39232	2800	2	190	1192	1839	4992	3277361	25
fish-720321001	0	20114	1569	0	11	15571	6	234	3838006	13
fish-720421001	224	53947	17048	4	237	8475	1625	2229	5720249	101
fish-720521001	0	187680	13905	391789	652	4459	4555	5827	10900755	82
fish-720621001	0	287394	27378	584	1243	199581	589	12105	46142924	729
fish-720721001	0	6879984	12424	5	41228	165	42208	7563	4682172	33
fish-720821001	1	7186170	23621	635	32058	388	64356	4185	6048371	136
fish-720921001	0	5322	4957	3	4	32085	308	2199	8017812	147
fish-721021001	3	214808	120243	224	522	3406	3228	3213	33880476	40
fish-721121001	7	33472	4096	15	22	51	201	387	586246	57
fish-721221001	7	684546	24231	530	1134	2043	8000	3324	27928830	148
fish-721321001	0	5706250	11303	405	476302	249	30732	3106	14272835	8
fish-721421001	0	38694085	226771	4875	185608	4514	148252	19649	98128040	673
fish-721621001	0	732712	13841	2910	827	2969	8837	2989	13846767	3898
fish-721721001	0	7726555	14088	1051	3184	139625	12186	6944	31777462	299
fish-721821001	17	178313	31041	1031	48	57860	17282	7841	20241107	175
fish-722021001	2	895900	146066	130666	2884	9364	18831	20979	57553465	422
FR_turkey_farm501_bio1	58	37350655	76259	116	776140	222	152928	49367	40114851	9
FR_turkey_farm502_bio1	145	23276263	22477	65	148659	190	250159	30175	50632527	53
FR_turkey_farm503_bio1	51	29483551	66490	87	252939	91	160441	27735	33697556	26
FR_turkey_farm504_bio1	8	9830492	23901	25	126526	528	235432	18491	27820849	17
FR_turkey_farm505_bio1	3	37226060	58310	60	354220	184	1182962	37623	33889582	13522
FR_turkey_farm506_bio1	0	67469033	42196	408	343106	98	489907	43069	14316784	37
FR_turkey_farm507_bio1	21	13254681	280345	11	181631	582	113612	44160	14620620	22
FR_turkey_farm508_bio1	18	16307006	56659	0	174572	212	75801	48050	11906305	29
FR_turkey_farm509_bio1	1	36780428	131292	194	573054	319	163745	72418	25852397	26
FR_turkey_farm510_bio1	374	17510730	20664	0	510834	146	77837	73126	15556921	10
FR_turkey_farm511_bio1	45	16342241	16010	0	332245	242	95499	76601	19667252	22
FR_turkey_farm512_bio1	177	24074740	9205	155	275316	63	735937	41493	50381659	7292
FR_turkey_farm513_bio1	29	18419500	20891	39	417251	131	292487	20817	18412088	31
FR_turkey_farm514_bio1	21	48883743	83957	1	512666	70	565863	143042	21886014	16
FR_turkey_farm515_bio1	120	16397751	35942	200	407043	226	194676	29484	17016588	12
FR_turkey_farm516_bio1	229	11005913	31041	186	94125	193	127671	20038	27808515	53
FR_turkey_farm517_bio1	47	9916534	28246	21	85023	1388	98168	25895	10895345	42
FR_turkey_farm518_bio1	197	12557294	31956	20	201902	3903	158419	38794	18515584	62
FR_turkey_farm519_bio1	39	10570925	94745	77	124455	1042	110581	41900	15551455	52
FR_turkey_farm520_bio1	1249	13128527	39464	52	104604	750	119462	24345	18520105	56
FR_veal_farm401_bio1	8548	12772756	2221	0	175741	1606	390896	55947	32842942	5
FR_veal_farm402_bio1	7774	12581941	2698	0	343273	1027	405504	83032	39967861	1
FR_veal_farm403_bio1	13462	10634270	2174	0	291377	1289	376406	78840	41039443	16
FR_veal_farm404_bio1	13637	11589618	2971	0	207092	1305	399630	68251	30953676	20
FR_veal_farm405_bio1	17333	10710499	2978	1	205688	1285	328584	48902	30296785	1
FR_veal_farm406_bio1	16100	13852067	2717	0	143182	2858	495943	89691	28914469	16
FR_veal_farm407_bio1	6101	11117873	1805	0	229470	1650	455482	79483	33112902	3
FR_veal_farm408_bio1	36302	21933024	4228	0	511789	3131	613053	107240	49562722	4
FR_veal_farm409_bio1	3610	9537266	28472	1	136088	3724	223693	76939	18757634	27
FR_veal_farm410_bio1	8442	9211250	11621	0	200239	2892	242118	60104	23494174	228
FR_veal_farm411_bio1	9413	12278660	7723	7	322917	70557	733243	574664	32870842	75
FR_veal_farm412_bio1	5641	9482366	5282	0	171365	3013	364908	79861	32697877	9
FR_veal_farm413_bio1	4110	15121729	4587	3	108291	7453	451741	114555	30494628	6
FR_veal_farm414_bio1	9188	12324505	5232	5	244387	3014	463478	89780	38132647	8
FR_veal_farm415_bio1	10249	12886004	5020	0	122008	4757	383283	112682	28200928	10
FR_veal_farm416_bio1	11047	8075249	4313	40	120056	3785	310001	84327	29624702	7
FR_veal_farm417_bio1	35405	7860845	4341	6	109399	13906	285603	707999	30634508	5
FR_veal_farm418_bio1	8134	10732155	3825	10	111491	6287	393381	171679	33600039	29
FR_veal_farm419_bio1	1553	11649919	7005	6	86840	1649	394942	46730	18381105	37
FR_veal_farm420_bio1	2825	6576064	8200	15	103045	3952	222634	42248	20747357	55
NL_veal_farm100_bio1	4421	12337855	2673	1	162970	4648	439707	123579	35082951	25
NL_veal_farm101_bio1	7162	11114820	5782	3	300459	3156	362937	95484	34802642	12
NL_veal_farm102_bio1	3042	11077337	5544	0	193430	3647	306247	91779	40076745	5
NL_veal_farm103_bio1	283	9208988	4116	5	163491	807	279767	54231	34423795	2
NL_veal_farm104_bio1	387	7396034	3917	4	142960	3341	241985	76747	32057941	9
NL_veal_farm105_bio1	3494	10512820	6462	33	205958	5048	339193	99938	35992089	4
NL_veal_farm106_bio1	156	9606869	5476	22	120114	2362	279896	65856	26961315	6
NL_veal_farm107_bio1	652	12183968	5244	33	258802	2039	344354	83516	44554655	18
NL_veal_farm108_bio1	51	8001844	5579	2	148006	4538	214056	83724	24879779	56
NL_veal_farm109_bio1	87	7054753	6864	0	85152	12083	181373	137249	19345768	113
NL_veal_farm110_bio1	1125	8771086	7960	2	82352	9307	252127	121502	24625943	76
NL_veal_farm111_bio1	732	8123453	6624	0	134634	2049	238582	52567	25612711	93
NL_veal_farm112_bio1	2621	2373231	8960	0	24775	1363	79934	30494	22707484	89
NL_veal_farm113_bio1	64	5293992	5271	4	106398	779	161288	33664	20099353	69
NL_veal_farm114_bio1	643	8659357	7244	1	116393	3614	262983	89714	28392430	48
NL_veal_farm115_bio1	1194	10151722	2383	0	351464	2596	272343	84418	33679399	4
NL_veal_farm116_bio1	1071	9659987	1589	0	241252	2135	273452	76723	35602589	11
NL_veal_farm117_bio1	1325	9685238	1533	0	257026	1223	292651	76208	40743382	2
NL_veal_farm118_bio1	28	12806498	2882	0	245487	3957	360183	110979	34176380	5
NL_veal_farm119_bio1	4466	23079536	3540	0	465584	3200	532664	181624	83340092	2

## Sheet: s7_core_res_country
	gene_id	species	explicit_country	herds_with_gene	keep_gene
1	aac(3)-IV_1_DQ241380	Broiler	ES	19	TRUE
2	aac(6_)-aph(2__)_1_M13771	Broiler	BG	18	TRUE
3	aac(6_)-Ii_1_L12710	Broiler	ES	19	TRUE
4	aac(6_)-Im_1_AF337947	Broiler	BG	19	TRUE
5	aac(6_)-Im_1_AF337947	Pig	BG	20	TRUE
6	aac(6_)-Im_1_AF337947	Pig	ES	20	TRUE
7	aac(6_)-Im_1_AF337947	Pig	IT	20	TRUE
8	aac(6_)-Im_1_AF337947	Veal Calf	DE	21	TRUE
9	aac(6_)-Im_1_AF337947	Veal Calf	FR	20	TRUE
10	aac(6_)-Im_1_AF337947	Veal Calf	NL	19	TRUE
11	aadA1_3_JQ414041	Broiler	ES	18	TRUE
12	aadA1_3_JQ414041	Broiler	IT	19	TRUE
13	aadA1_3_JQ414041	Turkey	DE	18	TRUE
14	aadA1_3_JQ414041	Turkey	ES	19	TRUE
15	aadA1_3_JQ414041	Turkey	FR	18	TRUE
16	aadA1_5_JX185132	Broiler	BG	18	TRUE
17	aadA1_5_JX185132	Broiler	ES	18	TRUE
18	aadA1_5_JX185132	Broiler	FR	19	TRUE
19	aadA1_5_JX185132	Broiler	IT	20	TRUE
20	aadA1_5_JX185132	Broiler	PL	20	TRUE
21	aadA1_5_JX185132	Turkey	DE	18	TRUE
22	aadA1_5_JX185132	Turkey	FR	20	TRUE
23	aadA1_5_JX185132	Veal Calf	FR	20	TRUE
24	aadA1_5_JX185132	Veal Calf	NL	20	TRUE
25	aadA2_1_NC_010870	Broiler	BE	19	TRUE
26	aadA2_1_NC_010870	Broiler	ES	20	TRUE
27	aadA2_1_NC_010870	Broiler	IT	20	TRUE
28	aadA2_1_NC_010870	Broiler	NL	19	TRUE
29	aadA2_1_NC_010870	Turkey	DE	19	TRUE
30	aadA2_1_NC_010870	Turkey	ES	19	TRUE
31	aadA2_2_JQ364967	Broiler	IT	20	TRUE
32	aadA5_1_AF137361	Broiler	IT	20	TRUE
33	aadA9_1_AJ420072	Broiler	IT	18	TRUE
34	aadD_2_M19465	Broiler	ES	18	TRUE
35	aadD_2_M19465	Broiler	FR	18	TRUE
36	aadD_2_M19465	Broiler	IT	20	TRUE
37	aadD_2_M19465	Broiler	PL	20	TRUE
38	aadD_2_M19465	Turkey	DE	19	TRUE
39	aadD_2_M19465	Turkey	ES	19	TRUE
40	aadD_2_M19465	Turkey	FR	18	TRUE
41	ant(3__)-Ia_1_X02340	Broiler	BE	20	TRUE
42	ant(3__)-Ia_1_X02340	Broiler	BG	19	TRUE
43	ant(3__)-Ia_1_X02340	Broiler	DE	19	TRUE
44	ant(3__)-Ia_1_X02340	Broiler	DK	19	TRUE
45	ant(3__)-Ia_1_X02340	Broiler	ES	20	TRUE
46	ant(3__)-Ia_1_X02340	Broiler	FR	20	TRUE
47	ant(3__)-Ia_1_X02340	Broiler	IT	20	TRUE
48	ant(3__)-Ia_1_X02340	Broiler	NL	20	TRUE
49	ant(3__)-Ia_1_X02340	Broiler	PL	20	TRUE
50	ant(3__)-Ia_1_X02340	Pig	ES	18	TRUE
51	ant(3__)-Ia_1_X02340	Turkey	DE	21	TRUE
52	ant(3__)-Ia_1_X02340	Turkey	ES	18	TRUE
53	ant(3__)-Ia_1_X02340	Turkey	FR	20	TRUE
54	ant(3__)-Ia_1_X02340	Veal Calf	DE	18	TRUE
55	ant(3__)-Ia_1_X02340	Veal Calf	FR	20	TRUE
56	ant(3__)-Ia_1_X02340	Veal Calf	NL	20	TRUE
57	ant(6)-Ia_1_AF330699	Broiler	BE	20	TRUE
58	ant(6)-Ia_1_AF330699	Broiler	BG	19	TRUE
59	ant(6)-Ia_1_AF330699	Broiler	DE	19	TRUE
60	ant(6)-Ia_1_AF330699	Broiler	DK	20	TRUE
61	ant(6)-Ia_1_AF330699	Broiler	ES	20	TRUE
62	ant(6)-Ia_1_AF330699	Broiler	FR	20	TRUE
63	ant(6)-Ia_1_AF330699	Broiler	IT	20	TRUE
64	ant(6)-Ia_1_AF330699	Broiler	NL	19	TRUE
65	ant(6)-Ia_1_AF330699	Broiler	PL	20	TRUE
66	ant(6)-Ia_1_AF330699	Pig	BE	20	TRUE
67	ant(6)-Ia_1_AF330699	Pig	BG	21	TRUE
68	ant(6)-Ia_1_AF330699	Pig	DE	20	TRUE
69	ant(6)-Ia_1_AF330699	Pig	DK	20	TRUE
70	ant(6)-Ia_1_AF330699	Pig	ES	20	TRUE
71	ant(6)-Ia_1_AF330699	Pig	FR	20	TRUE
72	ant(6)-Ia_1_AF330699	Pig	IT	20	TRUE
73	ant(6)-Ia_1_AF330699	Pig	NL	20	TRUE
74	ant(6)-Ia_1_AF330699	Pig	PL	20	TRUE
75	ant(6)-Ia_1_AF330699	Turkey	DE	21	TRUE
76	ant(6)-Ia_1_AF330699	Turkey	ES	19	TRUE
77	ant(6)-Ia_1_AF330699	Turkey	FR	20	TRUE
78	ant(6)-Ia_1_AF330699	Veal Calf	DE	21	TRUE
79	ant(6)-Ia_1_AF330699	Veal Calf	FR	20	TRUE
80	ant(6)-Ia_1_AF330699	Veal Calf	NL	20	TRUE
81	ant(6)-Ia_2_KF421157	Broiler	BG	19	TRUE
82	ant(6)-Ia_2_KF421157	Broiler	DE	18	TRUE
83	ant(6)-Ia_2_KF421157	Broiler	ES	20	TRUE
84	ant(6)-Ia_2_KF421157	Broiler	IT	19	TRUE
85	ant(6)-Ia_2_KF421157	Broiler	PL	20	TRUE
86	ant(6)-Ia_2_KF421157	Pig	BE	20	TRUE
87	ant(6)-Ia_2_KF421157	Pig	BG	21	TRUE
88	ant(6)-Ia_2_KF421157	Pig	DE	20	TRUE
89	ant(6)-Ia_2_KF421157	Pig	DK	19	TRUE
90	ant(6)-Ia_2_KF421157	Pig	ES	20	TRUE
91	ant(6)-Ia_2_KF421157	Pig	FR	18	TRUE
92	ant(6)-Ia_2_KF421157	Pig	IT	20	TRUE
93	ant(6)-Ia_2_KF421157	Pig	NL	19	TRUE
94	ant(6)-Ia_2_KF421157	Pig	PL	20	TRUE
95	ant(6)-Ia_2_KF421157	Turkey	DE	18	TRUE
96	ant(6)-Ia_2_KF421157	Turkey	ES	19	TRUE
97	ant(6)-Ia_2_KF421157	Turkey	FR	18	TRUE
98	ant(6)-Ia_2_KF421157	Veal Calf	FR	19	TRUE
99	ant(6)-Ia_2_KF421157	Veal Calf	NL	18	TRUE
100	ant(6)-Ia_3_KF864551	Broiler	BE	20	TRUE
101	ant(6)-Ia_3_KF864551	Broiler	BG	19	TRUE
102	ant(6)-Ia_3_KF864551	Broiler	DE	19	TRUE
103	ant(6)-Ia_3_KF864551	Broiler	DK	20	TRUE
104	ant(6)-Ia_3_KF864551	Broiler	ES	20	TRUE
105	ant(6)-Ia_3_KF864551	Broiler	FR	20	TRUE
106	ant(6)-Ia_3_KF864551	Broiler	IT	20	TRUE
107	ant(6)-Ia_3_KF864551	Broiler	NL	20	TRUE
108	ant(6)-Ia_3_KF864551	Broiler	PL	20	TRUE
109	ant(6)-Ia_3_KF864551	Pig	BE	20	TRUE
110	ant(6)-Ia_3_KF864551	Pig	BG	21	TRUE
111	ant(6)-Ia_3_KF864551	Pig	DE	20	TRUE
112	ant(6)-Ia_3_KF864551	Pig	DK	20	TRUE
113	ant(6)-Ia_3_KF864551	Pig	ES	20	TRUE
114	ant(6)-Ia_3_KF864551	Pig	FR	20	TRUE
115	ant(6)-Ia_3_KF864551	Pig	IT	20	TRUE
116	ant(6)-Ia_3_KF864551	Pig	NL	20	TRUE
117	ant(6)-Ia_3_KF864551	Pig	PL	20	TRUE
118	ant(6)-Ia_3_KF864551	Turkey	DE	21	TRUE
119	ant(6)-Ia_3_KF864551	Turkey	ES	19	TRUE
120	ant(6)-Ia_3_KF864551	Turkey	FR	20	TRUE
121	ant(6)-Ia_3_KF864551	Veal Calf	DE	21	TRUE
122	ant(6)-Ia_3_KF864551	Veal Calf	FR	20	TRUE
123	ant(6)-Ia_3_KF864551	Veal Calf	NL	20	TRUE
124	ant(6)-Ib_1_FN594949	Broiler	BE	20	TRUE
125	ant(6)-Ib_1_FN594949	Broiler	DE	18	TRUE
126	ant(6)-Ib_1_FN594949	Broiler	DK	19	TRUE
127	ant(6)-Ib_1_FN594949	Broiler	ES	18	TRUE
128	ant(6)-Ib_1_FN594949	Broiler	FR	19	TRUE
129	ant(6)-Ib_1_FN594949	Broiler	IT	20	TRUE
130	ant(6)-Ib_1_FN594949	Broiler	NL	20	TRUE
131	ant(6)-Ib_1_FN594949	Broiler	PL	20	TRUE
132	ant(6)-Ib_1_FN594949	Pig	BE	20	TRUE
133	ant(6)-Ib_1_FN594949	Pig	BG	21	TRUE
134	ant(6)-Ib_1_FN594949	Pig	DE	20	TRUE
135	ant(6)-Ib_1_FN594949	Pig	DK	20	TRUE
136	ant(6)-Ib_1_FN594949	Pig	ES	20	TRUE
137	ant(6)-Ib_1_FN594949	Pig	FR	20	TRUE
138	ant(6)-Ib_1_FN594949	Pig	IT	20	TRUE
139	ant(6)-Ib_1_FN594949	Pig	NL	20	TRUE
140	ant(6)-Ib_1_FN594949	Pig	PL	20	TRUE
141	ant(6)-Ib_1_FN594949	Turkey	DE	21	TRUE
142	ant(6)-Ib_1_FN594949	Turkey	ES	19	TRUE
143	ant(6)-Ib_1_FN594949	Turkey	FR	20	TRUE
144	ant(6)-Ib_1_FN594949	Veal Calf	DE	21	TRUE
145	ant(6)-Ib_1_FN594949	Veal Calf	FR	20	TRUE
146	ant(6)-Ib_1_FN594949	Veal Calf	NL	20	TRUE
147	ant(9)-Ia_1_X02588	Broiler	BE	20	TRUE
148	ant(9)-Ia_1_X02588	Broiler	DE	19	TRUE
149	ant(9)-Ia_1_X02588	Broiler	ES	20	TRUE
150	ant(9)-Ia_1_X02588	Broiler	IT	20	TRUE
151	ant(9)-Ia_1_X02588	Broiler	NL	19	TRUE
152	ant(9)-Ia_1_X02588	Pig	ES	19	TRUE
153	ant(9)-Ia_1_X02588	Turkey	ES	19	TRUE
154	aph(2__)-Ib_1_AF337947	Broiler	BG	19	TRUE
155	aph(2__)-Ib_1_AF337947	Pig	BG	20	TRUE
156	aph(2__)-Ib_1_AF337947	Pig	ES	20	TRUE
157	aph(2__)-Ib_1_AF337947	Pig	IT	19	TRUE
158	aph(2__)-Ib_2_AF207840	Broiler	BG	18	TRUE
159	aph(2__)-Ib_2_AF207840	Pig	BG	18	TRUE
160	aph(2__)-Ib_2_AF207840	Pig	IT	20	TRUE
161	aph(2__)-Ib_2_AF207840	Veal Calf	DE	21	TRUE
162	aph(2__)-Ib_2_AF207840	Veal Calf	FR	20	TRUE
163	aph(2__)-Ib_2_AF207840	Veal Calf	NL	20	TRUE
164	aph(2__)-Ib_3_KF652098	Pig	ES	20	TRUE
165	aph(2__)-Ib_3_KF652098	Pig	IT	19	TRUE
166	aph(2__)-Ic_1_U51479	Broiler	ES	19	TRUE
167	aph(2__)-If_2_AY701528	Pig	IT	20	TRUE
168	aph(2__)-Ig_1_CP004067	Broiler	ES	18	TRUE
169	aph(2__)-Ih_1_KF652096	Pig	IT	19	TRUE
170	aph(3_)-Ia_3_EF015636	Veal Calf	FR	20	TRUE
171	aph(3_)-Ia_3_EF015636	Veal Calf	NL	20	TRUE
172	aph(3_)-Ia_7_X62115	Broiler	ES	19	TRUE
173	aph(3_)-Ia_7_X62115	Broiler	IT	20	TRUE
174	aph(3_)-Ia_7_X62115	Broiler	PL	19	TRUE
175	aph(3_)-Ia_7_X62115	Turkey	DE	18	TRUE
176	aph(3_)-Ia_7_X62115	Veal Calf	FR	18	TRUE
177	aph(3_)-Ia_7_X62115	Veal Calf	NL	18	TRUE
178	aph(3_)-III_1_M26832	Broiler	BE	20	TRUE
179	aph(3_)-III_1_M26832	Broiler	BG	19	TRUE
180	aph(3_)-III_1_M26832	Broiler	DE	19	TRUE
181	aph(3_)-III_1_M26832	Broiler	DK	20	TRUE
182	aph(3_)-III_1_M26832	Broiler	ES	20	TRUE
183	aph(3_)-III_1_M26832	Broiler	FR	20	TRUE
184	aph(3_)-III_1_M26832	Broiler	IT	20	TRUE
185	aph(3_)-III_1_M26832	Broiler	NL	20	TRUE
186	aph(3_)-III_1_M26832	Broiler	PL	20	TRUE
187	aph(3_)-III_1_M26832	Pig	BE	20	TRUE
188	aph(3_)-III_1_M26832	Pig	BG	21	TRUE
189	aph(3_)-III_1_M26832	Pig	DE	20	TRUE
190	aph(3_)-III_1_M26832	Pig	DK	20	TRUE
191	aph(3_)-III_1_M26832	Pig	ES	20	TRUE
192	aph(3_)-III_1_M26832	Pig	FR	20	TRUE
193	aph(3_)-III_1_M26832	Pig	IT	20	TRUE
194	aph(3_)-III_1_M26832	Pig	NL	20	TRUE
195	aph(3_)-III_1_M26832	Pig	PL	20	TRUE
196	aph(3_)-III_1_M26832	Turkey	DE	21	TRUE
197	aph(3_)-III_1_M26832	Turkey	ES	19	TRUE
198	aph(3_)-III_1_M26832	Turkey	FR	20	TRUE
199	aph(3_)-III_1_M26832	Veal Calf	DE	21	TRUE
200	aph(3_)-III_1_M26832	Veal Calf	FR	20	TRUE
201	aph(3_)-III_1_M26832	Veal Calf	NL	20	TRUE
202	aph(3__)-Ib_2_AF024602	Broiler	ES	18	TRUE
203	aph(3__)-Ib_2_AF024602	Broiler	PL	20	TRUE
204	aph(3__)-Ib_2_AF024602	Turkey	DE	20	TRUE
205	aph(3__)-Ib_2_AF024602	Veal Calf	DE	19	TRUE
206	aph(3__)-Ib_2_AF024602	Veal Calf	FR	20	TRUE
207	aph(3__)-Ib_2_AF024602	Veal Calf	NL	18	TRUE
208	aph(3__)-Ib_5_AF321551	Broiler	BE	19	TRUE
209	aph(3__)-Ib_5_AF321551	Broiler	BG	19	TRUE
210	aph(3__)-Ib_5_AF321551	Broiler	DE	18	TRUE
211	aph(3__)-Ib_5_AF321551	Broiler	ES	20	TRUE
212	aph(3__)-Ib_5_AF321551	Broiler	FR	18	TRUE
213	aph(3__)-Ib_5_AF321551	Broiler	IT	19	TRUE
214	aph(3__)-Ib_5_AF321551	Broiler	PL	20	TRUE
215	aph(3__)-Ib_5_AF321551	Pig	PL	20	TRUE
216	aph(3__)-Ib_5_AF321551	Turkey	DE	21	TRUE
217	aph(3__)-Ib_5_AF321551	Turkey	ES	19	TRUE
218	aph(3__)-Ib_5_AF321551	Turkey	FR	20	TRUE
219	aph(3__)-Ib_5_AF321551	Veal Calf	DE	21	TRUE
220	aph(3__)-Ib_5_AF321551	Veal Calf	FR	20	TRUE
221	aph(3__)-Ib_5_AF321551	Veal Calf	NL	20	TRUE
222	aph(4)-Ia_1_V01499	Broiler	ES	20	TRUE
223	aph(4)-Ia_1_V01499	Broiler	PL	19	TRUE
224	aph(6)-Id_1_M28829	Broiler	BE	19	TRUE
225	aph(6)-Id_1_M28829	Broiler	BG	18	TRUE
226	aph(6)-Id_1_M28829	Broiler	DE	19	TRUE
227	aph(6)-Id_1_M28829	Broiler	ES	20	TRUE
228	aph(6)-Id_1_M28829	Broiler	FR	19	TRUE
229	aph(6)-Id_1_M28829	Broiler	IT	20	TRUE
230	aph(6)-Id_1_M28829	Broiler	NL	20	TRUE
231	aph(6)-Id_1_M28829	Broiler	PL	20	TRUE
232	aph(6)-Id_1_M28829	Pig	IT	18	TRUE
233	aph(6)-Id_1_M28829	Pig	PL	19	TRUE
234	aph(6)-Id_1_M28829	Turkey	DE	21	TRUE
235	aph(6)-Id_1_M28829	Turkey	ES	19	TRUE
236	aph(6)-Id_1_M28829	Turkey	FR	20	TRUE
237	aph(6)-Id_1_M28829	Veal Calf	DE	21	TRUE
238	aph(6)-Id_1_M28829	Veal Calf	FR	20	TRUE
239	aph(6)-Id_1_M28829	Veal Calf	NL	20	TRUE
240	aph(6)-Id_3_AB109805	Veal Calf	FR	20	TRUE
241	blaACI-1_1_AJ007350	Pig	BE	20	TRUE
242	blaACI-1_1_AJ007350	Pig	BG	21	TRUE
243	blaACI-1_1_AJ007350	Pig	DE	20	TRUE
244	blaACI-1_1_AJ007350	Pig	DK	20	TRUE
245	blaACI-1_1_AJ007350	Pig	ES	20	TRUE
246	blaACI-1_1_AJ007350	Pig	FR	20	TRUE
247	blaACI-1_1_AJ007350	Pig	IT	20	TRUE
248	blaACI-1_1_AJ007350	Pig	NL	20	TRUE
249	blaACI-1_1_AJ007350	Pig	PL	20	TRUE
250	blaACI-1_1_AJ007350	Turkey	ES	19	TRUE
251	blaACI-1_1_AJ007350	Turkey	FR	18	TRUE
252	blaACI-1_1_AJ007350	Veal Calf	DE	21	TRUE
253	blaACI-1_1_AJ007350	Veal Calf	FR	20	TRUE
254	blaACI-1_1_AJ007350	Veal Calf	NL	20	TRUE
255	blaOXA-347_1_ACWG01000053	Veal Calf	DE	21	TRUE
256	blaOXA-347_1_ACWG01000053	Veal Calf	FR	18	TRUE
257	blaOXA-347_1_ACWG01000053	Veal Calf	NL	19	TRUE
258	blaROB-1_1_DQ840517	Veal Calf	NL	19	TRUE
259	blaROB-1_2_AF022114	Veal Calf	FR	18	TRUE
260	blaROB-1_2_AF022114	Veal Calf	NL	20	TRUE
261	blaSHV-12_1_KF976405	Turkey	ES	19	TRUE
262	blaTEM-1B_1_AY458016	Broiler	BE	20	TRUE
263	blaTEM-1B_1_AY458016	Broiler	BG	19	TRUE
264	blaTEM-1B_1_AY458016	Broiler	DE	19	TRUE
265	blaTEM-1B_1_AY458016	Broiler	DK	20	TRUE
266	blaTEM-1B_1_AY458016	Broiler	ES	20	TRUE
267	blaTEM-1B_1_AY458016	Broiler	FR	20	TRUE
268	blaTEM-1B_1_AY458016	Broiler	IT	20	TRUE
269	blaTEM-1B_1_AY458016	Broiler	NL	19	TRUE
270	blaTEM-1B_1_AY458016	Broiler	PL	20	TRUE
271	blaTEM-1B_1_AY458016	Turkey	DE	21	TRUE
272	blaTEM-1B_1_AY458016	Turkey	ES	19	TRUE
273	blaTEM-1B_1_AY458016	Turkey	FR	20	TRUE
274	blaTEM-1B_1_AY458016	Veal Calf	DE	20	TRUE
275	blaTEM-1C_1_FJ560503	Broiler	PL	19	TRUE
276	blaTEM-1C_1_FJ560503	Turkey	FR	18	TRUE
277	cat(pC194)_1_NC_002013	Broiler	BE	19	TRUE
278	cat(pC194)_1_NC_002013	Broiler	BG	19	TRUE
279	cat(pC194)_1_NC_002013	Broiler	DE	19	TRUE
280	cat(pC194)_1_NC_002013	Broiler	ES	19	TRUE
281	cat(pC194)_1_NC_002013	Broiler	FR	19	TRUE
282	cat(pC194)_1_NC_002013	Broiler	IT	20	TRUE
283	cat(pC194)_1_NC_002013	Broiler	NL	18	TRUE
284	cat(pC194)_1_NC_002013	Broiler	PL	20	TRUE
285	cat(pC194)_1_NC_002013	Pig	IT	20	TRUE
286	cat(pC194)_1_NC_002013	Turkey	DE	20	TRUE
287	cat(pC194)_1_NC_002013	Turkey	ES	19	TRUE
288	cat(pC221)_1_X02529	Broiler	IT	19	TRUE
289	cat_2_M35190	Broiler	IT	18	TRUE
290	cat_2_M35190	Pig	BG	21	TRUE
291	cat_2_M35190	Pig	ES	20	TRUE
292	cat_2_M35190	Pig	IT	20	TRUE
293	cat_2_M35190	Veal Calf	DE	18	TRUE
294	cat_2_M35190	Veal Calf	FR	19	TRUE
295	cat_2_M35190	Veal Calf	NL	18	TRUE
296	cat_3_S48276	Broiler	IT	20	TRUE
297	cat_5_U35036	Turkey	ES	19	TRUE
298	catA1_1_V00622	Broiler	PL	20	TRUE
299	catA1_1_V00622	Turkey	ES	18	TRUE
300	catA1_1_V00622	Turkey	FR	20	TRUE
301	catP_1_U15027	Broiler	IT	19	TRUE
302	catP_1_U15027	Pig	IT	20	TRUE
303	catQ_1_M55620	Pig	IT	20	TRUE
304	cfr(C)_1_KX686749	Pig	BG	21	TRUE
305	cfr(C)_1_KX686749	Pig	ES	20	TRUE
306	cfr(C)_1_KX686749	Pig	IT	20	TRUE
307	cfr(C)_1_KX686749	Pig	PL	20	TRUE
308	cfr(C)_1_KX686749	Turkey	DE	19	TRUE
309	cfr(C)_1_KX686749	Veal Calf	DE	19	TRUE
310	cfr(C)_1_KX686749	Veal Calf	FR	19	TRUE
311	cfr(C)_1_KX686749	Veal Calf	NL	20	TRUE
312	cfr(C)_2_CANB01000378	Broiler	BE	18	TRUE
313	cfr(C)_2_CANB01000378	Broiler	BG	19	TRUE
314	cfr(C)_2_CANB01000378	Broiler	DE	19	TRUE
315	cfr(C)_2_CANB01000378	Broiler	IT	19	TRUE
316	cfr(C)_2_CANB01000378	Broiler	PL	20	TRUE
317	cfr(C)_2_CANB01000378	Pig	BE	20	TRUE
318	cfr(C)_2_CANB01000378	Pig	BG	21	TRUE
319	cfr(C)_2_CANB01000378	Pig	DE	19	TRUE
320	cfr(C)_2_CANB01000378	Pig	DK	18	TRUE
321	cfr(C)_2_CANB01000378	Pig	ES	20	TRUE
322	cfr(C)_2_CANB01000378	Pig	FR	18	TRUE
323	cfr(C)_2_CANB01000378	Pig	IT	20	TRUE
324	cfr(C)_2_CANB01000378	Pig	NL	20	TRUE
325	cfr(C)_2_CANB01000378	Pig	PL	20	TRUE
326	cfr(C)_2_CANB01000378	Turkey	DE	20	TRUE
327	cfr(C)_2_CANB01000378	Turkey	ES	19	TRUE
328	cfr(C)_2_CANB01000378	Turkey	FR	20	TRUE
329	cfr(C)_2_CANB01000378	Veal Calf	DE	21	TRUE
330	cfr(C)_2_CANB01000378	Veal Calf	FR	20	TRUE
331	cfr(C)_2_CANB01000378	Veal Calf	NL	20	TRUE
332	cfxA_1_U38243	Pig	BE	20	TRUE
333	cfxA_1_U38243	Pig	BG	21	TRUE
334	cfxA_1_U38243	Pig	DE	20	TRUE
335	cfxA_1_U38243	Pig	DK	20	TRUE
336	cfxA_1_U38243	Pig	ES	20	TRUE
337	cfxA_1_U38243	Pig	FR	20	TRUE
338	cfxA_1_U38243	Pig	IT	20	TRUE
339	cfxA_1_U38243	Pig	NL	20	TRUE
340	cfxA_1_U38243	Pig	PL	20	TRUE
341	cfxA_1_U38243	Veal Calf	DE	21	TRUE
342	cfxA_1_U38243	Veal Calf	FR	20	TRUE
343	cfxA_1_U38243	Veal Calf	NL	20	TRUE
344	cfxA2_1_AF504914	Pig	BE	20	TRUE
345	cfxA2_1_AF504914	Pig	BG	21	TRUE
346	cfxA2_1_AF504914	Pig	DE	20	TRUE
347	cfxA2_1_AF504914	Pig	DK	19	TRUE
348	cfxA2_1_AF504914	Pig	ES	20	TRUE
349	cfxA2_1_AF504914	Pig	FR	19	TRUE
350	cfxA2_1_AF504914	Pig	IT	20	TRUE
351	cfxA2_1_AF504914	Pig	NL	20	TRUE
352	cfxA2_1_AF504914	Pig	PL	20	TRUE
353	cfxA2_1_AF504914	Veal Calf	DE	21	TRUE
354	cfxA2_1_AF504914	Veal Calf	FR	20	TRUE
355	cfxA2_1_AF504914	Veal Calf	NL	20	TRUE
356	cfxA3_1_AF472622	Pig	BE	20	TRUE
357	cfxA3_1_AF472622	Pig	ES	20	TRUE
358	cfxA3_1_AF472622	Pig	IT	20	TRUE
359	cfxA3_1_AF472622	Pig	PL	18	TRUE
360	cfxA3_1_AF472622	Turkey	DE	18	TRUE
361	cfxA3_1_AF472622	Turkey	ES	19	TRUE
362	cfxA3_1_AF472622	Turkey	FR	19	TRUE
363	cfxA3_1_AF472622	Veal Calf	DE	21	TRUE
364	cfxA3_1_AF472622	Veal Calf	FR	20	TRUE
365	cfxA3_1_AF472622	Veal Calf	NL	20	TRUE
366	cfxA4_1_AY769933	Veal Calf	NL	20	TRUE
367	cfxA5_1_AY769934	Veal Calf	DE	19	TRUE
368	cfxA5_1_AY769934	Veal Calf	FR	20	TRUE
369	cfxA5_1_AY769934	Veal Calf	NL	19	TRUE
370	cfxA6_1_GQ342996	Pig	BE	20	TRUE
371	cfxA6_1_GQ342996	Pig	BG	21	TRUE
372	cfxA6_1_GQ342996	Pig	DE	20	TRUE
373	cfxA6_1_GQ342996	Pig	DK	20	TRUE
374	cfxA6_1_GQ342996	Pig	ES	20	TRUE
375	cfxA6_1_GQ342996	Pig	FR	20	TRUE
376	cfxA6_1_GQ342996	Pig	IT	20	TRUE
377	cfxA6_1_GQ342996	Pig	NL	20	TRUE
378	cfxA6_1_GQ342996	Pig	PL	20	TRUE
379	cfxA6_1_GQ342996	Turkey	ES	19	TRUE
380	cfxA6_1_GQ342996	Veal Calf	DE	21	TRUE
381	cfxA6_1_GQ342996	Veal Calf	FR	20	TRUE
382	cfxA6_1_GQ342996	Veal Calf	NL	20	TRUE
383	cmlA1_1_M64556	Broiler	BG	18	TRUE
384	cmlA1_1_M64556	Broiler	ES	19	TRUE
385	cmlA1_1_M64556	Broiler	IT	20	TRUE
386	cmlA1_1_M64556	Turkey	DE	20	TRUE
387	cmlA1_1_M64556	Turkey	ES	19	TRUE
388	cmlA1_1_M64556	Turkey	FR	19	TRUE
389	cmx_1_U85507	Broiler	BE	19	TRUE
390	cmx_1_U85507	Broiler	BG	18	TRUE
391	cmx_1_U85507	Broiler	ES	20	TRUE
392	cmx_1_U85507	Broiler	IT	20	TRUE
393	cmx_1_U85507	Broiler	NL	19	TRUE
394	cmx_1_U85507	Broiler	PL	19	TRUE
395	cmx_1_U85507	Turkey	DE	21	TRUE
396	cmx_1_U85507	Turkey	ES	19	TRUE
397	cmx_1_U85507	Turkey	FR	20	TRUE
398	cmx_1_U85507	Veal Calf	NL	19	TRUE
399	dfrA1_10_AF203818	Broiler	FR	18	TRUE
400	dfrA1_10_AF203818	Broiler	PL	20	TRUE
401	dfrA1_10_AF203818	Turkey	FR	18	TRUE
402	dfrA1_5_EU089668	Broiler	BE	20	TRUE
403	dfrA1_5_EU089668	Broiler	BG	18	TRUE
404	dfrA1_5_EU089668	Broiler	FR	18	TRUE
405	dfrA1_5_EU089668	Broiler	IT	18	TRUE
406	dfrA1_5_EU089668	Broiler	NL	18	TRUE
407	dfrA1_5_EU089668	Broiler	PL	18	TRUE
408	dfrA1_5_EU089668	Turkey	FR	19	TRUE
409	dfrA1_8_X00926	Broiler	BE	19	TRUE
410	dfrA1_8_X00926	Broiler	ES	20	TRUE
411	dfrA1_8_X00926	Broiler	IT	20	TRUE
412	dfrA1_8_X00926	Broiler	NL	19	TRUE
413	dfrA1_8_X00926	Broiler	PL	19	TRUE
414	dfrA15_2_AF221900	Broiler	ES	18	TRUE
415	dfrD_1_Z50141	Broiler	BE	19	TRUE
416	dfrD_1_Z50141	Broiler	ES	20	TRUE
417	dfrD_1_Z50141	Broiler	IT	20	TRUE
418	dfrD_1_Z50141	Broiler	NL	19	TRUE
419	dfrD_1_Z50141	Broiler	PL	20	TRUE
420	dfrD_1_Z50141	Turkey	ES	18	TRUE
421	dfrD_1_Z50141	Turkey	FR	19	TRUE
422	dfrG_1_AB205645	Broiler	BE	19	TRUE
423	dfrG_1_AB205645	Broiler	BG	18	TRUE
424	dfrG_1_AB205645	Broiler	ES	20	TRUE
425	dfrG_1_AB205645	Broiler	IT	19	TRUE
426	dfrG_1_AB205645	Broiler	NL	19	TRUE
427	dfrG_1_AB205645	Broiler	PL	18	TRUE
428	dfrK_1_FN377602	Broiler	BE	18	TRUE
429	dfrK_1_FN377602	Broiler	FR	19	TRUE
430	dfrK_1_FN377602	Broiler	IT	20	TRUE
431	dfrK_1_FN377602	Broiler	NL	19	TRUE
432	dfrK_1_FN377602	Broiler	PL	18	TRUE
433	dfrK_1_FN377602	Turkey	FR	19	TRUE
434	erm(33)_1_AJ579365	Turkey	ES	18	TRUE
435	erm(36)_1_AF462611	Broiler	ES	19	TRUE
436	erm(36)_1_AF462611	Broiler	IT	19	TRUE
437	erm(43)_1_HE650138	Broiler	DK	19	TRUE
438	erm(A)_1_X03216	Broiler	ES	19	TRUE
439	erm(A)_1_X03216	Broiler	IT	18	TRUE
440	erm(A)_3_EU348758	Pig	IT	19	TRUE
441	erm(A)_3_EU348758	Turkey	ES	18	TRUE
442	erm(B)_1_JN899585	Broiler	BE	20	TRUE
443	erm(B)_1_JN899585	Broiler	BG	18	TRUE
444	erm(B)_1_JN899585	Broiler	DE	19	TRUE
445	erm(B)_1_JN899585	Broiler	ES	20	TRUE
446	erm(B)_1_JN899585	Broiler	FR	18	TRUE
447	erm(B)_1_JN899585	Broiler	IT	18	TRUE
448	erm(B)_1_JN899585	Broiler	NL	19	TRUE
449	erm(B)_1_JN899585	Pig	ES	20	TRUE
450	erm(B)_1_JN899585	Pig	FR	19	TRUE
451	erm(B)_1_JN899585	Pig	IT	20	TRUE
452	erm(B)_1_JN899585	Pig	PL	18	TRUE
453	erm(B)_1_JN899585	Turkey	DE	19	TRUE
454	erm(B)_1_JN899585	Turkey	ES	19	TRUE
455	erm(B)_1_JN899585	Turkey	FR	19	TRUE
456	erm(B)_1_JN899585	Veal Calf	DE	20	TRUE
457	erm(B)_1_JN899585	Veal Calf	FR	20	TRUE
458	erm(B)_1_JN899585	Veal Calf	NL	20	TRUE
459	erm(B)_10_U86375	Broiler	ES	20	TRUE
460	erm(B)_10_U86375	Broiler	IT	19	TRUE
461	erm(B)_11_M19270	Broiler	IT	18	TRUE
462	erm(B)_11_M19270	Turkey	ES	19	TRUE
463	erm(B)_12_U18931	Broiler	BE	20	TRUE
464	erm(B)_12_U18931	Broiler	BG	18	TRUE
465	erm(B)_12_U18931	Broiler	DE	19	TRUE
466	erm(B)_12_U18931	Broiler	DK	19	TRUE
467	erm(B)_12_U18931	Broiler	ES	20	TRUE
468	erm(B)_12_U18931	Broiler	FR	20	TRUE
469	erm(B)_12_U18931	Broiler	IT	20	TRUE
470	erm(B)_12_U18931	Broiler	NL	20	TRUE
471	erm(B)_12_U18931	Broiler	PL	20	TRUE
472	erm(B)_12_U18931	Pig	BE	20	TRUE
473	erm(B)_12_U18931	Pig	BG	21	TRUE
474	erm(B)_12_U18931	Pig	DE	20	TRUE
475	erm(B)_12_U18931	Pig	DK	20	TRUE
476	erm(B)_12_U18931	Pig	ES	20	TRUE
477	erm(B)_12_U18931	Pig	FR	19	TRUE
478	erm(B)_12_U18931	Pig	IT	20	TRUE
479	erm(B)_12_U18931	Pig	NL	20	TRUE
480	erm(B)_12_U18931	Pig	PL	20	TRUE
481	erm(B)_12_U18931	Turkey	DE	21	TRUE
482	erm(B)_12_U18931	Turkey	ES	19	TRUE
483	erm(B)_12_U18931	Turkey	FR	20	TRUE
484	erm(B)_12_U18931	Veal Calf	DE	21	TRUE
485	erm(B)_12_U18931	Veal Calf	FR	20	TRUE
486	erm(B)_12_U18931	Veal Calf	NL	20	TRUE
487	erm(B)_15_U48430	Broiler	BE	20	TRUE
488	erm(B)_15_U48430	Broiler	BG	18	TRUE
489	erm(B)_15_U48430	Broiler	DE	19	TRUE
490	erm(B)_15_U48430	Broiler	ES	19	TRUE
491	erm(B)_15_U48430	Broiler	FR	20	TRUE
492	erm(B)_15_U48430	Broiler	IT	20	TRUE
493	erm(B)_15_U48430	Broiler	NL	20	TRUE
494	erm(B)_15_U48430	Turkey	DE	21	TRUE
495	erm(B)_15_U48430	Turkey	ES	19	TRUE
496	erm(B)_15_U48430	Turkey	FR	20	TRUE
497	erm(B)_18_X66468	Broiler	BE	20	TRUE
498	erm(B)_18_X66468	Broiler	ES	19	TRUE
499	erm(B)_18_X66468	Broiler	FR	20	TRUE
500	erm(B)_18_X66468	Broiler	IT	20	TRUE
501	erm(B)_18_X66468	Broiler	NL	19	TRUE
502	erm(B)_18_X66468	Broiler	PL	20	TRUE
503	erm(B)_18_X66468	Pig	BE	18	TRUE
504	erm(B)_18_X66468	Pig	ES	20	TRUE
505	erm(B)_18_X66468	Pig	IT	20	TRUE
506	erm(B)_18_X66468	Pig	PL	18	TRUE
507	erm(B)_18_X66468	Turkey	DE	21	TRUE
508	erm(B)_18_X66468	Turkey	ES	19	TRUE
509	erm(B)_18_X66468	Turkey	FR	20	TRUE
510	erm(B)_18_X66468	Veal Calf	DE	20	TRUE
511	erm(B)_18_X66468	Veal Calf	FR	20	TRUE
512	erm(B)_18_X66468	Veal Calf	NL	19	TRUE
513	erm(B)_20_AF109075	Broiler	ES	18	TRUE
514	erm(B)_20_AF109075	Broiler	FR	18	TRUE
515	erm(B)_20_AF109075	Broiler	IT	20	TRUE
516	erm(B)_20_AF109075	Turkey	DE	18	TRUE
517	erm(B)_20_AF109075	Turkey	ES	18	TRUE
518	erm(B)_20_AF109075	Turkey	FR	20	TRUE
519	erm(B)_22_X52632	Turkey	ES	18	TRUE
520	erm(B)_23_X72021	Broiler	BE	20	TRUE
521	erm(B)_23_X72021	Broiler	BG	19	TRUE
522	erm(B)_23_X72021	Broiler	DE	19	TRUE
523	erm(B)_23_X72021	Broiler	ES	20	TRUE
524	erm(B)_23_X72021	Broiler	FR	20	TRUE
525	erm(B)_23_X72021	Broiler	IT	20	TRUE
526	erm(B)_23_X72021	Broiler	PL	20	TRUE
527	erm(B)_23_X72021	Pig	BE	20	TRUE
528	erm(B)_23_X72021	Pig	BG	21	TRUE
529	erm(B)_23_X72021	Pig	DE	20	TRUE
530	erm(B)_23_X72021	Pig	DK	20	TRUE
531	erm(B)_23_X72021	Pig	ES	20	TRUE
532	erm(B)_23_X72021	Pig	FR	20	TRUE
533	erm(B)_23_X72021	Pig	IT	20	TRUE
534	erm(B)_23_X72021	Pig	NL	20	TRUE
535	erm(B)_23_X72021	Pig	PL	20	TRUE
536	erm(B)_23_X72021	Turkey	DE	21	TRUE
537	erm(B)_23_X72021	Turkey	ES	19	TRUE
538	erm(B)_23_X72021	Turkey	FR	20	TRUE
539	erm(B)_23_X72021	Veal Calf	DE	21	TRUE
540	erm(B)_23_X72021	Veal Calf	FR	20	TRUE
541	erm(B)_23_X72021	Veal Calf	NL	20	TRUE
542	erm(B)_26_AF080450	Turkey	DE	18	TRUE
543	erm(B)_26_AF080450	Turkey	ES	19	TRUE
544	erm(B)_26_AF080450	Turkey	FR	20	TRUE
545	erm(B)_6_AF242872	Broiler	BE	20	TRUE
546	erm(B)_6_AF242872	Broiler	BG	18	TRUE
547	erm(B)_6_AF242872	Broiler	DE	19	TRUE
548	erm(B)_6_AF242872	Broiler	DK	19	TRUE
549	erm(B)_6_AF242872	Broiler	ES	20	TRUE
550	erm(B)_6_AF242872	Broiler	FR	20	TRUE
551	erm(B)_6_AF242872	Broiler	IT	20	TRUE
552	erm(B)_6_AF242872	Broiler	NL	20	TRUE
553	erm(B)_6_AF242872	Broiler	PL	20	TRUE
554	erm(B)_6_AF242872	Pig	BG	19	TRUE
555	erm(B)_6_AF242872	Pig	ES	20	TRUE
556	erm(B)_6_AF242872	Pig	IT	19	TRUE
557	erm(B)_6_AF242872	Turkey	DE	21	TRUE
558	erm(B)_6_AF242872	Turkey	ES	19	TRUE
559	erm(B)_6_AF242872	Turkey	FR	20	TRUE
560	erm(B)_6_AF242872	Veal Calf	DE	21	TRUE
561	erm(B)_6_AF242872	Veal Calf	FR	20	TRUE
562	erm(B)_6_AF242872	Veal Calf	NL	20	TRUE
563	erm(C)_1_V01278	Turkey	ES	18	TRUE
564	erm(C)_12_Y09003	Broiler	ES	20	TRUE
565	erm(C)_12_Y09003	Broiler	IT	20	TRUE
566	erm(C)_12_Y09003	Turkey	ES	19	TRUE
567	erm(C)_12_Y09003	Turkey	FR	19	TRUE
568	erm(C)_13_M13761	Broiler	BE	19	TRUE
569	erm(C)_13_M13761	Broiler	IT	18	TRUE
570	erm(F)_3_M17808	Broiler	BE	20	TRUE
571	erm(F)_3_M17808	Broiler	DE	18	TRUE
572	erm(F)_3_M17808	Broiler	ES	20	TRUE
573	erm(F)_3_M17808	Broiler	FR	20	TRUE
574	erm(F)_3_M17808	Broiler	IT	20	TRUE
575	erm(F)_3_M17808	Broiler	NL	18	TRUE
576	erm(F)_3_M17808	Broiler	PL	19	TRUE
577	erm(F)_3_M17808	Pig	BE	20	TRUE
578	erm(F)_3_M17808	Pig	BG	21	TRUE
579	erm(F)_3_M17808	Pig	DE	20	TRUE
580	erm(F)_3_M17808	Pig	DK	20	TRUE
581	erm(F)_3_M17808	Pig	ES	20	TRUE
582	erm(F)_3_M17808	Pig	FR	20	TRUE
583	erm(F)_3_M17808	Pig	IT	20	TRUE
584	erm(F)_3_M17808	Pig	NL	20	TRUE
585	erm(F)_3_M17808	Pig	PL	20	TRUE
586	erm(F)_3_M17808	Turkey	DE	21	TRUE
587	erm(F)_3_M17808	Turkey	ES	19	TRUE
588	erm(F)_3_M17808	Turkey	FR	20	TRUE
589	erm(F)_3_M17808	Veal Calf	DE	21	TRUE
590	erm(F)_3_M17808	Veal Calf	FR	20	TRUE
591	erm(F)_3_M17808	Veal Calf	NL	20	TRUE
592	erm(F)_4_M62487	Pig	BG	18	TRUE
593	erm(F)_4_M62487	Pig	ES	19	TRUE
594	erm(F)_4_M62487	Pig	IT	20	TRUE
595	erm(F)_4_M62487	Pig	PL	19	TRUE
596	erm(G)_1_M15332	Broiler	BE	20	TRUE
597	erm(G)_1_M15332	Broiler	BG	19	TRUE
598	erm(G)_1_M15332	Broiler	DE	19	TRUE
599	erm(G)_1_M15332	Broiler	DK	19	TRUE
600	erm(G)_1_M15332	Broiler	ES	20	TRUE
601	erm(G)_1_M15332	Broiler	FR	19	TRUE
602	erm(G)_1_M15332	Broiler	IT	20	TRUE
603	erm(G)_1_M15332	Broiler	NL	20	TRUE
604	erm(G)_1_M15332	Broiler	PL	20	TRUE
605	erm(G)_1_M15332	Pig	BE	20	TRUE
606	erm(G)_1_M15332	Pig	BG	21	TRUE
607	erm(G)_1_M15332	Pig	DE	20	TRUE
608	erm(G)_1_M15332	Pig	DK	20	TRUE
609	erm(G)_1_M15332	Pig	ES	20	TRUE
610	erm(G)_1_M15332	Pig	FR	20	TRUE
611	erm(G)_1_M15332	Pig	IT	20	TRUE
612	erm(G)_1_M15332	Pig	NL	20	TRUE
613	erm(G)_1_M15332	Pig	PL	20	TRUE
614	erm(G)_1_M15332	Turkey	DE	21	TRUE
615	erm(G)_1_M15332	Turkey	ES	19	TRUE
616	erm(G)_1_M15332	Turkey	FR	20	TRUE
617	erm(G)_1_M15332	Veal Calf	DE	21	TRUE
618	erm(G)_1_M15332	Veal Calf	FR	20	TRUE
619	erm(G)_1_M15332	Veal Calf	NL	20	TRUE
620	erm(G)_2_L42817	Pig	BG	20	TRUE
621	erm(G)_2_L42817	Pig	DK	19	TRUE
622	erm(G)_2_L42817	Pig	ES	20	TRUE
623	erm(G)_2_L42817	Pig	FR	18	TRUE
624	erm(G)_2_L42817	Pig	IT	20	TRUE
625	erm(G)_2_L42817	Pig	PL	20	TRUE
626	erm(G)_2_L42817	Veal Calf	DE	20	TRUE
627	erm(G)_2_L42817	Veal Calf	FR	20	TRUE
628	erm(G)_2_L42817	Veal Calf	NL	20	TRUE
629	erm(Q)_1_L22689	Broiler	DK	19	TRUE
630	erm(Q)_1_L22689	Broiler	FR	18	TRUE
631	erm(Q)_1_L22689	Broiler	NL	18	TRUE
632	erm(Q)_1_L22689	Pig	BE	20	TRUE
633	erm(Q)_1_L22689	Pig	BG	21	TRUE
634	erm(Q)_1_L22689	Pig	DE	20	TRUE
635	erm(Q)_1_L22689	Pig	DK	20	TRUE
636	erm(Q)_1_L22689	Pig	ES	20	TRUE
637	erm(Q)_1_L22689	Pig	FR	18	TRUE
638	erm(Q)_1_L22689	Pig	IT	20	TRUE
639	erm(Q)_1_L22689	Pig	NL	20	TRUE
640	erm(Q)_1_L22689	Pig	PL	20	TRUE
641	erm(Q)_1_L22689	Turkey	DE	21	TRUE
642	erm(Q)_1_L22689	Turkey	ES	19	TRUE
643	erm(Q)_1_L22689	Turkey	FR	20	TRUE
644	erm(Q)_1_L22689	Veal Calf	DE	21	TRUE
645	erm(Q)_1_L22689	Veal Calf	FR	20	TRUE
646	erm(Q)_1_L22689	Veal Calf	NL	20	TRUE
647	erm(T)_1_M64090	Turkey	ES	18	TRUE
648	erm(T)_2_AY894138	Broiler	IT	19	TRUE
649	erm(T)_2_AY894138	Broiler	NL	19	TRUE
650	erm(T)_2_AY894138	Turkey	DE	21	TRUE
651	erm(T)_2_AY894138	Turkey	ES	19	TRUE
652	erm(T)_2_AY894138	Turkey	FR	20	TRUE
653	erm(T)_2_AY894138	Veal Calf	DE	19	TRUE
654	erm(T)_2_AY894138	Veal Calf	FR	20	TRUE
655	erm(T)_2_AY894138	Veal Calf	NL	19	TRUE
656	erm(T)_3_AF310974	Turkey	ES	19	TRUE
657	erm(T)_4_AJ488494	Broiler	IT	19	TRUE
658	erm(T)_4_AJ488494	Turkey	ES	19	TRUE
659	erm(T)_4_AJ488494	Turkey	FR	18	TRUE
660	erm(X)_1_M36726	Broiler	ES	20	TRUE
661	erm(X)_1_M36726	Turkey	DE	18	TRUE
662	erm(X)_3_U21300	Veal Calf	FR	19	TRUE
663	erm(X)_3_U21300	Veal Calf	NL	18	TRUE
664	erm(X)_4_NC_005206	Broiler	BE	19	TRUE
665	erm(X)_4_NC_005206	Broiler	ES	20	TRUE
666	erm(X)_4_NC_005206	Broiler	FR	19	TRUE
667	erm(X)_4_NC_005206	Broiler	IT	20	TRUE
668	erm(X)_4_NC_005206	Broiler	PL	19	TRUE
669	erm(X)_4_NC_005206	Turkey	DE	20	TRUE
670	erm(X)_4_NC_005206	Turkey	ES	19	TRUE
671	erm(X)_4_NC_005206	Turkey	FR	20	TRUE
672	floR_2_AF118107	Broiler	BG	19	TRUE
673	floR_2_AF118107	Broiler	ES	18	TRUE
674	floR_2_AF118107	Broiler	PL	20	TRUE
675	floR_2_AF118107	Turkey	ES	18	TRUE
676	floR_2_AF118107	Veal Calf	FR	18	TRUE
677	floR_2_AF118107	Veal Calf	NL	20	TRUE
678	lnu(A)_1_M14039	Broiler	BE	20	TRUE
679	lnu(A)_1_M14039	Broiler	BG	19	TRUE
680	lnu(A)_1_M14039	Broiler	DE	19	TRUE
681	lnu(A)_1_M14039	Broiler	DK	20	TRUE
682	lnu(A)_1_M14039	Broiler	ES	20	TRUE
683	lnu(A)_1_M14039	Broiler	FR	20	TRUE
684	lnu(A)_1_M14039	Broiler	IT	20	TRUE
685	lnu(A)_1_M14039	Broiler	NL	20	TRUE
686	lnu(A)_1_M14039	Broiler	PL	20	TRUE
687	lnu(A)_1_M14039	Pig	BG	20	TRUE
688	lnu(A)_1_M14039	Pig	ES	20	TRUE
689	lnu(A)_1_M14039	Pig	IT	20	TRUE
690	lnu(A)_1_M14039	Pig	PL	18	TRUE
691	lnu(A)_1_M14039	Turkey	DE	21	TRUE
692	lnu(A)_1_M14039	Turkey	ES	19	TRUE
693	lnu(A)_1_M14039	Turkey	FR	20	TRUE
694	lnu(A)_1_M14039	Veal Calf	NL	19	TRUE
695	lnu(B)_2_JQ861959	Broiler	BE	19	TRUE
696	lnu(B)_2_JQ861959	Broiler	BG	19	TRUE
697	lnu(B)_2_JQ861959	Broiler	DE	18	TRUE
698	lnu(B)_2_JQ861959	Broiler	ES	20	TRUE
699	lnu(B)_2_JQ861959	Broiler	IT	20	TRUE
700	lnu(B)_2_JQ861959	Broiler	NL	18	TRUE
701	lnu(B)_2_JQ861959	Broiler	PL	20	TRUE
702	lnu(B)_2_JQ861959	Pig	BE	20	TRUE
703	lnu(B)_2_JQ861959	Pig	BG	21	TRUE
704	lnu(B)_2_JQ861959	Pig	DE	20	TRUE
705	lnu(B)_2_JQ861959	Pig	DK	19	TRUE
706	lnu(B)_2_JQ861959	Pig	ES	20	TRUE
707	lnu(B)_2_JQ861959	Pig	IT	20	TRUE
708	lnu(B)_2_JQ861959	Pig	PL	20	TRUE
709	lnu(B)_2_JQ861959	Turkey	DE	19	TRUE
710	lnu(B)_2_JQ861959	Turkey	ES	19	TRUE
711	lnu(B)_2_JQ861959	Veal Calf	NL	18	TRUE
712	lnu(C)_1_AY928180	Broiler	BE	20	TRUE
713	lnu(C)_1_AY928180	Broiler	BG	19	TRUE
714	lnu(C)_1_AY928180	Broiler	DE	19	TRUE
715	lnu(C)_1_AY928180	Broiler	DK	20	TRUE
716	lnu(C)_1_AY928180	Broiler	ES	20	TRUE
717	lnu(C)_1_AY928180	Broiler	FR	20	TRUE
718	lnu(C)_1_AY928180	Broiler	IT	20	TRUE
719	lnu(C)_1_AY928180	Broiler	NL	20	TRUE
720	lnu(C)_1_AY928180	Broiler	PL	20	TRUE
721	lnu(C)_1_AY928180	Pig	BE	20	TRUE
722	lnu(C)_1_AY928180	Pig	BG	21	TRUE
723	lnu(C)_1_AY928180	Pig	DE	20	TRUE
724	lnu(C)_1_AY928180	Pig	DK	20	TRUE
725	lnu(C)_1_AY928180	Pig	ES	20	TRUE
726	lnu(C)_1_AY928180	Pig	FR	20	TRUE
727	lnu(C)_1_AY928180	Pig	IT	20	TRUE
728	lnu(C)_1_AY928180	Pig	NL	20	TRUE
729	lnu(C)_1_AY928180	Pig	PL	20	TRUE
730	lnu(C)_1_AY928180	Turkey	DE	21	TRUE
731	lnu(C)_1_AY928180	Turkey	ES	19	TRUE
732	lnu(C)_1_AY928180	Turkey	FR	20	TRUE
733	lnu(C)_1_AY928180	Veal Calf	DE	21	TRUE
734	lnu(C)_1_AY928180	Veal Calf	FR	20	TRUE
735	lnu(C)_1_AY928180	Veal Calf	NL	20	TRUE
736	lnu(G)_1_KX470419	Broiler	BE	19	TRUE
737	lnu(G)_1_KX470419	Broiler	ES	18	TRUE
738	lnu(G)_1_KX470419	Broiler	IT	19	TRUE
739	lnu(P)_1_FJ589781	Broiler	DK	18	TRUE
740	lnu(P)_1_FJ589781	Broiler	NL	20	TRUE
741	lnu(P)_1_FJ589781	Pig	BE	20	TRUE
742	lnu(P)_1_FJ589781	Pig	BG	21	TRUE
743	lnu(P)_1_FJ589781	Pig	DE	20	TRUE
744	lnu(P)_1_FJ589781	Pig	DK	20	TRUE
745	lnu(P)_1_FJ589781	Pig	ES	20	TRUE
746	lnu(P)_1_FJ589781	Pig	FR	19	TRUE
747	lnu(P)_1_FJ589781	Pig	IT	20	TRUE
748	lnu(P)_1_FJ589781	Pig	NL	20	TRUE
749	lnu(P)_1_FJ589781	Pig	PL	20	TRUE
750	lnu(P)_1_FJ589781	Turkey	DE	21	TRUE
751	lnu(P)_1_FJ589781	Turkey	ES	19	TRUE
752	lnu(P)_1_FJ589781	Turkey	FR	20	TRUE
753	lnu(P)_1_FJ589781	Veal Calf	DE	20	TRUE
754	lnu(P)_1_FJ589781	Veal Calf	FR	20	TRUE
755	lnu(P)_1_FJ589781	Veal Calf	NL	20	TRUE
756	lsa(E)_1_JX560992	Broiler	BE	18	TRUE
757	lsa(E)_1_JX560992	Broiler	BG	19	TRUE
758	lsa(E)_1_JX560992	Broiler	DE	18	TRUE
759	lsa(E)_1_JX560992	Broiler	ES	20	TRUE
760	lsa(E)_1_JX560992	Broiler	IT	20	TRUE
761	lsa(E)_1_JX560992	Broiler	NL	19	TRUE
762	lsa(E)_1_JX560992	Broiler	PL	20	TRUE
763	lsa(E)_1_JX560992	Pig	BE	20	TRUE
764	lsa(E)_1_JX560992	Pig	BG	20	TRUE
765	lsa(E)_1_JX560992	Pig	DE	20	TRUE
766	lsa(E)_1_JX560992	Pig	DK	20	TRUE
767	lsa(E)_1_JX560992	Pig	ES	20	TRUE
768	lsa(E)_1_JX560992	Pig	FR	18	TRUE
769	lsa(E)_1_JX560992	Pig	IT	20	TRUE
770	lsa(E)_1_JX560992	Pig	NL	19	TRUE
771	lsa(E)_1_JX560992	Pig	PL	20	TRUE
772	lsa(E)_1_JX560992	Turkey	DE	20	TRUE
773	lsa(E)_1_JX560992	Turkey	ES	19	TRUE
774	lsa(E)_1_JX560992	Turkey	FR	18	TRUE
775	lsa(E)_1_JX560992	Veal Calf	DE	21	TRUE
776	lsa(E)_1_JX560992	Veal Calf	NL	19	TRUE
777	mdf(A)_1_Y08743	Broiler	BE	20	TRUE
778	mdf(A)_1_Y08743	Broiler	BG	19	TRUE
779	mdf(A)_1_Y08743	Broiler	DE	19	TRUE
780	mdf(A)_1_Y08743	Broiler	DK	20	TRUE
781	mdf(A)_1_Y08743	Broiler	ES	20	TRUE
782	mdf(A)_1_Y08743	Broiler	FR	20	TRUE
783	mdf(A)_1_Y08743	Broiler	IT	20	TRUE
784	mdf(A)_1_Y08743	Broiler	NL	20	TRUE
785	mdf(A)_1_Y08743	Broiler	PL	20	TRUE
786	mdf(A)_1_Y08743	Turkey	DE	21	TRUE
787	mdf(A)_1_Y08743	Turkey	ES	19	TRUE
788	mdf(A)_1_Y08743	Turkey	FR	20	TRUE
789	mdf(A)_1_Y08743	Veal Calf	DE	20	TRUE
790	mdf(A)_1_Y08743	Veal Calf	FR	19	TRUE
791	mdf(A)_1_Y08743	Veal Calf	NL	20	TRUE
792	mef(A)_1_AJ971089	Broiler	ES	18	TRUE
793	mef(A)_1_AJ971089	Broiler	IT	19	TRUE
794	mef(A)_1_AJ971089	Pig	BE	20	TRUE
795	mef(A)_1_AJ971089	Pig	BG	21	TRUE
796	mef(A)_1_AJ971089	Pig	DE	20	TRUE
797	mef(A)_1_AJ971089	Pig	DK	20	TRUE
798	mef(A)_1_AJ971089	Pig	ES	20	TRUE
799	mef(A)_1_AJ971089	Pig	FR	20	TRUE
800	mef(A)_1_AJ971089	Pig	IT	20	TRUE
801	mef(A)_1_AJ971089	Pig	NL	20	TRUE
802	mef(A)_1_AJ971089	Pig	PL	20	TRUE
803	mef(A)_1_AJ971089	Turkey	DE	21	TRUE
804	mef(A)_1_AJ971089	Turkey	ES	19	TRUE
805	mef(A)_1_AJ971089	Turkey	FR	18	TRUE
806	mef(A)_1_AJ971089	Veal Calf	DE	21	TRUE
807	mef(A)_1_AJ971089	Veal Calf	FR	20	TRUE
808	mef(A)_1_AJ971089	Veal Calf	NL	20	TRUE
809	mef(A)_2_U83667	Broiler	IT	20	TRUE
810	mef(A)_2_U83667	Pig	BE	20	TRUE
811	mef(A)_2_U83667	Pig	BG	21	TRUE
812	mef(A)_2_U83667	Pig	DE	20	TRUE
813	mef(A)_2_U83667	Pig	DK	20	TRUE
814	mef(A)_2_U83667	Pig	ES	20	TRUE
815	mef(A)_2_U83667	Pig	FR	20	TRUE
816	mef(A)_2_U83667	Pig	IT	20	TRUE
817	mef(A)_2_U83667	Pig	NL	20	TRUE
818	mef(A)_2_U83667	Pig	PL	20	TRUE
819	mef(A)_2_U83667	Turkey	DE	21	TRUE
820	mef(A)_2_U83667	Turkey	ES	19	TRUE
821	mef(A)_2_U83667	Turkey	FR	19	TRUE
822	mef(A)_2_U83667	Veal Calf	DE	21	TRUE
823	mef(A)_2_U83667	Veal Calf	FR	20	TRUE
824	mef(A)_2_U83667	Veal Calf	NL	20	TRUE
825	mef(A)_3_AF227520	Broiler	BE	19	TRUE
826	mef(A)_3_AF227520	Broiler	BG	18	TRUE
827	mef(A)_3_AF227520	Broiler	DE	19	TRUE
828	mef(A)_3_AF227520	Broiler	ES	19	TRUE
829	mef(A)_3_AF227520	Broiler	FR	19	TRUE
830	mef(A)_3_AF227520	Broiler	IT	20	TRUE
831	mef(A)_3_AF227520	Broiler	NL	19	TRUE
832	mef(A)_3_AF227520	Broiler	PL	20	TRUE
833	mef(A)_3_AF227520	Pig	BE	20	TRUE
834	mef(A)_3_AF227520	Pig	BG	21	TRUE
835	mef(A)_3_AF227520	Pig	DE	20	TRUE
836	mef(A)_3_AF227520	Pig	DK	20	TRUE
837	mef(A)_3_AF227520	Pig	ES	20	TRUE
838	mef(A)_3_AF227520	Pig	FR	20	TRUE
839	mef(A)_3_AF227520	Pig	IT	20	TRUE
840	mef(A)_3_AF227520	Pig	NL	20	TRUE
841	mef(A)_3_AF227520	Pig	PL	20	TRUE
842	mef(A)_3_AF227520	Turkey	DE	21	TRUE
843	mef(A)_3_AF227520	Turkey	ES	19	TRUE
844	mef(A)_3_AF227520	Turkey	FR	20	TRUE
845	mef(A)_3_AF227520	Veal Calf	DE	21	TRUE
846	mef(A)_3_AF227520	Veal Calf	FR	20	TRUE
847	mef(A)_3_AF227520	Veal Calf	NL	20	TRUE
848	mef(A)_4_HG423652	Pig	BE	20	TRUE
849	mef(A)_4_HG423652	Pig	BG	19	TRUE
850	mef(A)_4_HG423652	Pig	DK	20	TRUE
851	mef(A)_4_HG423652	Pig	ES	20	TRUE
852	mef(A)_4_HG423652	Pig	FR	18	TRUE
853	mef(A)_4_HG423652	Pig	IT	20	TRUE
854	mef(A)_4_HG423652	Pig	NL	20	TRUE
855	mef(A)_4_HG423652	Pig	PL	20	TRUE
856	mef(A)_4_HG423652	Veal Calf	DE	19	TRUE
857	mef(A)_4_HG423652	Veal Calf	FR	20	TRUE
858	mef(A)_4_HG423652	Veal Calf	NL	20	TRUE
859	mef(B)_1_FJ196385	Broiler	IT	18	TRUE
860	mef(B)_1_FJ196385	Turkey	ES	18	TRUE
861	mef(B)_1_FJ196385	Turkey	FR	18	TRUE
862	mph(B)_1_D85892	Broiler	ES	18	TRUE
863	mph(B)_1_D85892	Broiler	IT	18	TRUE
864	mph(C)_2_AF167161	Broiler	BE	18	TRUE
865	mph(C)_2_AF167161	Broiler	DK	19	TRUE
866	mph(C)_2_AF167161	Broiler	IT	18	TRUE
867	mph(C)_2_AF167161	Broiler	PL	20	TRUE
868	mph(N)_1_KF648874	Pig	PL	20	TRUE
869	mph(N)_1_KF648874	Veal Calf	DE	20	TRUE
870	msr(A)_2_AB013298	Broiler	DK	20	TRUE
871	msr(A)_2_AB013298	Broiler	PL	19	TRUE
872	msr(D)_2_AF274302	Broiler	ES	18	TRUE
873	msr(D)_2_AF274302	Pig	BE	18	TRUE
874	msr(D)_2_AF274302	Pig	BG	20	TRUE
875	msr(D)_2_AF274302	Pig	DE	19	TRUE
876	msr(D)_2_AF274302	Pig	DK	20	TRUE
877	msr(D)_2_AF274302	Pig	ES	20	TRUE
878	msr(D)_2_AF274302	Pig	FR	18	TRUE
879	msr(D)_2_AF274302	Pig	IT	20	TRUE
880	msr(D)_2_AF274302	Pig	PL	20	TRUE
881	msr(D)_2_AF274302	Turkey	DE	20	TRUE
882	msr(D)_2_AF274302	Turkey	ES	19	TRUE
883	msr(D)_2_AF274302	Turkey	FR	18	TRUE
884	msr(D)_2_AF274302	Veal Calf	DE	21	TRUE
885	msr(D)_2_AF274302	Veal Calf	FR	20	TRUE
886	msr(D)_2_AF274302	Veal Calf	NL	20	TRUE
887	msr(D)_3_AF227520	Pig	BG	19	TRUE
888	msr(D)_3_AF227520	Pig	DE	18	TRUE
889	msr(D)_3_AF227520	Pig	DK	20	TRUE
890	msr(D)_3_AF227520	Pig	ES	20	TRUE
891	msr(D)_3_AF227520	Pig	IT	18	TRUE
892	msr(D)_3_AF227520	Pig	PL	20	TRUE
893	msr(D)_3_AF227520	Turkey	DE	19	TRUE
894	msr(D)_3_AF227520	Turkey	ES	19	TRUE
895	msr(D)_3_AF227520	Turkey	FR	18	TRUE
896	msr(D)_3_AF227520	Veal Calf	DE	21	TRUE
897	msr(D)_3_AF227520	Veal Calf	FR	19	TRUE
898	msr(D)_3_AF227520	Veal Calf	NL	20	TRUE
899	nimJ_1_NZ_JH815495	Pig	BE	18	TRUE
900	nimJ_1_NZ_JH815495	Pig	BG	20	TRUE
901	nimJ_1_NZ_JH815495	Pig	ES	20	TRUE
902	nimJ_1_NZ_JH815495	Pig	FR	20	TRUE
903	nimJ_1_NZ_JH815495	Pig	IT	20	TRUE
904	nimJ_1_NZ_JH815495	Pig	NL	18	TRUE
905	nimJ_1_NZ_JH815495	Pig	PL	20	TRUE
906	qnrB19_1_EU432277	Broiler	BG	18	TRUE
907	qnrB19_1_EU432277	Broiler	PL	20	TRUE
908	qnrB19_1_EU432277	Turkey	DE	19	TRUE
909	qnrB19_1_EU432277	Turkey	ES	19	TRUE
910	qnrS1_1_AB187515	Broiler	PL	18	TRUE
911	rmtF_1_JQ808129	Pig	ES	20	TRUE
912	rmtF_1_JQ808129	Pig	NL	18	TRUE
913	str_1_X92946	Broiler	ES	18	TRUE
914	str_1_X92946	Broiler	PL	18	TRUE
915	str_1_X92946	Pig	BG	18	TRUE
916	str_1_X92946	Pig	IT	18	TRUE
917	str_1_X92946	Turkey	ES	18	TRUE
918	str_1_X92946	Turkey	FR	19	TRUE
919	str_1_X92946	Veal Calf	FR	18	TRUE
920	str_2_FN435330	Broiler	PL	19	TRUE
921	sul1_2_U12338	Broiler	BE	20	TRUE
922	sul1_2_U12338	Broiler	DE	19	TRUE
923	sul1_5_EU780013	Broiler	BE	20	TRUE
924	sul1_5_EU780013	Broiler	BG	18	TRUE
925	sul1_5_EU780013	Broiler	ES	20	TRUE
926	sul1_5_EU780013	Broiler	FR	19	TRUE
927	sul1_5_EU780013	Broiler	IT	20	TRUE
928	sul1_5_EU780013	Broiler	NL	19	TRUE
929	sul1_5_EU780013	Broiler	PL	20	TRUE
930	sul1_5_EU780013	Turkey	DE	20	TRUE
931	sul1_5_EU780013	Turkey	ES	18	TRUE
932	sul1_5_EU780013	Turkey	FR	20	TRUE
933	sul1_9_AY963803	Broiler	IT	18	TRUE
934	sul2_2_AY034138	Broiler	BE	19	TRUE
935	sul2_2_AY034138	Broiler	BG	19	TRUE
936	sul2_2_AY034138	Broiler	DE	19	TRUE
937	sul2_2_AY034138	Broiler	ES	19	TRUE
938	sul2_2_AY034138	Broiler	FR	19	TRUE
939	sul2_2_AY034138	Broiler	IT	20	TRUE
940	sul2_2_AY034138	Broiler	NL	19	TRUE
941	sul2_2_AY034138	Broiler	PL	20	TRUE
942	sul2_2_AY034138	Pig	PL	19	TRUE
943	sul2_2_AY034138	Turkey	DE	21	TRUE
944	sul2_2_AY034138	Turkey	ES	19	TRUE
945	sul2_2_AY034138	Turkey	FR	20	TRUE
946	sul2_2_AY034138	Veal Calf	DE	21	TRUE
947	sul2_2_AY034138	Veal Calf	FR	20	TRUE
948	sul2_2_AY034138	Veal Calf	NL	20	TRUE
949	sul2_3_HQ840942	Broiler	PL	19	TRUE
950	sul2_3_HQ840942	Turkey	ES	18	TRUE
951	sul2_6_FN995456	Broiler	PL	20	TRUE
952	sul2_6_FN995456	Turkey	FR	19	TRUE
953	sul2_9_FJ197818	Veal Calf	FR	20	TRUE
954	sul3_2_AJ459418	Broiler	BG	18	TRUE
955	sul3_2_AJ459418	Broiler	ES	19	TRUE
956	sul3_2_AJ459418	Broiler	IT	19	TRUE
957	sul3_2_AJ459418	Turkey	DE	19	TRUE
958	sul3_2_AJ459418	Turkey	ES	19	TRUE
959	sul3_2_AJ459418	Turkey	FR	20	TRUE
960	tet(32)_1_EU722333	Broiler	DE	19	TRUE
961	tet(32)_1_EU722333	Broiler	IT	19	TRUE
962	tet(32)_1_EU722333	Pig	BE	20	TRUE
963	tet(32)_1_EU722333	Pig	DE	19	TRUE
964	tet(32)_1_EU722333	Pig	DK	18	TRUE
965	tet(32)_1_EU722333	Pig	ES	20	TRUE
966	tet(32)_1_EU722333	Pig	FR	18	TRUE
967	tet(32)_1_EU722333	Pig	NL	20	TRUE
968	tet(32)_1_EU722333	Pig	PL	20	TRUE
969	tet(32)_1_EU722333	Turkey	DE	20	TRUE
970	tet(32)_1_EU722333	Turkey	FR	19	TRUE
971	tet(32)_1_EU722333	Veal Calf	DE	21	TRUE
972	tet(32)_1_EU722333	Veal Calf	FR	20	TRUE
973	tet(32)_1_EU722333	Veal Calf	NL	20	TRUE
974	tet(32)_2_EF626943	Broiler	BE	19	TRUE
975	tet(32)_2_EF626943	Broiler	DE	19	TRUE
976	tet(32)_2_EF626943	Broiler	ES	18	TRUE
977	tet(32)_2_EF626943	Broiler	FR	20	TRUE
978	tet(32)_2_EF626943	Broiler	IT	20	TRUE
979	tet(32)_2_EF626943	Broiler	PL	18	TRUE
980	tet(32)_2_EF626943	Pig	BE	20	TRUE
981	tet(32)_2_EF626943	Pig	BG	19	TRUE
982	tet(32)_2_EF626943	Pig	DE	18	TRUE
983	tet(32)_2_EF626943	Pig	DK	20	TRUE
984	tet(32)_2_EF626943	Pig	ES	20	TRUE
985	tet(32)_2_EF626943	Pig	FR	20	TRUE
986	tet(32)_2_EF626943	Pig	IT	20	TRUE
987	tet(32)_2_EF626943	Pig	NL	20	TRUE
988	tet(32)_2_EF626943	Pig	PL	19	TRUE
989	tet(32)_2_EF626943	Turkey	DE	21	TRUE
990	tet(32)_2_EF626943	Turkey	FR	20	TRUE
991	tet(32)_2_EF626943	Veal Calf	DE	21	TRUE
992	tet(32)_2_EF626943	Veal Calf	FR	20	TRUE
993	tet(32)_2_EF626943	Veal Calf	NL	20	TRUE
994	tet(33)_1_AY255627	Broiler	BE	18	TRUE
995	tet(33)_1_AY255627	Broiler	ES	20	TRUE
996	tet(33)_1_AY255627	Broiler	IT	20	TRUE
997	tet(33)_1_AY255627	Broiler	NL	19	TRUE
998	tet(33)_1_AY255627	Broiler	PL	19	TRUE
999	tet(33)_1_AY255627	Turkey	DE	20	TRUE
1000	tet(33)_1_AY255627	Turkey	ES	18	TRUE
1001	tet(33)_1_AY255627	Turkey	FR	19	TRUE
1002	tet(33)_2_DQ390458	Broiler	ES	19	TRUE
1003	tet(33)_2_DQ390458	Broiler	IT	20	TRUE
1004	tet(33)_2_DQ390458	Broiler	PL	18	TRUE
1005	tet(40)_1_FJ158002	Broiler	BE	20	TRUE
1006	tet(40)_1_FJ158002	Broiler	BG	19	TRUE
1007	tet(40)_1_FJ158002	Broiler	DE	19	TRUE
1008	tet(40)_1_FJ158002	Broiler	DK	20	TRUE
1009	tet(40)_1_FJ158002	Broiler	ES	20	TRUE
1010	tet(40)_1_FJ158002	Broiler	FR	20	TRUE
1011	tet(40)_1_FJ158002	Broiler	IT	20	TRUE
1012	tet(40)_1_FJ158002	Broiler	NL	20	TRUE
1013	tet(40)_1_FJ158002	Broiler	PL	20	TRUE
1014	tet(40)_1_FJ158002	Pig	BE	20	TRUE
1015	tet(40)_1_FJ158002	Pig	BG	21	TRUE
1016	tet(40)_1_FJ158002	Pig	DE	20	TRUE
1017	tet(40)_1_FJ158002	Pig	DK	20	TRUE
1018	tet(40)_1_FJ158002	Pig	ES	20	TRUE
1019	tet(40)_1_FJ158002	Pig	FR	20	TRUE
1020	tet(40)_1_FJ158002	Pig	IT	20	TRUE
1021	tet(40)_1_FJ158002	Pig	NL	20	TRUE
1022	tet(40)_1_FJ158002	Pig	PL	20	TRUE
1023	tet(40)_1_FJ158002	Turkey	DE	21	TRUE
1024	tet(40)_1_FJ158002	Turkey	ES	19	TRUE
1025	tet(40)_1_FJ158002	Turkey	FR	20	TRUE
1026	tet(40)_1_FJ158002	Veal Calf	DE	21	TRUE
1027	tet(40)_1_FJ158002	Veal Calf	FR	20	TRUE
1028	tet(40)_1_FJ158002	Veal Calf	NL	20	TRUE
1029	tet(40)_2_AM419751	Pig	BE	19	TRUE
1030	tet(40)_2_AM419751	Pig	BG	21	TRUE
1031	tet(40)_2_AM419751	Pig	DE	19	TRUE
1032	tet(40)_2_AM419751	Pig	ES	20	TRUE
1033	tet(40)_2_AM419751	Pig	FR	20	TRUE
1034	tet(40)_2_AM419751	Pig	IT	20	TRUE
1035	tet(40)_2_AM419751	Pig	NL	20	TRUE
1036	tet(40)_2_AM419751	Pig	PL	19	TRUE
1037	tet(40)_2_AM419751	Turkey	DE	21	TRUE
1038	tet(40)_2_AM419751	Turkey	ES	19	TRUE
1039	tet(40)_2_AM419751	Turkey	FR	20	TRUE
1040	tet(40)_2_AM419751	Veal Calf	DE	21	TRUE
1041	tet(40)_2_AM419751	Veal Calf	FR	20	TRUE
1042	tet(40)_2_AM419751	Veal Calf	NL	20	TRUE
1043	tet(44)_1_NZ_ABDU01000081	Broiler	BE	20	TRUE
1044	tet(44)_1_NZ_ABDU01000081	Broiler	BG	19	TRUE
1045	tet(44)_1_NZ_ABDU01000081	Broiler	DE	19	TRUE
1046	tet(44)_1_NZ_ABDU01000081	Broiler	DK	20	TRUE
1047	tet(44)_1_NZ_ABDU01000081	Broiler	ES	20	TRUE
1048	tet(44)_1_NZ_ABDU01000081	Broiler	FR	20	TRUE
1049	tet(44)_1_NZ_ABDU01000081	Broiler	IT	20	TRUE
1050	tet(44)_1_NZ_ABDU01000081	Broiler	NL	20	TRUE
1051	tet(44)_1_NZ_ABDU01000081	Broiler	PL	20	TRUE
1052	tet(44)_1_NZ_ABDU01000081	Pig	BE	20	TRUE
1053	tet(44)_1_NZ_ABDU01000081	Pig	BG	21	TRUE
1054	tet(44)_1_NZ_ABDU01000081	Pig	DE	20	TRUE
1055	tet(44)_1_NZ_ABDU01000081	Pig	DK	20	TRUE
1056	tet(44)_1_NZ_ABDU01000081	Pig	ES	20	TRUE
1057	tet(44)_1_NZ_ABDU01000081	Pig	FR	20	TRUE
1058	tet(44)_1_NZ_ABDU01000081	Pig	IT	20	TRUE
1059	tet(44)_1_NZ_ABDU01000081	Pig	NL	20	TRUE
1060	tet(44)_1_NZ_ABDU01000081	Pig	PL	20	TRUE
1061	tet(44)_1_NZ_ABDU01000081	Turkey	DE	21	TRUE
1062	tet(44)_1_NZ_ABDU01000081	Turkey	ES	19	TRUE
1063	tet(44)_1_NZ_ABDU01000081	Turkey	FR	20	TRUE
1064	tet(44)_1_NZ_ABDU01000081	Veal Calf	DE	21	TRUE
1065	tet(44)_1_NZ_ABDU01000081	Veal Calf	FR	20	TRUE
1066	tet(44)_1_NZ_ABDU01000081	Veal Calf	NL	20	TRUE
1067	tet(44)_2_FN594949	Broiler	BE	20	TRUE
1068	tet(44)_2_FN594949	Broiler	BG	19	TRUE
1069	tet(44)_2_FN594949	Broiler	DE	19	TRUE
1070	tet(44)_2_FN594949	Broiler	DK	20	TRUE
1071	tet(44)_2_FN594949	Broiler	ES	20	TRUE
1072	tet(44)_2_FN594949	Broiler	FR	20	TRUE
1073	tet(44)_2_FN594949	Broiler	IT	20	TRUE
1074	tet(44)_2_FN594949	Broiler	NL	20	TRUE
1075	tet(44)_2_FN594949	Broiler	PL	20	TRUE
1076	tet(44)_2_FN594949	Pig	BE	20	TRUE
1077	tet(44)_2_FN594949	Pig	BG	21	TRUE
1078	tet(44)_2_FN594949	Pig	DE	20	TRUE
1079	tet(44)_2_FN594949	Pig	DK	20	TRUE
1080	tet(44)_2_FN594949	Pig	ES	20	TRUE
1081	tet(44)_2_FN594949	Pig	FR	20	TRUE
1082	tet(44)_2_FN594949	Pig	IT	20	TRUE
1083	tet(44)_2_FN594949	Pig	NL	20	TRUE
1084	tet(44)_2_FN594949	Pig	PL	20	TRUE
1085	tet(44)_2_FN594949	Turkey	DE	21	TRUE
1086	tet(44)_2_FN594949	Turkey	ES	19	TRUE
1087	tet(44)_2_FN594949	Turkey	FR	20	TRUE
1088	tet(44)_2_FN594949	Veal Calf	DE	21	TRUE
1089	tet(44)_2_FN594949	Veal Calf	FR	20	TRUE
1090	tet(44)_2_FN594949	Veal Calf	NL	20	TRUE
1091	tet(A)_4_AJ517790	Broiler	BE	19	TRUE
1092	tet(A)_4_AJ517790	Broiler	BG	19	TRUE
1093	tet(A)_4_AJ517790	Broiler	ES	20	TRUE
1094	tet(A)_4_AJ517790	Broiler	FR	19	TRUE
1095	tet(A)_4_AJ517790	Broiler	IT	20	TRUE
1096	tet(A)_4_AJ517790	Broiler	NL	18	TRUE
1097	tet(A)_4_AJ517790	Broiler	PL	20	TRUE
1098	tet(A)_4_AJ517790	Turkey	DE	20	TRUE
1099	tet(A)_4_AJ517790	Turkey	ES	19	TRUE
1100	tet(A)_4_AJ517790	Turkey	FR	20	TRUE
1101	tet(A)_6_AF534183	Broiler	BE	19	TRUE
1102	tet(A)_6_AF534183	Broiler	BG	19	TRUE
1103	tet(A)_6_AF534183	Broiler	ES	20	TRUE
1104	tet(A)_6_AF534183	Broiler	FR	19	TRUE
1105	tet(A)_6_AF534183	Broiler	IT	20	TRUE
1106	tet(A)_6_AF534183	Broiler	NL	20	TRUE
1107	tet(A)_6_AF534183	Broiler	PL	20	TRUE
1108	tet(A)_6_AF534183	Turkey	DE	21	TRUE
1109	tet(A)_6_AF534183	Turkey	ES	19	TRUE
1110	tet(A)_6_AF534183	Turkey	FR	20	TRUE
1111	tet(A)_6_AF534183	Veal Calf	DE	21	TRUE
1112	tet(A)_6_AF534183	Veal Calf	FR	20	TRUE
1113	tet(A)_6_AF534183	Veal Calf	NL	20	TRUE
1114	tet(B)_2_AF326777	Broiler	BG	18	TRUE
1115	tet(B)_2_AF326777	Broiler	ES	18	TRUE
1116	tet(B)_2_AF326777	Broiler	FR	18	TRUE
1117	tet(B)_2_AF326777	Broiler	IT	18	TRUE
1118	tet(B)_2_AF326777	Broiler	PL	20	TRUE
1119	tet(B)_2_AF326777	Turkey	DE	20	TRUE
1120	tet(B)_2_AF326777	Turkey	ES	19	TRUE
1121	tet(B)_2_AF326777	Turkey	FR	20	TRUE
1122	tet(G)_1_AF133139	Veal Calf	NL	18	TRUE
1123	tet(G)_2_AF133140	Veal Calf	FR	20	TRUE
1124	tet(G)_2_AF133140	Veal Calf	NL	20	TRUE
1125	tet(K)_1_U38656	Broiler	BE	19	TRUE
1126	tet(K)_1_U38656	Broiler	DK	20	TRUE
1127	tet(K)_1_U38656	Broiler	ES	20	TRUE
1128	tet(K)_1_U38656	Broiler	FR	18	TRUE
1129	tet(K)_1_U38656	Broiler	IT	19	TRUE
1130	tet(K)_1_U38656	Broiler	NL	19	TRUE
1131	tet(K)_1_U38656	Broiler	PL	20	TRUE
1132	tet(K)_1_U38656	Turkey	DE	19	TRUE
1133	tet(K)_1_U38656	Turkey	ES	18	TRUE
1134	tet(K)_1_U38656	Turkey	FR	18	TRUE
1135	tet(L)_1_HM235948	Broiler	ES	20	TRUE
1136	tet(L)_1_HM235948	Broiler	IT	18	TRUE
1137	tet(L)_1_HM235948	Pig	ES	18	TRUE
1138	tet(L)_1_HM235948	Turkey	DE	18	TRUE
1139	tet(L)_1_HM235948	Turkey	ES	19	TRUE
1140	tet(L)_1_HM235948	Turkey	FR	19	TRUE
1141	tet(L)_1_HM235948	Veal Calf	FR	19	TRUE
1142	tet(L)_2_M29725	Broiler	BE	19	TRUE
1143	tet(L)_2_M29725	Broiler	BG	19	TRUE
1144	tet(L)_2_M29725	Broiler	DK	20	TRUE
1145	tet(L)_2_M29725	Broiler	ES	20	TRUE
1146	tet(L)_2_M29725	Broiler	FR	19	TRUE
1147	tet(L)_2_M29725	Broiler	IT	20	TRUE
1148	tet(L)_2_M29725	Broiler	NL	19	TRUE
1149	tet(L)_2_M29725	Broiler	PL	20	TRUE
1150	tet(L)_2_M29725	Pig	BE	20	TRUE
1151	tet(L)_2_M29725	Pig	BG	21	TRUE
1152	tet(L)_2_M29725	Pig	DE	19	TRUE
1153	tet(L)_2_M29725	Pig	ES	20	TRUE
1154	tet(L)_2_M29725	Pig	FR	18	TRUE
1155	tet(L)_2_M29725	Pig	IT	20	TRUE
1156	tet(L)_2_M29725	Pig	NL	18	TRUE
1157	tet(L)_2_M29725	Pig	PL	20	TRUE
1158	tet(L)_2_M29725	Turkey	DE	20	TRUE
1159	tet(L)_2_M29725	Turkey	ES	19	TRUE
1160	tet(L)_2_M29725	Turkey	FR	20	TRUE
1161	tet(L)_2_M29725	Veal Calf	DE	19	TRUE
1162	tet(L)_2_M29725	Veal Calf	FR	20	TRUE
1163	tet(L)_2_M29725	Veal Calf	NL	20	TRUE
1164	tet(L)_8_AY081910	Broiler	ES	20	TRUE
1165	tet(L)_8_AY081910	Broiler	IT	19	TRUE
1166	tet(L)_8_AY081910	Turkey	DE	21	TRUE
1167	tet(L)_8_AY081910	Turkey	ES	19	TRUE
1168	tet(L)_8_AY081910	Turkey	FR	20	TRUE
1169	tet(M)_1_X92947	Broiler	ES	18	TRUE
1170	tet(M)_1_X92947	Broiler	PL	18	TRUE
1171	tet(M)_1_X92947	Turkey	DE	18	TRUE
1172	tet(M)_1_X92947	Turkey	ES	19	TRUE
1173	tet(M)_1_X92947	Turkey	FR	19	TRUE
1174	tet(M)_10_EU182585	Broiler	BG	18	TRUE
1175	tet(M)_10_EU182585	Broiler	ES	19	TRUE
1176	tet(M)_10_EU182585	Broiler	IT	20	TRUE
1177	tet(M)_10_EU182585	Broiler	PL	18	TRUE
1178	tet(M)_10_EU182585	Pig	ES	20	TRUE
1179	tet(M)_10_EU182585	Pig	IT	20	TRUE
1180	tet(M)_10_EU182585	Pig	PL	20	TRUE
1181	tet(M)_10_EU182585	Turkey	DE	21	TRUE
1182	tet(M)_10_EU182585	Turkey	ES	19	TRUE
1183	tet(M)_10_EU182585	Turkey	FR	20	TRUE
1184	tet(M)_12_FR671418	Turkey	ES	19	TRUE
1185	tet(M)_12_FR671418	Turkey	FR	20	TRUE
1186	tet(M)_12_FR671418	Veal Calf	FR	18	TRUE
1187	tet(M)_13_AM990992	Broiler	BE	20	TRUE
1188	tet(M)_13_AM990992	Broiler	BG	18	TRUE
1189	tet(M)_13_AM990992	Broiler	ES	20	TRUE
1190	tet(M)_13_AM990992	Broiler	FR	20	TRUE
1191	tet(M)_13_AM990992	Broiler	IT	20	TRUE
1192	tet(M)_13_AM990992	Broiler	NL	20	TRUE
1193	tet(M)_13_AM990992	Broiler	PL	20	TRUE
1194	tet(M)_13_AM990992	Pig	BG	19	TRUE
1195	tet(M)_13_AM990992	Pig	ES	20	TRUE
1196	tet(M)_13_AM990992	Pig	IT	18	TRUE
1197	tet(M)_13_AM990992	Pig	PL	20	TRUE
1198	tet(M)_13_AM990992	Turkey	DE	21	TRUE
1199	tet(M)_13_AM990992	Turkey	ES	19	TRUE
1200	tet(M)_13_AM990992	Turkey	FR	20	TRUE
1201	tet(M)_13_AM990992	Veal Calf	DE	19	TRUE
1202	tet(M)_13_AM990992	Veal Calf	FR	20	TRUE
1203	tet(M)_13_AM990992	Veal Calf	NL	20	TRUE
1204	tet(M)_2_X90939	Turkey	ES	19	TRUE
1205	tet(M)_2_X90939	Turkey	FR	20	TRUE
1206	tet(M)_4_X75073	Broiler	BE	18	TRUE
1207	tet(M)_4_X75073	Broiler	BG	19	TRUE
1208	tet(M)_4_X75073	Broiler	ES	20	TRUE
1209	tet(M)_4_X75073	Broiler	FR	19	TRUE
1210	tet(M)_4_X75073	Broiler	IT	19	TRUE
1211	tet(M)_4_X75073	Broiler	PL	20	TRUE
1212	tet(M)_4_X75073	Pig	ES	19	TRUE
1213	tet(M)_4_X75073	Pig	IT	19	TRUE
1214	tet(M)_4_X75073	Pig	PL	19	TRUE
1215	tet(M)_4_X75073	Turkey	DE	21	TRUE
1216	tet(M)_4_X75073	Turkey	ES	19	TRUE
1217	tet(M)_4_X75073	Turkey	FR	20	TRUE
1218	tet(M)_4_X75073	Veal Calf	DE	19	TRUE
1219	tet(M)_4_X75073	Veal Calf	FR	20	TRUE
1220	tet(M)_4_X75073	Veal Calf	NL	20	TRUE
1221	tet(M)_5_U58985	Turkey	ES	18	TRUE
1222	tet(M)_5_U58985	Turkey	FR	20	TRUE
1223	tet(M)_7_FN433596	Broiler	ES	20	TRUE
1224	tet(M)_7_FN433596	Broiler	PL	19	TRUE
1225	tet(M)_7_FN433596	Turkey	ES	19	TRUE
1226	tet(M)_7_FN433596	Turkey	FR	19	TRUE
1227	tet(M)_8_X04388	Turkey	ES	19	TRUE
1228	tet(M)_8_X04388	Turkey	FR	18	TRUE
1229	tet(M)_9_X56353	Turkey	ES	19	TRUE
1230	tet(O)_1_M18896	Pig	BE	20	TRUE
1231	tet(O)_1_M18896	Pig	DE	19	TRUE
1232	tet(O)_1_M18896	Pig	DK	20	TRUE
1233	tet(O)_1_M18896	Pig	ES	20	TRUE
1234	tet(O)_1_M18896	Pig	IT	18	TRUE
1235	tet(O)_1_M18896	Pig	NL	19	TRUE
1236	tet(O)_1_M18896	Pig	PL	20	TRUE
1237	tet(O)_1_M18896	Veal Calf	DE	21	TRUE
1238	tet(O)_1_M18896	Veal Calf	FR	19	TRUE
1239	tet(O)_1_M18896	Veal Calf	NL	20	TRUE
1240	tet(O)_2_M20925	Broiler	BE	19	TRUE
1241	tet(O)_2_M20925	Broiler	BG	19	TRUE
1242	tet(O)_2_M20925	Broiler	DE	19	TRUE
1243	tet(O)_2_M20925	Broiler	DK	20	TRUE
1244	tet(O)_2_M20925	Broiler	ES	20	TRUE
1245	tet(O)_2_M20925	Broiler	FR	20	TRUE
1246	tet(O)_2_M20925	Broiler	IT	20	TRUE
1247	tet(O)_2_M20925	Broiler	NL	20	TRUE
1248	tet(O)_2_M20925	Broiler	PL	20	TRUE
1249	tet(O)_2_M20925	Pig	BE	20	TRUE
1250	tet(O)_2_M20925	Pig	BG	21	TRUE
1251	tet(O)_2_M20925	Pig	DE	20	TRUE
1252	tet(O)_2_M20925	Pig	DK	20	TRUE
1253	tet(O)_2_M20925	Pig	ES	20	TRUE
1254	tet(O)_2_M20925	Pig	FR	20	TRUE
1255	tet(O)_2_M20925	Pig	IT	20	TRUE
1256	tet(O)_2_M20925	Pig	NL	20	TRUE
1257	tet(O)_2_M20925	Pig	PL	20	TRUE
1258	tet(O)_2_M20925	Turkey	DE	21	TRUE
1259	tet(O)_2_M20925	Turkey	ES	19	TRUE
1260	tet(O)_2_M20925	Turkey	FR	20	TRUE
1261	tet(O)_2_M20925	Veal Calf	DE	21	TRUE
1262	tet(O)_2_M20925	Veal Calf	FR	20	TRUE
1263	tet(O)_2_M20925	Veal Calf	NL	20	TRUE
1264	tet(O)_3_Y07780	Broiler	BE	18	TRUE
1265	tet(O)_3_Y07780	Broiler	DK	18	TRUE
1266	tet(O)_3_Y07780	Broiler	ES	18	TRUE
1267	tet(O)_3_Y07780	Broiler	FR	19	TRUE
1268	tet(O)_3_Y07780	Broiler	IT	19	TRUE
1269	tet(O)_3_Y07780	Broiler	PL	19	TRUE
1270	tet(O)_3_Y07780	Pig	BE	20	TRUE
1271	tet(O)_3_Y07780	Pig	BG	21	TRUE
1272	tet(O)_3_Y07780	Pig	DE	20	TRUE
1273	tet(O)_3_Y07780	Pig	DK	20	TRUE
1274	tet(O)_3_Y07780	Pig	ES	20	TRUE
1275	tet(O)_3_Y07780	Pig	FR	20	TRUE
1276	tet(O)_3_Y07780	Pig	IT	20	TRUE
1277	tet(O)_3_Y07780	Pig	NL	20	TRUE
1278	tet(O)_3_Y07780	Pig	PL	20	TRUE
1279	tet(O)_3_Y07780	Turkey	DE	21	TRUE
1280	tet(O)_3_Y07780	Turkey	ES	19	TRUE
1281	tet(O)_3_Y07780	Turkey	FR	19	TRUE
1282	tet(O)_3_Y07780	Veal Calf	DE	21	TRUE
1283	tet(O)_3_Y07780	Veal Calf	FR	20	TRUE
1284	tet(O)_3_Y07780	Veal Calf	NL	20	TRUE
1285	tet(O/32/O)_1_JQ740052	Pig	BE	20	TRUE
1286	tet(O/32/O)_1_JQ740052	Pig	BG	18	TRUE
1287	tet(O/32/O)_1_JQ740052	Pig	DE	19	TRUE
1288	tet(O/32/O)_1_JQ740052	Pig	DK	20	TRUE
1289	tet(O/32/O)_1_JQ740052	Pig	ES	20	TRUE
1290	tet(O/32/O)_1_JQ740052	Pig	FR	18	TRUE
1291	tet(O/32/O)_1_JQ740052	Pig	IT	19	TRUE
1292	tet(O/32/O)_1_JQ740052	Pig	NL	19	TRUE
1293	tet(O/32/O)_1_JQ740052	Pig	PL	18	TRUE
1294	tet(O/32/O)_1_JQ740052	Turkey	DE	18	TRUE
1295	tet(O/32/O)_1_JQ740052	Veal Calf	DE	21	TRUE
1296	tet(O/32/O)_1_JQ740052	Veal Calf	NL	18	TRUE
1297	tet(O/32/O)_2_AJ295238	Veal Calf	DE	20	TRUE
1298	tet(O/32/O)_3_NZ_AUJS01000017	Pig	BE	20	TRUE
1299	tet(O/32/O)_3_NZ_AUJS01000017	Pig	BG	21	TRUE
1300	tet(O/32/O)_3_NZ_AUJS01000017	Pig	DE	19	TRUE
1301	tet(O/32/O)_3_NZ_AUJS01000017	Pig	DK	20	TRUE
1302	tet(O/32/O)_3_NZ_AUJS01000017	Pig	ES	20	TRUE
1303	tet(O/32/O)_3_NZ_AUJS01000017	Pig	FR	19	TRUE
1304	tet(O/32/O)_3_NZ_AUJS01000017	Pig	IT	20	TRUE
1305	tet(O/32/O)_3_NZ_AUJS01000017	Pig	NL	20	TRUE
1306	tet(O/32/O)_3_NZ_AUJS01000017	Pig	PL	20	TRUE
1307	tet(O/32/O)_3_NZ_AUJS01000017	Turkey	DE	20	TRUE
1308	tet(O/32/O)_3_NZ_AUJS01000017	Turkey	FR	20	TRUE
1309	tet(O/32/O)_3_NZ_AUJS01000017	Veal Calf	DE	21	TRUE
1310	tet(O/32/O)_3_NZ_AUJS01000017	Veal Calf	FR	20	TRUE
1311	tet(O/32/O)_3_NZ_AUJS01000017	Veal Calf	NL	20	TRUE
1312	tet(O/32/O)_4_AIOQ01000025	Broiler	IT	19	TRUE
1313	tet(O/32/O)_4_AIOQ01000025	Pig	BE	20	TRUE
1314	tet(O/32/O)_4_AIOQ01000025	Pig	BG	21	TRUE
1315	tet(O/32/O)_4_AIOQ01000025	Pig	DE	20	TRUE
1316	tet(O/32/O)_4_AIOQ01000025	Pig	DK	20	TRUE
1317	tet(O/32/O)_4_AIOQ01000025	Pig	ES	20	TRUE
1318	tet(O/32/O)_4_AIOQ01000025	Pig	FR	19	TRUE
1319	tet(O/32/O)_4_AIOQ01000025	Pig	IT	20	TRUE
1320	tet(O/32/O)_4_AIOQ01000025	Pig	NL	20	TRUE
1321	tet(O/32/O)_4_AIOQ01000025	Pig	PL	20	TRUE
1322	tet(O/32/O)_4_AIOQ01000025	Turkey	DE	20	TRUE
1323	tet(O/32/O)_4_AIOQ01000025	Turkey	FR	20	TRUE
1324	tet(O/32/O)_4_AIOQ01000025	Veal Calf	DE	21	TRUE
1325	tet(O/32/O)_4_AIOQ01000025	Veal Calf	FR	20	TRUE
1326	tet(O/32/O)_4_AIOQ01000025	Veal Calf	NL	20	TRUE
1327	tet(O/32/O)_5_FP929050	Broiler	BE	19	TRUE
1328	tet(O/32/O)_5_FP929050	Broiler	DK	20	TRUE
1329	tet(O/32/O)_5_FP929050	Broiler	ES	18	TRUE
1330	tet(O/32/O)_5_FP929050	Broiler	FR	18	TRUE
1331	tet(O/32/O)_5_FP929050	Broiler	IT	18	TRUE
1332	tet(O/32/O)_5_FP929050	Broiler	PL	18	TRUE
1333	tet(O/32/O)_5_FP929050	Pig	BE	20	TRUE
1334	tet(O/32/O)_5_FP929050	Pig	BG	21	TRUE
1335	tet(O/32/O)_5_FP929050	Pig	DE	20	TRUE
1336	tet(O/32/O)_5_FP929050	Pig	DK	20	TRUE
1337	tet(O/32/O)_5_FP929050	Pig	ES	20	TRUE
1338	tet(O/32/O)_5_FP929050	Pig	FR	20	TRUE
1339	tet(O/32/O)_5_FP929050	Pig	IT	20	TRUE
1340	tet(O/32/O)_5_FP929050	Pig	NL	20	TRUE
1341	tet(O/32/O)_5_FP929050	Pig	PL	20	TRUE
1342	tet(O/32/O)_5_FP929050	Turkey	DE	21	TRUE
1343	tet(O/32/O)_5_FP929050	Turkey	ES	19	TRUE
1344	tet(O/32/O)_5_FP929050	Turkey	FR	20	TRUE
1345	tet(O/32/O)_5_FP929050	Veal Calf	DE	21	TRUE
1346	tet(O/32/O)_5_FP929050	Veal Calf	FR	20	TRUE
1347	tet(O/32/O)_5_FP929050	Veal Calf	NL	20	TRUE
1348	tet(O/W)-2_1_AY485122	Pig	BE	20	TRUE
1349	tet(O/W)-2_1_AY485122	Pig	BG	21	TRUE
1350	tet(O/W)-2_1_AY485122	Pig	DE	20	TRUE
1351	tet(O/W)-2_1_AY485122	Pig	DK	20	TRUE
1352	tet(O/W)-2_1_AY485122	Pig	ES	20	TRUE
1353	tet(O/W)-2_1_AY485122	Pig	FR	20	TRUE
1354	tet(O/W)-2_1_AY485122	Pig	IT	20	TRUE
1355	tet(O/W)-2_1_AY485122	Pig	NL	19	TRUE
1356	tet(O/W)-2_1_AY485122	Pig	PL	19	TRUE
1357	tet(O/W)-2_1_AY485122	Turkey	FR	18	TRUE
1358	tet(O/W)-2_1_AY485122	Veal Calf	DE	18	TRUE
1359	tet(O/W)-2_1_AY485122	Veal Calf	FR	20	TRUE
1360	tet(O/W)-2_1_AY485122	Veal Calf	NL	20	TRUE
1361	tet(O/W)_2_AM889119	Broiler	FR	18	TRUE
1362	tet(O/W)_2_AM889119	Pig	ES	18	TRUE
1363	tet(O/W)_3_AM889120	Broiler	BE	20	TRUE
1364	tet(O/W)_3_AM889120	Broiler	FR	20	TRUE
1365	tet(O/W)_3_AM889120	Broiler	IT	20	TRUE
1366	tet(O/W)_3_AM889120	Broiler	NL	20	TRUE
1367	tet(O/W)_3_AM889120	Broiler	PL	19	TRUE
1368	tet(O/W)_3_AM889120	Pig	BE	20	TRUE
1369	tet(O/W)_3_AM889120	Pig	BG	21	TRUE
1370	tet(O/W)_3_AM889120	Pig	DE	20	TRUE
1371	tet(O/W)_3_AM889120	Pig	DK	20	TRUE
1372	tet(O/W)_3_AM889120	Pig	ES	20	TRUE
1373	tet(O/W)_3_AM889120	Pig	FR	20	TRUE
1374	tet(O/W)_3_AM889120	Pig	IT	20	TRUE
1375	tet(O/W)_3_AM889120	Pig	NL	20	TRUE
1376	tet(O/W)_3_AM889120	Pig	PL	20	TRUE
1377	tet(O/W)_3_AM889120	Turkey	DE	21	TRUE
1378	tet(O/W)_3_AM889120	Turkey	ES	19	TRUE
1379	tet(O/W)_3_AM889120	Turkey	FR	20	TRUE
1380	tet(O/W)_3_AM889120	Veal Calf	DE	21	TRUE
1381	tet(O/W)_3_AM889120	Veal Calf	FR	20	TRUE
1382	tet(O/W)_3_AM889120	Veal Calf	NL	20	TRUE
1383	tet(O/W)_4_AM889121	Broiler	BE	20	TRUE
1384	tet(O/W)_4_AM889121	Broiler	BG	19	TRUE
1385	tet(O/W)_4_AM889121	Broiler	DE	19	TRUE
1386	tet(O/W)_4_AM889121	Broiler	DK	20	TRUE
1387	tet(O/W)_4_AM889121	Broiler	ES	20	TRUE
1388	tet(O/W)_4_AM889121	Broiler	FR	20	TRUE
1389	tet(O/W)_4_AM889121	Broiler	IT	20	TRUE
1390	tet(O/W)_4_AM889121	Broiler	NL	20	TRUE
1391	tet(O/W)_4_AM889121	Broiler	PL	20	TRUE
1392	tet(O/W)_4_AM889121	Pig	BE	20	TRUE
1393	tet(O/W)_4_AM889121	Pig	BG	21	TRUE
1394	tet(O/W)_4_AM889121	Pig	DE	20	TRUE
1395	tet(O/W)_4_AM889121	Pig	DK	20	TRUE
1396	tet(O/W)_4_AM889121	Pig	ES	20	TRUE
1397	tet(O/W)_4_AM889121	Pig	FR	20	TRUE
1398	tet(O/W)_4_AM889121	Pig	IT	20	TRUE
1399	tet(O/W)_4_AM889121	Pig	NL	20	TRUE
1400	tet(O/W)_4_AM889121	Pig	PL	20	TRUE
1401	tet(O/W)_4_AM889121	Turkey	DE	21	TRUE
1402	tet(O/W)_4_AM889121	Turkey	ES	19	TRUE
1403	tet(O/W)_4_AM889121	Turkey	FR	20	TRUE
1404	tet(O/W)_4_AM889121	Veal Calf	DE	21	TRUE
1405	tet(O/W)_4_AM889121	Veal Calf	FR	20	TRUE
1406	tet(O/W)_4_AM889121	Veal Calf	NL	20	TRUE
1407	tet(O/W)_5_AM889122	Broiler	BE	20	TRUE
1408	tet(O/W)_5_AM889122	Broiler	BG	19	TRUE
1409	tet(O/W)_5_AM889122	Broiler	DE	19	TRUE
1410	tet(O/W)_5_AM889122	Broiler	DK	20	TRUE
1411	tet(O/W)_5_AM889122	Broiler	ES	20	TRUE
1412	tet(O/W)_5_AM889122	Broiler	FR	20	TRUE
1413	tet(O/W)_5_AM889122	Broiler	IT	20	TRUE
1414	tet(O/W)_5_AM889122	Broiler	NL	20	TRUE
1415	tet(O/W)_5_AM889122	Broiler	PL	20	TRUE
1416	tet(O/W)_5_AM889122	Pig	BE	20	TRUE
1417	tet(O/W)_5_AM889122	Pig	BG	21	TRUE
1418	tet(O/W)_5_AM889122	Pig	DE	20	TRUE
1419	tet(O/W)_5_AM889122	Pig	DK	20	TRUE
1420	tet(O/W)_5_AM889122	Pig	ES	20	TRUE
1421	tet(O/W)_5_AM889122	Pig	FR	20	TRUE
1422	tet(O/W)_5_AM889122	Pig	IT	20	TRUE
1423	tet(O/W)_5_AM889122	Pig	NL	20	TRUE
1424	tet(O/W)_5_AM889122	Pig	PL	20	TRUE
1425	tet(O/W)_5_AM889122	Turkey	DE	21	TRUE
1426	tet(O/W)_5_AM889122	Turkey	ES	19	TRUE
1427	tet(O/W)_5_AM889122	Turkey	FR	20	TRUE
1428	tet(O/W)_5_AM889122	Veal Calf	DE	21	TRUE
1429	tet(O/W)_5_AM889122	Veal Calf	FR	20	TRUE
1430	tet(O/W)_5_AM889122	Veal Calf	NL	20	TRUE
1431	tet(O/W/32/O)_5_JQ740053	Pig	ES	18	TRUE
1432	tet(O/W/32/O/W/O)_1_DQ525023	Pig	ES	20	TRUE
1433	tet(O/W/O)-1_1_AY196921	Pig	BG	18	TRUE
1434	tet(O/W/O)-1_1_AY196921	Turkey	DE	20	TRUE
1435	tet(O/W/O)-1_1_AY196921	Veal Calf	NL	18	TRUE
1436	tet(Q)_1_L33696	Broiler	BE	20	TRUE
1437	tet(Q)_1_L33696	Broiler	BG	19	TRUE
1438	tet(Q)_1_L33696	Broiler	DE	19	TRUE
1439	tet(Q)_1_L33696	Broiler	DK	20	TRUE
1440	tet(Q)_1_L33696	Broiler	ES	20	TRUE
1441	tet(Q)_1_L33696	Broiler	FR	20	TRUE
1442	tet(Q)_1_L33696	Broiler	IT	20	TRUE
1443	tet(Q)_1_L33696	Broiler	NL	20	TRUE
1444	tet(Q)_1_L33696	Broiler	PL	20	TRUE
1445	tet(Q)_1_L33696	Pig	BE	20	TRUE
1446	tet(Q)_1_L33696	Pig	BG	21	TRUE
1447	tet(Q)_1_L33696	Pig	DE	20	TRUE
1448	tet(Q)_1_L33696	Pig	DK	20	TRUE
1449	tet(Q)_1_L33696	Pig	ES	20	TRUE
1450	tet(Q)_1_L33696	Pig	FR	20	TRUE
1451	tet(Q)_1_L33696	Pig	IT	20	TRUE
1452	tet(Q)_1_L33696	Pig	NL	20	TRUE
1453	tet(Q)_1_L33696	Pig	PL	20	TRUE
1454	tet(Q)_1_L33696	Turkey	DE	21	TRUE
1455	tet(Q)_1_L33696	Turkey	ES	19	TRUE
1456	tet(Q)_1_L33696	Turkey	FR	20	TRUE
1457	tet(Q)_1_L33696	Veal Calf	DE	21	TRUE
1458	tet(Q)_1_L33696	Veal Calf	FR	20	TRUE
1459	tet(Q)_1_L33696	Veal Calf	NL	20	TRUE
1460	tet(Q)_2_X58717	Broiler	FR	20	TRUE
1461	tet(Q)_2_X58717	Broiler	IT	20	TRUE
1462	tet(Q)_2_X58717	Pig	BE	20	TRUE
1463	tet(Q)_2_X58717	Pig	BG	21	TRUE
1464	tet(Q)_2_X58717	Pig	DE	20	TRUE
1465	tet(Q)_2_X58717	Pig	DK	20	TRUE
1466	tet(Q)_2_X58717	Pig	ES	20	TRUE
1467	tet(Q)_2_X58717	Pig	FR	20	TRUE
1468	tet(Q)_2_X58717	Pig	IT	20	TRUE
1469	tet(Q)_2_X58717	Pig	NL	20	TRUE
1470	tet(Q)_2_X58717	Pig	PL	20	TRUE
1471	tet(Q)_2_X58717	Turkey	DE	21	TRUE
1472	tet(Q)_2_X58717	Turkey	ES	19	TRUE
1473	tet(Q)_2_X58717	Turkey	FR	20	TRUE
1474	tet(Q)_2_X58717	Veal Calf	DE	21	TRUE
1475	tet(Q)_2_X58717	Veal Calf	FR	20	TRUE
1476	tet(Q)_2_X58717	Veal Calf	NL	20	TRUE
1477	tet(Q)_3_U73497	Pig	BE	20	TRUE
1478	tet(Q)_3_U73497	Pig	BG	21	TRUE
1479	tet(Q)_3_U73497	Pig	DK	18	TRUE
1480	tet(Q)_3_U73497	Pig	ES	18	TRUE
1481	tet(Q)_3_U73497	Pig	IT	20	TRUE
1482	tet(Q)_3_U73497	Pig	NL	20	TRUE
1483	tet(Q)_3_U73497	Pig	PL	20	TRUE
1484	tet(Q)_3_U73497	Veal Calf	DE	21	TRUE
1485	tet(Q)_3_U73497	Veal Calf	FR	20	TRUE
1486	tet(Q)_3_U73497	Veal Calf	NL	20	TRUE
1487	tet(Q)_4_Z21523	Broiler	PL	18	TRUE
1488	tet(Q)_4_Z21523	Pig	BE	20	TRUE
1489	tet(Q)_4_Z21523	Pig	BG	21	TRUE
1490	tet(Q)_4_Z21523	Pig	DE	20	TRUE
1491	tet(Q)_4_Z21523	Pig	DK	20	TRUE
1492	tet(Q)_4_Z21523	Pig	ES	20	TRUE
1493	tet(Q)_4_Z21523	Pig	FR	20	TRUE
1494	tet(Q)_4_Z21523	Pig	IT	20	TRUE
1495	tet(Q)_4_Z21523	Pig	NL	20	TRUE
1496	tet(Q)_4_Z21523	Pig	PL	20	TRUE
1497	tet(Q)_4_Z21523	Turkey	DE	21	TRUE
1498	tet(Q)_4_Z21523	Turkey	ES	19	TRUE
1499	tet(Q)_4_Z21523	Turkey	FR	20	TRUE
1500	tet(Q)_4_Z21523	Veal Calf	DE	21	TRUE
1501	tet(Q)_4_Z21523	Veal Calf	FR	20	TRUE
1502	tet(Q)_4_Z21523	Veal Calf	NL	20	TRUE
1503	tet(S/M)_1_HM367711	Turkey	DE	18	TRUE
1504	tet(S/M)_1_HM367711	Turkey	ES	19	TRUE
1505	tet(S/M)_1_HM367711	Turkey	FR	20	TRUE
1506	tet(W)_2_AY049983	Broiler	BE	18	TRUE
1507	tet(W)_2_AY049983	Broiler	IT	18	TRUE
1508	tet(W)_2_AY049983	Broiler	PL	18	TRUE
1509	tet(W)_2_AY049983	Pig	BE	20	TRUE
1510	tet(W)_2_AY049983	Pig	BG	21	TRUE
1511	tet(W)_2_AY049983	Pig	DE	20	TRUE
1512	tet(W)_2_AY049983	Pig	DK	20	TRUE
1513	tet(W)_2_AY049983	Pig	ES	20	TRUE
1514	tet(W)_2_AY049983	Pig	FR	20	TRUE
1515	tet(W)_2_AY049983	Pig	IT	20	TRUE
1516	tet(W)_2_AY049983	Pig	NL	20	TRUE
1517	tet(W)_2_AY049983	Pig	PL	20	TRUE
1518	tet(W)_2_AY049983	Turkey	DE	21	TRUE
1519	tet(W)_2_AY049983	Turkey	ES	19	TRUE
1520	tet(W)_2_AY049983	Turkey	FR	20	TRUE
1521	tet(W)_2_AY049983	Veal Calf	DE	21	TRUE
1522	tet(W)_2_AY049983	Veal Calf	FR	20	TRUE
1523	tet(W)_2_AY049983	Veal Calf	NL	20	TRUE
1524	tet(W)_4_FN396364	Broiler	BE	20	TRUE
1525	tet(W)_4_FN396364	Broiler	BG	19	TRUE
1526	tet(W)_4_FN396364	Broiler	DE	19	TRUE
1527	tet(W)_4_FN396364	Broiler	DK	20	TRUE
1528	tet(W)_4_FN396364	Broiler	ES	20	TRUE
1529	tet(W)_4_FN396364	Broiler	FR	20	TRUE
1530	tet(W)_4_FN396364	Broiler	IT	20	TRUE
1531	tet(W)_4_FN396364	Broiler	NL	20	TRUE
1532	tet(W)_4_FN396364	Broiler	PL	20	TRUE
1533	tet(W)_4_FN396364	Pig	BE	20	TRUE
1534	tet(W)_4_FN396364	Pig	BG	21	TRUE
1535	tet(W)_4_FN396364	Pig	DE	20	TRUE
1536	tet(W)_4_FN396364	Pig	DK	20	TRUE
1537	tet(W)_4_FN396364	Pig	ES	20	TRUE
1538	tet(W)_4_FN396364	Pig	FR	20	TRUE
1539	tet(W)_4_FN396364	Pig	IT	20	TRUE
1540	tet(W)_4_FN396364	Pig	NL	20	TRUE
1541	tet(W)_4_FN396364	Pig	PL	20	TRUE
1542	tet(W)_4_FN396364	Turkey	DE	21	TRUE
1543	tet(W)_4_FN396364	Turkey	ES	19	TRUE
1544	tet(W)_4_FN396364	Turkey	FR	20	TRUE
1545	tet(W)_4_FN396364	Veal Calf	DE	21	TRUE
1546	tet(W)_4_FN396364	Veal Calf	FR	20	TRUE
1547	tet(W)_4_FN396364	Veal Calf	NL	20	TRUE
1548	tet(W)_5_AJ427422	Broiler	BE	20	TRUE
1549	tet(W)_5_AJ427422	Broiler	BG	19	TRUE
1550	tet(W)_5_AJ427422	Broiler	DE	19	TRUE
1551	tet(W)_5_AJ427422	Broiler	DK	20	TRUE
1552	tet(W)_5_AJ427422	Broiler	ES	20	TRUE
1553	tet(W)_5_AJ427422	Broiler	FR	20	TRUE
1554	tet(W)_5_AJ427422	Broiler	IT	20	TRUE
1555	tet(W)_5_AJ427422	Broiler	NL	20	TRUE
1556	tet(W)_5_AJ427422	Broiler	PL	20	TRUE
1557	tet(W)_5_AJ427422	Pig	BE	20	TRUE
1558	tet(W)_5_AJ427422	Pig	BG	21	TRUE
1559	tet(W)_5_AJ427422	Pig	DE	20	TRUE
1560	tet(W)_5_AJ427422	Pig	DK	20	TRUE
1561	tet(W)_5_AJ427422	Pig	ES	20	TRUE
1562	tet(W)_5_AJ427422	Pig	FR	20	TRUE
1563	tet(W)_5_AJ427422	Pig	IT	20	TRUE
1564	tet(W)_5_AJ427422	Pig	NL	20	TRUE
1565	tet(W)_5_AJ427422	Pig	PL	20	TRUE
1566	tet(W)_5_AJ427422	Turkey	DE	21	TRUE
1567	tet(W)_5_AJ427422	Turkey	ES	19	TRUE
1568	tet(W)_5_AJ427422	Turkey	FR	20	TRUE
1569	tet(W)_5_AJ427422	Veal Calf	DE	21	TRUE
1570	tet(W)_5_AJ427422	Veal Calf	FR	20	TRUE
1571	tet(W)_5_AJ427422	Veal Calf	NL	20	TRUE
1572	tet(W/32/O)_1_AM710601	Broiler	BE	20	TRUE
1573	tet(W/32/O)_1_AM710601	Broiler	BG	18	TRUE
1574	tet(W/32/O)_1_AM710601	Broiler	DE	18	TRUE
1575	tet(W/32/O)_1_AM710601	Broiler	DK	18	TRUE
1576	tet(W/32/O)_1_AM710601	Broiler	ES	19	TRUE
1577	tet(W/32/O)_1_AM710601	Broiler	FR	19	TRUE
1578	tet(W/32/O)_1_AM710601	Broiler	IT	20	TRUE
1579	tet(W/32/O)_1_AM710601	Broiler	NL	19	TRUE
1580	tet(W/32/O)_1_AM710601	Broiler	PL	18	TRUE
1581	tet(W/32/O)_1_AM710601	Pig	BE	20	TRUE
1582	tet(W/32/O)_1_AM710601	Pig	BG	20	TRUE
1583	tet(W/32/O)_1_AM710601	Pig	DE	19	TRUE
1584	tet(W/32/O)_1_AM710601	Pig	DK	19	TRUE
1585	tet(W/32/O)_1_AM710601	Pig	ES	20	TRUE
1586	tet(W/32/O)_1_AM710601	Pig	FR	20	TRUE
1587	tet(W/32/O)_1_AM710601	Pig	IT	20	TRUE
1588	tet(W/32/O)_1_AM710601	Pig	NL	19	TRUE
1589	tet(W/32/O)_1_AM710601	Pig	PL	20	TRUE
1590	tet(W/32/O)_1_AM710601	Turkey	DE	21	TRUE
1591	tet(W/32/O)_1_AM710601	Turkey	ES	19	TRUE
1592	tet(W/32/O)_1_AM710601	Turkey	FR	19	TRUE
1593	tet(W/32/O)_1_AM710601	Veal Calf	DE	21	TRUE
1594	tet(W/32/O)_1_AM710601	Veal Calf	FR	20	TRUE
1595	tet(W/32/O)_1_AM710601	Veal Calf	NL	20	TRUE
1596	tet(W/32/O)_2_AM710602	Broiler	ES	18	TRUE
1597	tet(W/32/O)_3_AM710603	Broiler	FR	19	TRUE
1598	tet(W/32/O)_3_AM710603	Broiler	IT	19	TRUE
1599	tet(W/32/O)_3_AM710603	Broiler	PL	20	TRUE
1600	tet(W/32/O)_3_AM710603	Pig	BE	20	TRUE
1601	tet(W/32/O)_3_AM710603	Pig	BG	21	TRUE
1602	tet(W/32/O)_3_AM710603	Pig	DE	20	TRUE
1603	tet(W/32/O)_3_AM710603	Pig	DK	20	TRUE
1604	tet(W/32/O)_3_AM710603	Pig	ES	20	TRUE
1605	tet(W/32/O)_3_AM710603	Pig	FR	20	TRUE
1606	tet(W/32/O)_3_AM710603	Pig	IT	20	TRUE
1607	tet(W/32/O)_3_AM710603	Pig	NL	20	TRUE
1608	tet(W/32/O)_3_AM710603	Pig	PL	20	TRUE
1609	tet(W/32/O)_3_AM710603	Turkey	DE	20	TRUE
1610	tet(W/32/O)_3_AM710603	Turkey	ES	19	TRUE
1611	tet(W/32/O)_3_AM710603	Turkey	FR	20	TRUE
1612	tet(W/32/O)_3_AM710603	Veal Calf	DE	21	TRUE
1613	tet(W/32/O)_3_AM710603	Veal Calf	FR	20	TRUE
1614	tet(W/32/O)_3_AM710603	Veal Calf	NL	20	TRUE
1615	tet(X)_1_GU014535	Broiler	IT	20	TRUE
1616	tet(X)_1_GU014535	Pig	BE	20	TRUE
1617	tet(X)_1_GU014535	Pig	BG	20	TRUE
1618	tet(X)_1_GU014535	Pig	ES	20	TRUE
1619	tet(X)_1_GU014535	Pig	FR	20	TRUE
1620	tet(X)_1_GU014535	Pig	IT	20	TRUE
1621	tet(X)_1_GU014535	Pig	NL	19	TRUE
1622	tet(X)_1_GU014535	Pig	PL	20	TRUE
1623	tet(X)_1_GU014535	Turkey	DE	21	TRUE
1624	tet(X)_1_GU014535	Turkey	FR	19	TRUE
1625	tet(X)_1_GU014535	Veal Calf	DE	21	TRUE
1626	tet(X)_1_GU014535	Veal Calf	FR	20	TRUE
1627	tet(X)_1_GU014535	Veal Calf	NL	20	TRUE
1628	tet(X)_2_M37699	Broiler	BE	18	TRUE
1629	tet(X)_2_M37699	Broiler	DE	18	TRUE
1630	tet(X)_2_M37699	Broiler	ES	20	TRUE
1631	tet(X)_2_M37699	Broiler	FR	19	TRUE
1632	tet(X)_2_M37699	Broiler	IT	20	TRUE
1633	tet(X)_2_M37699	Broiler	PL	18	TRUE
1634	tet(X)_2_M37699	Pig	BE	20	TRUE
1635	tet(X)_2_M37699	Pig	BG	21	TRUE
1636	tet(X)_2_M37699	Pig	DE	20	TRUE
1637	tet(X)_2_M37699	Pig	DK	20	TRUE
1638	tet(X)_2_M37699	Pig	ES	20	TRUE
1639	tet(X)_2_M37699	Pig	FR	20	TRUE
1640	tet(X)_2_M37699	Pig	IT	20	TRUE
1641	tet(X)_2_M37699	Pig	NL	20	TRUE
1642	tet(X)_2_M37699	Pig	PL	20	TRUE
1643	tet(X)_2_M37699	Turkey	DE	21	TRUE
1644	tet(X)_2_M37699	Turkey	ES	19	TRUE
1645	tet(X)_2_M37699	Turkey	FR	18	TRUE
1646	tet(X)_2_M37699	Veal Calf	DE	21	TRUE
1647	tet(X)_2_M37699	Veal Calf	FR	20	TRUE
1648	tet(X)_2_M37699	Veal Calf	NL	20	TRUE
1649	tet(X)_3_AB097942	Turkey	DE	18	TRUE
1650	tet(X)_3_AB097942	Veal Calf	DE	21	TRUE
1651	tet(X)_3_AB097942	Veal Calf	FR	20	TRUE
1652	tet(X)_3_AB097942	Veal Calf	NL	20	TRUE
1653	tet(Z)_1_AF121000	Broiler	BE	19	TRUE
1654	tet(Z)_1_AF121000	Broiler	BG	18	TRUE
1655	tet(Z)_1_AF121000	Broiler	ES	20	TRUE
1656	tet(Z)_1_AF121000	Broiler	FR	18	TRUE
1657	tet(Z)_1_AF121000	Broiler	IT	20	TRUE
1658	tet(Z)_1_AF121000	Broiler	PL	19	TRUE
1659	tet(Z)_1_AF121000	Turkey	DE	21	TRUE
1660	tet(Z)_1_AF121000	Turkey	ES	19	TRUE
1661	tet(Z)_1_AF121000	Turkey	FR	20	TRUE
1662	tetA(P)_1_AB054980	Pig	BG	20	TRUE
1663	tetA(P)_1_AB054980	Pig	DE	20	TRUE
1664	tetA(P)_1_AB054980	Pig	ES	20	TRUE
1665	tetA(P)_1_AB054980	Pig	IT	20	TRUE
1666	tetA(P)_1_AB054980	Pig	NL	19	TRUE
1667	tetA(P)_1_AB054980	Pig	PL	20	TRUE
1668	tetA(P)_1_AB054980	Turkey	ES	18	TRUE
1669	tetA(P)_1_AB054980	Veal Calf	FR	18	TRUE
1670	tetA(P)_2_L20800	Broiler	NL	18	TRUE
1671	tetA(P)_2_L20800	Pig	BE	20	TRUE
1672	tetA(P)_2_L20800	Pig	BG	21	TRUE
1673	tetA(P)_2_L20800	Pig	DE	20	TRUE
1674	tetA(P)_2_L20800	Pig	DK	20	TRUE
1675	tetA(P)_2_L20800	Pig	ES	20	TRUE
1676	tetA(P)_2_L20800	Pig	FR	19	TRUE
1677	tetA(P)_2_L20800	Pig	IT	20	TRUE
1678	tetA(P)_2_L20800	Pig	NL	20	TRUE
1679	tetA(P)_2_L20800	Pig	PL	20	TRUE
1680	tetA(P)_2_L20800	Turkey	DE	21	TRUE
1681	tetA(P)_2_L20800	Turkey	ES	19	TRUE
1682	tetA(P)_2_L20800	Turkey	FR	20	TRUE
1683	tetA(P)_2_L20800	Veal Calf	DE	21	TRUE
1684	tetA(P)_2_L20800	Veal Calf	FR	20	TRUE
1685	tetA(P)_2_L20800	Veal Calf	NL	20	TRUE
1686	tetB(P)_1_NC_010937	Broiler	DE	19	TRUE
1687	tetB(P)_1_NC_010937	Broiler	FR	18	TRUE
1688	tetB(P)_1_NC_010937	Broiler	IT	20	TRUE
1689	tetB(P)_1_NC_010937	Broiler	NL	20	TRUE
1690	tetB(P)_1_NC_010937	Pig	BE	20	TRUE
1691	tetB(P)_1_NC_010937	Pig	BG	21	TRUE
1692	tetB(P)_1_NC_010937	Pig	DE	20	TRUE
1693	tetB(P)_1_NC_010937	Pig	DK	19	TRUE
1694	tetB(P)_1_NC_010937	Pig	ES	20	TRUE
1695	tetB(P)_1_NC_010937	Pig	FR	18	TRUE
1696	tetB(P)_1_NC_010937	Pig	IT	20	TRUE
1697	tetB(P)_1_NC_010937	Pig	NL	20	TRUE
1698	tetB(P)_1_NC_010937	Pig	PL	20	TRUE
1699	tetB(P)_1_NC_010937	Turkey	DE	21	TRUE
1700	tetB(P)_1_NC_010937	Turkey	ES	19	TRUE
1701	tetB(P)_1_NC_010937	Turkey	FR	20	TRUE
1702	tetB(P)_1_NC_010937	Veal Calf	DE	21	TRUE
1703	tetB(P)_1_NC_010937	Veal Calf	FR	20	TRUE
1704	tetB(P)_1_NC_010937	Veal Calf	NL	20	TRUE
1705	VanG2XY_1_FJ872410	Pig	DK	20	TRUE
1706	VanG2XY_1_FJ872410	Pig	ES	19	TRUE
1707	VanG2XY_1_FJ872410	Pig	NL	19	TRUE
1708	VanG2XY_1_FJ872410	Pig	PL	18	TRUE
1709	VanG2XY_1_FJ872410	Veal Calf	FR	19	TRUE
1710	VanHBX_1_AF192329	Pig	IT	20	TRUE
1711	VanHBX_1_AF192329	Veal Calf	DE	20	TRUE
1712	VanHBX_1_AF192329	Veal Calf	FR	20	TRUE
1713	VanHBX_1_AF192329	Veal Calf	NL	19	TRUE
1714	vat(E)_5_AJ488494	Broiler	ES	20	TRUE
1715	vat(E)_5_AJ488494	Broiler	IT	18	TRUE
1716	vat(E)_5_AJ488494	Turkey	DE	19	TRUE
1717	vat(E)_5_AJ488494	Turkey	ES	19	TRUE
1718	vat(E)_5_AJ488494	Turkey	FR	20	TRUE

## Sheet: s8_class_alr
	sample_id	AmGlyc/Quin	Aminoglycoside	Beta-Lactam	Colistin	Fosfomycin	Fusidic acid	Mac/Oxa/Phen	Macrolide	Nitroimidazole	Oxa/Phen	Oxazolidinone	Phenicol	Quinolone	Rifampicin	Sulphonamide	Tetracycline	Trimethoprim	Vancomycin
1	1001-17-001	-40.8377	-21.4408	-20.4602	-35.4512	-36.1899	-44.2994	-37.4258	-19.4047	-24.9527	-43.5067	-35.8907	-26.5668	-31.662	-42.7039	-28.5392	-18.1648	-30.4194	-27.3674
2	1003-17-001	-41.2367	-21.1058	-20.4302	-35.8502	-36.5889	-44.6984	-37.8248	-19.6955	-24.6147	-43.9057	-36.2897	-25.1932	-31.7701	-43.1029	-27.2748	-17.9827	-30.8184	-27.5887
3	1004-18-001	-42.6846	-21.6565	-22.3209	-37.2981	-38.0369	-46.1464	-39.2727	-21.1437	-35.1492	-45.3536	-37.7377	-25.4313	-33.4978	-44.5508	-22.3834	-20.3422	-22.1727	-30.7186
4	1005-17-001	-40.5052	-20.2119	-20.2674	-35.1187	-35.8575	-43.967	-37.0933	-18.2453	-24.7216	-43.1742	-35.5583	-24.1238	-30.5735	-42.3714	-29.5137	-17.2004	-26.9084	-25.9006
5	1007-17-001	-41.1287	-20.9318	-20.5623	-35.7422	-36.4809	-44.5904	-37.7167	-19.4906	-24.5996	-43.7976	-36.1817	-25.4034	-31.7358	-42.9949	-28.2976	-18.04	-30.7104	-26.2693
6	1008-18-001	-43.3984	-22.5922	-23.096	-38.012	-38.7507	-46.8602	-39.9865	-21.272	-35.863	-46.0674	-38.4515	-26.3236	-34.2086	-45.2647	-23.7169	-20.9712	-22.5841	-31.0422
7	1010-18-001	-42.8789	-21.5929	-24.6961	-37.4924	-38.2312	-46.3406	-39.467	-20.4081	-35.3435	-45.5479	-37.9319	-26.4986	-30.2587	-44.7451	-24.3057	-20.117	-24.3508	-25.9281
8	1011-17-001	-41.393	-21.283	-20.569	-36.0065	-36.7453	-44.8547	-37.9811	-19.7032	-24.9775	-44.062	-36.4461	-25.9012	-31.4613	-43.2592	-30.4015	-17.8805	-30.9747	-26.8638
9	1012-18-001	-42.9978	-20.5159	-21.2401	-37.6113	-38.3501	-46.4596	-39.5859	-20.7684	-35.4624	-45.6668	-38.0509	-24.8027	-21.5596	-44.864	-21.3824	-21.3964	-21.197	-37.5987
10	1014-18-001	-42.7936	-21.1238	-25.786	-37.4071	-29.4755	-46.2553	-39.3817	-19.1181	-35.2582	-45.4626	-37.8466	-25.9803	-33.5299	-44.6598	-25.6951	-20.6985	-25.1238	-37.3945
11	1015-17-001	-39.9674	-19.1091	-20.15	-34.5809	-35.3196	-43.4291	-36.5555	-18.5205	-23.7138	-42.6364	-35.0204	-23.9335	-30.0357	-41.8336	-25.1495	-16.5969	-24.2198	-25.7547
12	1016-18-001	-42.8034	-22.5918	-23.5564	-26.1953	-38.1557	-46.2651	-39.3915	-21.2836	-35.268	-45.4724	-37.8564	-25.5891	-33.5336	-44.6696	-23.6485	-19.9312	-22.6847	-37.4043
13	1017-17-001	-41.6231	-21.4198	-20.5134	-36.2366	-36.9754	-45.0849	-38.2112	-20.3565	-25.1448	-44.2921	-36.6762	-26.2028	-32.213	-43.4893	-30.6316	-18.4908	-31.2048	-27.2265
14	1018-18-001	-43.109	-22.3279	-22.877	-37.7225	-38.4612	-46.5707	-39.6971	-20.2642	-35.5736	-45.778	-38.162	-25.8106	-33.9167	-44.9752	-23.3014	-20.8697	-23.4231	-27.2785
15	1019-17-001	-40.7788	-20.457	-20.4742	-35.3923	-36.1311	-44.2406	-37.3669	-18.5358	-23.8764	-43.4478	-35.8319	-24.2706	-30.8471	-42.645	-27.563	-17.1031	-27.4944	-26.0924
16	1020-18-001	-43.3182	-24.5433	-26.0837	-37.9317	-38.6705	-46.7799	-39.9063	-21.2166	-35.7828	-45.9872	-38.3713	-23.4624	-28.8082	-45.1844	-26.0924	-20.463	-25.345	-37.9191
17	1021-17-001	-41.6033	-21.8491	-20.3579	-36.2168	-36.9555	-45.065	-38.1913	-20.0595	-26.3848	-44.2722	-36.6563	-24.8263	-32.1489	-43.4695	-28.3842	-18.4017	-28.5274	-27.3696
18	1022-18-001	-43.2536	-23.7665	-26.2163	-37.8671	-38.6058	-46.7153	-39.8416	-20.7516	-35.7181	-45.9225	-38.3066	-26.6634	-34.2183	-45.1198	-27.4547	-20.9703	-25.9238	-37.8544
19	1023-17-001	-41.7745	-21.4838	-21.2048	-36.388	-37.1268	-45.2363	-38.3626	-20.123	-26.1303	-44.4435	-36.8276	-25.8181	-31.8428	-43.6407	-30.783	-18.3596	-31.3562	-26.8648
20	1024-18-001	-43.4398	-25.5997	-26.6128	-38.0533	-28.2007	-46.9015	-40.0279	-19.4244	-35.9044	-46.1088	-38.4928	-26.3657	-34.1679	-45.306	-27.8337	-21.6315	-26.2816	-30.5643
21	1025-17-001	-41.5902	-21.3703	-20.9552	-36.2037	-36.9424	-45.0519	-38.1783	-19.7671	-25.4942	-44.2592	-36.6432	-25.3872	-32.0929	-43.4564	-28.5427	-18.3165	-31.1719	-26.731
22	1026-18-001	-43.1304	-22.2731	-23.5262	-37.7439	-38.4827	-46.5922	-39.7185	-19.861	-35.595	-45.7994	-38.1835	-25.9358	-26.5752	-44.9966	-23.4618	-21.1594	-24.0129	-31.9112
23	1027-17-001	-41.6266	-21.6205	-20.3791	-36.2401	-36.9789	-45.0884	-38.2147	-19.4689	-25.4984	-44.2956	-36.6797	-25.8454	-31.6949	-43.4928	-28.1707	-18.2297	-28.1187	-27.0036
24	1028-18-001	-43.7238	-24.3039	-26.022	-38.3373	-30.0661	-47.1855	-40.3118	-20.6084	-36.1883	-46.3927	-38.7768	-28.7632	-31.0447	-45.59	-25.8203	-21.135	-25.4741	-38.3246
25	1029-17-001	-40.6951	-21.3361	-20.5664	-35.3086	-36.0473	-44.1568	-37.2831	-20.2773	-25.2596	-43.364	-35.7481	-25.7976	-31.7282	-42.5613	-30.1719	-18.3025	-30.2768	-27.6642
26	1030-18-001	-42.5931	-21.0082	-21.9793	-37.2066	-29.0515	-46.0548	-39.1812	-20.4711	-35.0577	-45.2621	-37.6461	-23.8629	-25.3185	-44.4593	-21.9877	-20.4605	-21.7489	-31.4265
27	1031-17-001	-41.029	-21.6996	-20.511	-35.6425	-36.3812	-44.4907	-37.617	-19.0936	-26.8829	-43.6979	-36.082	-25.929	-31.8466	-42.8952	-30.3509	-18.4933	-30.6107	-26.6066
28	1032-18-001	-42.7865	-22.0231	-25.1114	-37.4	-38.1387	-46.2482	-39.3746	-21.4409	-35.2511	-45.4555	-37.8395	-25.1922	-28.8539	-44.6527	-25.1477	-20.0199	-24.8771	-37.3874
29	1033-17-001	-40.6674	-20.9985	-20.1921	-35.2809	-36.0196	-44.1291	-37.2555	-19.2163	-25.079	-43.3364	-35.7204	-25.7204	-31.3886	-42.5336	-29.6759	-17.776	-30.2491	-26.9473
30	1034-18-001	-43.1495	-23.7074	-26.0671	-37.7631	-38.5018	-46.6113	-39.7376	-21.5694	-35.6141	-45.8185	-38.2026	-25.3935	-28.7824	-45.0158	-25.5707	-20.4184	-26.103	-31.2828
31	1035-17-001	-40.7609	-20.9166	-21.1303	-35.3744	-36.1132	-44.2227	-37.349	-19.8315	-33.2255	-43.4299	-35.814	-24.9193	-31.6014	-42.6271	-27.7634	-17.9369	-30.3426	-26.2866
32	1036-18-001	-42.6096	-20.6544	-22.1267	-37.2231	-37.9619	-46.0714	-39.1977	-20.354	-35.0742	-45.2786	-37.6627	-25.7247	-30.8013	-44.4758	-21.4463	-20.5176	-22.1478	-30.7862
33	1037-17-001	-41.3279	-21.8397	-20.8065	-35.9415	-36.6802	-44.7897	-37.916	-19.8619	-27.2505	-43.9969	-36.381	-25.6397	-32.1505	-43.1942	-28.3539	-18.635	-30.9096	-27.4055
34	1038-18-001	-43.4637	-22.8533	-25.0781	-38.0772	-30.9987	-46.9255	-40.0518	-21.8293	-35.9283	-46.1327	-38.5168	-24.8498	-29.3038	-45.3299	-24.4118	-21.2618	-24.3055	-32.0347
35	1039-17-001	-41.0574	-21.6169	-20.5581	-35.6709	-36.4096	-44.5191	-37.6455	-20.0206	-24.3079	-43.7264	-36.1104	-26.3935	-32.1296	-42.9236	-30.5616	-18.9414	-27.8823	-35.6583
36	1041-17-001	-41.0989	-20.9287	-21.7147	-35.7124	-36.4512	-44.5606	-37.687	-19.6326	-28.6758	-43.7679	-36.152	-25.3384	-31.8734	-42.9651	-27.7584	-18.2452	-26.9236	-27.3369
37	1042-18-001	-42.6505	-22.0646	-22.5572	-37.264	-38.0027	-46.1122	-39.2385	-20.5911	-35.115	-45.3194	-37.7035	-25.1019	-29.2564	-44.5167	-23.4761	-20.2985	-23.5696	-31.4411
38	1043-17-001	-40.497	-20.699	-21.293	-35.1105	-35.8492	-43.9587	-37.0851	-19.8728	-32.9616	-43.166	-35.55	-25.7505	-31.4993	-42.3632	-29.952	-17.9962	-30.0787	-27.4135
39	1044-18-001	-42.67	-21.3926	-23.6444	-37.2835	-30.5928	-46.1317	-39.2581	-20.6399	-35.1346	-45.339	-37.7231	-24.0916	-30.3362	-44.5362	-23.1802	-20.108	-22.8629	-30.9697
40	1046-18-001	-42.844	-22.3724	-23.6985	-37.4575	-26.0271	-46.3057	-39.4321	-18.0052	-35.3086	-45.513	-37.897	-25.7767	-31.6429	-44.7102	-22.8762	-21.4947	-23.6642	-30.5276
41	2001-17-001	-40.3383	-19.3391	-20.739	-34.9519	-35.6906	-43.8001	-36.9264	-18.1513	-27.0872	-43.0073	-35.3914	-24.2401	-30.8815	-42.2046	-26.0007	-17.2037	-25.4906	-26.2576
42	2002-17-001	-40.255	-19.7077	-20.91	-34.8685	-35.6073	-43.7168	-36.8431	-19.0727	-26.4523	-42.924	-35.3081	-24.6045	-30.8703	-42.1212	-29.2635	-17.0426	-29.8367	-25.6805
43	2003-17-001	-40.2021	-19.501	-20.9558	-34.8156	-35.5543	-43.6638	-36.7901	-19.2419	-23.4923	-42.871	-35.2551	-26.1861	-30.9095	-42.0683	-27.0244	-17.0974	-28.2407	-25.7049
44	2004-17-001	-41.1133	-20.3721	-22.4412	-35.7268	-36.4656	-44.5751	-37.7014	-20.0915	-25.4178	-43.7823	-36.1664	-24.5484	-31.1816	-42.9795	-28.5413	-17.1236	-28.0809	-27.149
45	2005-17-001	-40.4173	-20.3083	-21.7895	-35.0308	-35.7696	-43.879	-37.0054	-19.9617	-25.1098	-43.0863	-35.4704	-25.2907	-31.1178	-42.2835	-29.4258	-17.2276	-29.999	-27.4996
46	2006-17-001	-41.0588	-19.9665	-21.5455	-35.6723	-36.411	-44.5205	-37.6468	-18.4558	-26.5265	-43.7277	-36.1118	-24.2188	-31.127	-42.925	-27.9218	-17.291	-27.94	-26.9435
47	2007-17-001	-40.9577	-20.2295	-21.4154	-35.5713	-36.31	-44.4195	-37.5458	-19.0289	-30.5787	-43.6267	-27.8497	-24.6274	-29.5844	-42.8239	-29.9662	-17.535	-30.5394	-27.9788
48	2008-17-001	-41.0923	-21.3721	-20.6215	-35.7058	-36.4445	-44.554	-37.6803	-20.1196	-25.7226	-43.7612	-36.1453	-26.311	-31.9911	-42.9585	-30.4733	-18.5041	-27.1083	-27.7014
49	2009-17-001	-41.9426	-20.5065	-22.797	-36.5561	-37.2948	-45.4043	-38.5306	-19.3242	-25.9358	-44.6115	-36.9956	-24.576	-32.0108	-43.8088	-29.9513	-18.583	-31.5243	-27.407
50	2010-17-001	-40.5859	-18.8568	-21.5116	-35.1994	-35.9381	-44.0476	-37.174	-18.4827	-26.4211	-43.2548	-35.6389	-23.1596	-31.216	-42.4521	-28.843	-17.7037	-27.7354	-27.7028
51	2011-17-001	-39.9532	-20.0517	-21.4493	-34.5667	-35.3054	-43.4149	-36.5413	-17.6619	-28.6079	-42.6222	-35.0062	-23.3491	-30.0215	-41.8194	-23.6716	-16.5289	-24.365	-27.3162
52	2012-17-001	-40.6651	-20.1241	-21.187	-35.2786	-36.0173	-44.1268	-37.2531	-18.7987	-27.4462	-43.334	-35.7181	-24.4603	-31.4785	-42.5313	-28.7184	-18.0701	-27.9125	-26.8868
53	2013-17-001	-39.2713	-19.7107	-20.7914	-33.8848	-34.6235	-42.733	-35.8594	-18.2904	-31.7359	-41.9403	-34.3243	-24.1568	-30.4104	-41.1375	-28.8218	-17.1482	-28.9985	-33.8722
54	2014-17-001	-40.8179	-17.9577	-21.683	-35.4314	-36.1702	-44.2796	-37.406	-17.8947	-27.0905	-43.4869	-35.871	-19.8768	-30.8862	-42.6841	-24.3395	-17.2315	-25.1729	-26.9321
55	2015-17-001	-40.2815	-20.1193	-20.8665	-34.895	-35.6337	-43.7432	-36.8696	-19.304	-27.923	-42.9505	-35.3345	-23.6147	-31.3294	-42.1477	-29.7687	-18.015	-29.8632	-34.8824
56	2016-17-001	-39.9408	-21.1843	-22.9047	-34.5543	-35.293	-43.4025	-36.5288	-20.4518	-28.0063	-42.6097	-34.9938	-26.2169	-31.7785	-41.807	-24.1677	-19.1637	-25.894	-34.5416
57	2017-17-001	-40.2996	-20.1043	-20.6596	-34.9131	-35.6519	-43.7614	-36.8877	-19.1415	-27.6513	-42.9686	-35.3527	-24.1029	-31.3342	-42.1658	-29.7775	-18.0635	-29.8813	-27.3907
58	2018-17-001	-40.4358	-20.7243	-19.6861	-35.0493	-35.788	-43.8975	-37.0239	-18.3052	-25.4577	-43.1048	-35.4888	-23.862	-30.9537	-42.302	-25.4243	-17.2942	-26.9534	-28.2529
59	2019-17-001	-40.3671	-20.0162	-20.6889	-34.9806	-35.7193	-43.8288	-36.9551	-18.5718	-32.8316	-43.036	-35.4201	-25.1675	-31.0617	-42.2333	-29.3755	-17.4814	-29.9488	-27.6877
60	2020-17-001	-40.5216	-20.4094	-20.3464	-35.1351	-35.8738	-43.9833	-37.1097	-19.5766	-32.9862	-43.1906	-35.5746	-25.3594	-28.192	-42.3878	-24.76	-17.4168	-25.3827	-29.9287
61	2061-18-001	-42.9611	-21.5142	-25.7649	-37.5746	-38.3133	-46.4228	-39.5492	-18.8333	-35.4257	-45.6301	-38.0141	-24.9365	-30.9752	-44.8273	-25.7438	-20.6778	-26.7948	-31.9617
62	2063-18-001	-42.8307	-21.3943	-26.7374	-37.4443	-38.183	-46.2925	-39.4188	-19.719	-35.2953	-45.4997	-37.8838	-24.7326	-29.8035	-44.697	-27.4314	-20.5916	-27.2593	-37.4316
63	2064-18-001	-43.3764	-23.1431	-25.9977	-37.9899	-38.7287	-46.8382	-39.9645	-19.8486	-35.841	-46.0454	-38.4295	-25.634	-31.6736	-45.2426	-25.5758	-20.4917	-26.0841	-31.2896
64	2065-18-001	-42.2941	-20.1393	-23.9402	-30.8486	-37.6463	-45.7558	-38.8821	-19.1241	-34.7586	-44.963	-37.3471	-23.1923	-29.9817	-44.1603	-24.2117	-19.6349	-24.8297	-26.7876
65	2066-18-001	-42.8223	-19.9074	-21.5432	-37.4358	-28.3962	-46.284	-39.4103	-19.4303	-35.2868	-45.4912	-37.8753	-23.1897	-24.9755	-44.6885	-22.5739	-20.7025	-24.1733	-27.6867
66	2067-18-001	-43.2875	-21.9896	-23.5145	-37.9011	-38.6398	-46.7493	-39.8756	-19.8432	-35.7521	-45.9565	-38.3406	-25.2691	-27.3786	-45.1538	-23.0615	-20.7586	-23.4243	-32.1816
67	2068-18-001	-43.2532	-21.658	-23.7413	-37.8667	-30.0255	-46.7149	-39.8413	-19.0078	-35.7178	-45.9222	-38.3062	-24.495	-32.0659	-45.1194	-23.9824	-20.3521	-24.3813	-28.2404
68	2069-18-001	-42.6479	-20.0222	-22.2833	-37.2614	-38.0002	-46.1096	-39.236	-19.005	-35.1125	-45.3169	-37.701	-22.7286	-31.5285	-44.5141	-22.2228	-20.5369	-22.1945	-29.1604
69	2070-18-001	-42.8297	-21.6196	-23.1295	-37.4432	-29.4076	-46.2914	-39.4177	-21.1677	-35.2942	-45.4986	-37.8827	-24.1518	-28.4311	-44.6959	-22.5921	-20.6639	-22.3347	-31.6094
70	2071-18-001	-42.2393	-20.0929	-25.8103	-36.8528	-37.5915	-45.701	-38.8274	-18.9134	-34.7039	-44.9083	-37.2923	-23.7997	-30.624	-44.1055	-24.3179	-19.7796	-25.4551	-28.5551
71	2072-18-003	-42.6359	-19.8087	-21.5587	-37.2494	-30.0432	-46.0977	-39.224	-19.6926	-35.1005	-45.3049	-37.689	-24.5645	-31.494	-44.5021	-21.2655	-20.3406	-21.4314	-27.796
72	2073-18-001	-42.8005	-21.4008	-25.1204	-37.414	-27.4709	-46.2622	-39.3886	-19.0467	-35.2651	-45.4695	-37.8535	-23.8318	-33.4829	-44.6667	-23.2635	-20.6643	-23.7057	-28.4858
73	2074-18-001	-42.3133	-21.2163	-25.9994	-36.9268	-37.6655	-45.775	-38.9014	-19.037	-34.7779	-44.9823	-37.3663	-23.6637	-32.974	-44.1795	-24.3174	-19.6509	-25.8968	-29.0777
74	2075-18-001	-43.4844	-21.4433	-21.2103	-38.0979	-29.9797	-46.9462	-40.0725	-21.5012	-30.1867	-46.1534	-38.5375	-24.7773	-21.0675	-45.3506	-22.2727	-22.0314	-22.7302	-32.1475
75	2076-18-001	-44.6097	-21.4872	-21.8029	-39.2232	-32.1725	-48.0714	-41.1978	-21.5765	-37.0743	-47.2787	-39.6627	-25.4249	-25.4986	-46.4759	-22.1636	-22.0746	-22.4337	-34.2719
76	2077-18-001	-43.3532	-21.7817	-22.3486	-37.9667	-27.4072	-46.8149	-39.9413	-21.0246	-35.8177	-46.0221	-38.4062	-25.29	-26.1135	-45.2194	-22.5939	-21.9726	-22.1076	-27.5499
77	2078-18-001	-43.3735	-21.7688	-21.86	-37.987	-28.8312	-46.8352	-39.9615	-21.8806	-35.838	-46.0424	-38.4265	-24.8112	-28.6117	-45.2397	-22.01	-21.2473	-22.2755	-37.9744
78	2079-18-001	-43.1189	-20.322	-22.6684	-37.7324	-26.8091	-46.5806	-39.707	-21.172	-35.5835	-45.7879	-38.1719	-21.9311	-27.5201	-44.9851	-23.0621	-21.8962	-22.206	-29.6141
79	2080-18-001	-43.8646	-22.025	-25.4373	-38.4781	-29.4419	-47.3264	-40.4527	-21.9865	-36.3292	-46.5336	-38.9177	-26.7462	-31.7792	-45.7308	-24.507	-23.9714	-21.668	-38.4655
80	3201-17-001	-40.3391	-20.0564	-21.798	-34.9526	-35.6913	-43.8008	-36.9271	-17.6657	-24.3877	-43.008	-26.7899	-22.4971	-30.9865	-42.2053	-27.4586	-17.4791	-29.9208	-34.9399
81	3202-17-001	-39.8856	-19.7788	-21.6583	-34.4991	-35.2379	-43.3474	-36.4737	-17.8694	-24.4992	-42.5546	-34.9387	-22.965	-30.8344	-41.7518	-26.1219	-17.4369	-29.4673	-27.2137
82	3203-17-001	-40.4138	-20.6345	-21.1855	-35.0273	-35.766	-43.8755	-37.0018	-18.5975	-23.9362	-43.0827	-35.4668	-29.3523	-31.4176	-42.28	-28.2934	-18.1658	-29.9955	-35.0146
83	3204-17-001	-40.0926	-20.079	-20.6582	-34.7061	-35.4449	-43.5543	-36.6807	-17.5185	-22.3397	-42.7616	-35.1457	-24.2941	-30.6366	-41.9588	-28.2406	-16.9836	-29.6743	-26.7464
84	3205-17-001	-38.8211	-20.6551	-21.7885	-33.4346	-34.1733	-42.2828	-35.4092	-18.5456	-25.8237	-41.4901	-33.8741	-24.6622	-30.1461	-40.6873	-28.7121	-16.965	-28.7419	-33.422
85	3206-17-001	-40.26	-19.9087	-21.1857	-34.8735	-35.6122	-43.7217	-36.848	-17.9461	-23.3301	-42.9289	-35.313	-22.0008	-30.8977	-42.1262	-27.7988	-17.2981	-27.9444	-26.2585
86	3207-17-001	-39.3783	-20.201	-20.3752	-33.9918	-34.7305	-42.84	-35.9663	-17.2904	-23.0691	-42.0472	-34.4313	-24.0752	-30.1184	-41.2445	-28.3867	-16.4081	-28.96	-27.1549
87	3208-17-001	-40.1481	-20.3021	-20.9668	-34.7616	-35.5004	-43.6098	-36.7362	-17.8481	-23.4045	-42.8171	-35.2012	-24.327	-30.7255	-42.0143	-29.1566	-16.9806	-29.7298	-27.7633
88	3209-17-002	-39.1966	-18.542	-20.7714	-33.8101	-34.5489	-42.6584	-35.7847	-17.2726	-23.666	-41.8656	-34.2497	-22.8583	-30.0301	-41.0628	-28.5301	-16.521	-28.7783	-33.7975
89	3210-17-001	-40.4397	-19.469	-21.765	-35.0532	-35.7919	-43.9014	-37.0278	-17.4044	-22.6117	-43.1087	-35.4927	-22.7056	-30.508	-42.3059	-28.2448	-17.0267	-30.0214	-26.9349
90	3211-17-001	-38.8183	-20.4987	-20.9492	-33.4318	-34.1705	-42.28	-35.4064	-17.7238	-23.2773	-41.4873	-33.8713	-24.1734	-29.9267	-40.6845	-28.3476	-16.5201	-28.5358	-33.4192
91	3212-17-001	-39.7782	-20.3968	-20.418	-34.3917	-35.1305	-43.24	-36.3663	-17.509	-24.3199	-42.4472	-34.8313	-24.3885	-30.4742	-41.6444	-27.6303	-16.8912	-29.3599	-26.7467
92	3213-17-001	-40.0928	-20.4487	-20.6582	-34.7063	-35.4451	-43.5546	-36.6809	-17.98	-22.8329	-42.7618	-35.1459	-25.0337	-30.8553	-41.959	-27.7671	-17.3218	-29.6745	-26.5963
93	3214-17-001	-39.0109	-19.8254	-20.4279	-33.6244	-34.3631	-42.4726	-35.599	-17.2759	-22.2041	-41.6799	-34.0639	-24.2357	-29.9807	-40.8771	-28.4429	-16.61	-28.5926	-25.8345
94	3215-17-001	-39.1766	-19.2673	-21.3576	-33.7901	-34.5288	-42.6383	-35.7646	-17.345	-22.7882	-41.8455	-34.2296	-22.9259	-30.0401	-41.0428	-26.3777	-16.4838	-28.7583	-26.4733
95	3216-17-001	-39.8723	-19.5563	-21.3612	-34.4858	-35.2245	-43.334	-36.4603	-17.1608	-23.4085	-42.5412	-34.9253	-24.0246	-30.3936	-41.7385	-26.6447	-16.6923	-26.6531	-27.0871
96	3217-17-001	-39.8312	-20.0172	-20.5604	-34.4447	-35.1834	-43.2929	-36.4192	-18.0337	-23.4304	-42.5001	-34.8842	-24.8029	-30.4397	-41.6974	-28.8396	-16.6143	-26.9992	-27.1081
97	3218-17-001	-40.1932	-20.3143	-21.4541	-34.8068	-35.5455	-43.655	-36.7813	-18.5232	-25.1029	-42.8622	-35.2463	-24.698	-31.0894	-42.0595	-26.9245	-17.5504	-26.9166	-27.2079
98	3219-17-001	-39.4872	-19.3204	-19.9632	-34.1007	-34.8395	-42.9489	-36.0753	-16.994	-22.7941	-42.1562	-34.5402	-23.1778	-29.5555	-41.3534	-28.4957	-16.082	-29.0689	-26.4851
99	3220-17-001	-40.6526	-20.9803	-21.1661	-35.2661	-36.0048	-44.1143	-37.2407	-18.4878	-23.771	-43.3215	-35.7056	-24.1939	-31.3787	-42.5188	-27.7592	-17.7971	-30.2343	-28.1332
100	3301-18-001	-42.5329	-24.1358	-25.8384	-37.1464	-27.9219	-45.9946	-39.121	-18.7227	-26.1743	-45.2019	-37.5859	-24.3735	-32.4168	-44.3991	-27.2886	-19.3492	-28.303	-37.1338
101	3302-18-001	-43.3676	-25.7456	-26.1698	-37.9811	-38.7198	-46.8293	-39.9556	-19.8956	-35.8321	-46.0365	-38.4206	-27.5771	-33.9075	-45.2338	-26.1748	-20.4224	-26.0392	-37.9684
102	3303-18-001	-43.3029	-24.0637	-25.4246	-31.1044	-29.8257	-46.7646	-39.8909	-20.5496	-31.6695	-45.9718	-38.3559	-26.3036	-26.7381	-45.1691	-24.2756	-20.5052	-24.584	-37.9037
103	3304-18-001	-42.8463	-23.1752	-25.8419	-37.4598	-27.5774	-46.308	-39.4343	-19.7873	-35.3108	-45.5152	-37.8993	-26.1992	-28.8696	-44.7125	-24.4384	-20.0291	-24.3407	-31.8073
104	3305-18-001	-43.2604	-22.8971	-23.31	-27.9152	-29.2742	-46.7221	-39.8485	-21.7104	-35.725	-45.9294	-38.3134	-25.6948	-26.5352	-45.1266	-23.9805	-20.4853	-23.8391	-29.5839
105	3306-18-001	-42.7768	-22.0321	-23.657	-37.3903	-28.1675	-46.2385	-39.3649	-19.1878	-28.162	-45.4458	-37.8298	-25.4858	-31.296	-44.643	-23.1986	-19.9259	-23.3875	-27.952
106	3307-18-001	-42.8603	-22.7799	-24.6656	-37.4738	-28.6312	-46.322	-39.4483	-20.093	-35.3248	-45.5292	-37.9133	-25.521	-33.4214	-44.7265	-25.0998	-19.7994	-23.7008	-31.3151
107	3308-18-002	-43.3398	-25.6606	-26.9537	-37.9533	-30.3134	-46.8016	-39.9279	-19.9218	-35.8044	-46.0088	-38.3929	-23.3206	-29.4945	-45.206	-26.5992	-20.7711	-26.0174	-32.291
108	3309-18-001	-42.8352	-21.8896	-22.7151	-30.8774	-29.8405	-46.297	-39.4233	-20.46	-35.2998	-45.5042	-37.8883	-24.1542	-26.0901	-44.7014	-22.8242	-20.099	-23.3092	-24.6276
109	3310-18-001	-43.241	-22.4983	-23.1441	-37.8545	-38.5932	-46.7027	-39.8291	-21.2911	-35.7056	-45.91	-38.294	-24.233	-26.089	-45.1072	-23.1788	-20.4356	-23.3041	-37.8419
110	3311-18-001	-43.067	-22.8751	-25.2145	-37.6805	-29.1835	-46.5287	-39.655	-21.032	-35.5315	-45.7359	-38.12	-24.5833	-26.8812	-44.9332	-24.0443	-20.0411	-24.1376	-28.2024
111	3312-18-001	-42.6554	-22.5055	-22.4648	-37.2689	-29.5516	-46.1171	-39.2434	-20.859	-30.167	-45.3243	-37.7084	-24.8072	-26.6485	-44.5216	-24.0854	-19.9689	-23.9583	-30.0927
112	3313-18-001	-42.6282	-21.1724	-23.3961	-37.2417	-37.9804	-46.0899	-39.2162	-20.8483	-25.0862	-45.2971	-37.6812	-24.227	-29.6599	-44.4944	-23.4413	-19.7723	-24.0795	-28.9286
113	3314-18-001	-43.667	-23.9542	-24.7734	-38.2805	-39.0192	-47.1287	-40.2551	-22.5447	-31.8917	-46.336	-38.72	-26.6093	-26.6463	-45.5332	-24.6316	-20.6333	-24.946	-38.2679
114	3315-18-001	-43.0873	-23.9193	-25.2923	-37.7008	-29.6568	-46.549	-39.6753	-21.6232	-35.5518	-45.7562	-30.7525	-25.4551	-26.7597	-44.9535	-25.9564	-19.9943	-26.6655	-37.6881
115	3316-18-001	-42.5373	-21.179	-23.2321	-37.1508	-37.8896	-45.9991	-39.1254	-21.0197	-28.3841	-45.2063	-37.5904	-24.161	-29.0431	-44.4035	-22.3842	-19.7456	-23.1209	-29.9235
116	3317-18-001	-41.6916	-23.0733	-23.482	-36.3051	-29.1199	-45.1533	-38.2797	-19.9219	-30.2688	-44.3606	-36.7446	-24.1278	-22.8944	-43.5578	-23.4177	-18.6322	-24.3063	-28.2842
117	3318-18-001	-43.6495	-25.2291	-26.7919	-38.263	-30.6579	-47.1112	-40.2376	-21.4791	-36.1141	-46.3185	-38.7025	-26.7369	-29.2076	-45.5157	-26.5846	-20.4879	-26.0161	-38.2504
118	3319-18-001	-42.3025	-20.239	-21.8918	-36.916	-37.6548	-45.7643	-38.8906	-20.9268	-34.7671	-44.9715	-37.3556	-23.3513	-30.2946	-44.1687	-21.5968	-19.5599	-22.0926	-30.3542
119	3320-18-001	-42.3161	-21.0279	-24.6171	-36.9296	-37.6684	-45.7778	-38.9042	-20.7968	-34.7807	-44.9851	-37.3692	-24.7947	-29.9859	-44.1823	-23.858	-19.2459	-24.0751	-30.9689
120	4001-17-001	-40.8672	-18.8674	-21.0667	-35.4808	-36.2195	-44.329	-37.4553	-17.8041	-24.7004	-43.5362	-26.3544	-20.7751	-30.9355	-42.7335	-26.0454	-17.4293	-26.8458	-27.1087
121	4002-17-001	-40.3275	-18.6822	-21.0108	-34.941	-35.6797	-43.7892	-36.9156	-17.6677	-26.3919	-42.9965	-35.3805	-21.1845	-30.3958	-42.1937	-27.1101	-17.173	-27.8014	-26.9182
122	4003-18-001	-42.8411	-19.5082	-22.3685	-37.4547	-29.6631	-46.3029	-39.4292	-19.9409	-32.2832	-45.5101	-30.3038	-23.2607	-30.6625	-44.7074	-23.7669	-21.1741	-23.8309	-28.9872
123	4004-18-001	-43.0483	-22.8083	-26.4531	-37.6618	-38.4005	-46.51	-39.6364	-20.1456	-35.5129	-45.7173	-38.1013	-25.5715	-27.75	-44.9145	-25.8788	-19.1809	-27.2737	-37.6492
124	4005-18-001	-31.3694	-19.8802	-21.9957	-37.5926	-29.8528	-46.4408	-39.5671	-20.5742	-35.4436	-45.648	-38.0321	-23.8347	-29.1289	-44.8453	-24.0318	-21.1322	-24.4959	-37.5799
125	4006-18-001	-30.5486	-19.7474	-22.922	-37.6542	-29.3824	-46.5024	-39.6288	-20.4912	-35.5053	-45.7097	-38.0937	-22.6033	-23.3561	-44.9069	-22.5099	-20.5321	-23.5813	-31.6513
126	4007-17-001	-40.7608	-19.4939	-21.0749	-35.3743	-36.113	-44.2225	-37.3489	-17.9798	-26.6328	-43.4298	-25.5949	-22.6817	-31.3051	-42.627	-28.3887	-17.7673	-27.9217	-27.6637
127	4008-18-001	-42.5171	-19.9598	-23.4664	-37.1306	-27.4577	-45.9788	-39.1052	-19.9429	-34.9817	-45.186	-37.5701	-22.7731	-26.8158	-44.3833	-23.6716	-20.0755	-24.4198	-37.118
128	4009-18-001	-30.5847	-18.5985	-22.2495	-26.419	-30.2085	-45.9699	-25.9873	-19.9893	-34.9727	-45.1771	-23.6533	-20.4357	-26.1491	-30.1792	-20.6387	-19.919	-23.1625	-29.788
129	4010-18-001	-42.6845	-19.6771	-22.1813	-37.298	-30.2657	-46.1462	-39.2726	-20.315	-35.1491	-45.3535	-31.7467	-22.3899	-27.1654	-44.5507	-22.1762	-20.8831	-23.6325	-37.2854
130	4011-18-001	-42.7152	-19.5961	-22.5259	-37.3287	-29.2684	-46.1769	-39.3033	-19.9604	-35.1798	-45.3842	-30.4455	-22.3441	-28.0413	-44.5814	-23.0802	-20.2415	-23.2302	-29.533
131	4012-18-001	-42.7282	-21.3557	-21.7128	-37.3417	-29.6428	-46.19	-39.3163	-19.0431	-35.1928	-45.3972	-29.4231	-24.4325	-27.4406	-44.5944	-23.1518	-20.0796	-22.9531	-31.1995
132	4014-17-001	-40.5852	-19.7285	-20.7919	-30.0708	-35.9374	-44.0469	-37.1733	-18.3616	-24.5072	-43.2542	-35.6382	-23.6962	-31.0917	-42.4514	-27.2177	-17.2939	-27.1366	-28.4219
133	4015-18-001	-42.969	-21.9479	-23.6307	-37.5825	-28.6418	-46.4307	-39.5571	-19.6791	-35.4336	-45.638	-38.022	-23.6522	-29.8679	-44.8352	-23.4896	-20.6186	-23.9705	-29.8464
134	4016-18-001	-43.0619	-22.8939	-24.6153	-37.6754	-29.7729	-46.5237	-39.65	-20.2678	-35.5265	-45.7309	-38.115	-24.7344	-26.2718	-44.9281	-25.7024	-20.0467	-25.5939	-37.6628
135	4017-18-001	-42.1552	-20.7731	-24.258	-36.7687	-26.1237	-45.6169	-38.7433	-19.1167	-34.6198	-44.8242	-37.2082	-23.1321	-32.2235	-44.0214	-23.9826	-19.0713	-24.251	-28.9662
136	4018-18-001	-42.0425	-22.0705	-24.5503	-32.019	-28.905	-45.5042	-38.6305	-18.2755	-26.6201	-44.7114	-37.0955	-25.3235	-27.4284	-43.9087	-24.2035	-18.8385	-24.893	-31.5063
137	4019-18-001	-43.2648	-23.8751	-26.8729	-37.8783	-30.1252	-46.7265	-39.8528	-20.6806	-35.7293	-45.9337	-38.3178	-25.6712	-28.0135	-45.131	-27.597	-20.6244	-27.7038	-37.8656
138	4020-18-001	-41.8688	-20.6631	-23.403	-36.4823	-29.2694	-45.3305	-38.4568	-19.713	-34.3333	-44.5377	-36.9218	-23.3482	-28.9083	-43.735	-25.4039	-18.8533	-25.5538	-25.9645
139	4021-18-001	-43.1011	-24.0352	-23.0143	-37.7146	-30.9799	-46.5628	-39.6892	-19.6255	-35.5657	-45.7701	-38.1542	-25.0659	-23.5289	-29.7706	-26.2066	-19.9982	-24.3228	-32.0937
140	4022-18-001	-43.1284	-19.429	-20.7739	-37.7419	-28.836	-46.5901	-39.7164	-20.9779	-35.5929	-45.7973	-38.1814	-22.7894	-23.4343	-44.9946	-20.6161	-21.0527	-21.1085	-37.7292
141	4023-17-001	-40.7724	-19.9679	-20.7026	-35.3859	-36.1247	-44.2341	-37.3605	-18.3526	-25.9713	-43.4414	-35.8255	-23.5923	-30.0427	-42.6386	-24.7033	-17.4804	-24.923	-28.8129
142	4024-17-001	-40.1704	-18.7586	-20.1292	-34.7839	-35.5226	-43.6321	-29.4296	-17.0607	-25.5364	-42.8393	-22.9228	-19.1612	-30.2386	-42.0366	-24.5754	-16.9278	-27.3899	-27.0889
143	4025-17-001	-40.6276	-19.2274	-21.1482	-35.2411	-35.9799	-44.0894	-37.2157	-17.6222	-25.8628	-43.2966	-35.6807	-21.9465	-30.6959	-42.4938	-26.7809	-17.5851	-26.8627	-26.8509
144	4026-17-001	-40.6856	-18.8944	-20.445	-35.2992	-36.0379	-44.1474	-37.2737	-17.6485	-22.9772	-43.3546	-25.108	-20.5243	-30.7539	-42.5519	-26.7264	-17.2378	-28.6591	-27.6202
145	4027-18-001	-32.8958	-22.239	-25.9057	-37.3913	-29.058	-46.2395	-39.3659	-19.4319	-35.2424	-45.4468	-37.8308	-24.166	-28.3399	-44.644	-23.7226	-19.473	-24.6852	-37.3787
146	4028-17-001	-40.3409	-18.6366	-20.8201	-34.9544	-35.6932	-43.8026	-36.929	-17.8901	-26.0992	-43.0099	-35.3939	-22.6198	-30.4092	-42.2071	-25.6917	-16.9386	-27.399	-27.5016
147	4029-17-001	-29.7943	-18.949	-21.1243	-35.0959	-35.8346	-43.9441	-37.0704	-18.2707	-24.6949	-43.1513	-35.5354	-20.5428	-30.9885	-42.3486	-27.9574	-17.2961	-30.064	-27.7203
148	4030-17-001	-40.6836	-19.3083	-20.8369	-35.2971	-36.0358	-44.1453	-37.2717	-18.3171	-26.1126	-43.3526	-35.7366	-22.1579	-28.7899	-42.5498	-27.7674	-17.4204	-28.8176	-27.6946
149	4031-17-001	-40.742	-18.9828	-21.1909	-35.3555	-36.0942	-44.2037	-37.3301	-18.1543	-24.5446	-43.411	-35.795	-21.9345	-30.8103	-42.6082	-28.4131	-17.1968	-28.5701	-27.0448
150	4032-17-001	-40.5013	-19.1416	-20.8921	-35.1148	-35.8535	-43.963	-28.7727	-18.1484	-25.4392	-43.1702	-35.5543	-21.5831	-30.5695	-42.3675	-27.627	-17.0867	-30.083	-27.1867
151	4033-17-001	-40.7596	-18.9077	-21.2745	-35.3731	-36.1118	-44.2213	-37.3476	-18.2589	-26.2112	-43.4285	-35.8126	-21.3317	-30.8278	-42.6258	-28.0325	-17.4286	-27.6488	-27.6757
152	4034-17-001	-40.7686	-19.3509	-20.8336	-35.3821	-36.1209	-44.2303	-28.2634	-18.2714	-25.6989	-43.4376	-35.8216	-21.5338	-28.7197	-42.6348	-27.2008	-17.5468	-27.3592	-27.7931
153	4035-17-001	-40.1587	-18.3936	-20.4533	-34.7722	-35.5109	-43.6204	-36.7468	-17.7214	-26.0882	-42.8277	-35.2117	-20.0188	-30.227	-42.0249	-27.3113	-16.8102	-27.7397	-26.9516
154	4036-17-001	-40.6626	-19.4351	-20.6292	-35.2761	-36.0148	-44.1243	-37.2506	-18.4969	-25.8125	-43.3315	-35.7156	-21.6848	-29.2453	-42.5288	-27.4724	-17.2304	-30.2443	-27.1213
155	4037-17-001	-41.0561	-19.2212	-20.8327	-31.0987	-36.4083	-44.5178	-37.6441	-18.3701	-26.1509	-43.725	-36.1091	-21.2929	-31.1243	-42.9223	-27.5419	-17.5471	-28.4162	-26.4027
156	4038-17-001	-41.0481	-19.496	-20.8017	-35.6617	-36.4004	-44.5099	-37.6362	-18.0895	-24.8929	-43.7171	-28.9206	-21.0953	-28.4568	-42.9144	-28.7058	-17.6726	-27.6362	-28.1203
157	4039-17-001	-40.5292	-19.2096	-20.7313	-35.1428	-35.8815	-43.991	-29.3151	-18.3219	-26.6457	-43.1982	-35.5823	-22.0098	-31.1053	-42.3954	-23.7544	-17.4568	-24.9673	-27.8786
158	4040-18-001	-42.7498	-19.8771	-26.4559	-37.3633	-29.0384	-46.2115	-39.3378	-19.7623	-35.2143	-45.4187	-37.8028	-22.436	-31.7855	-44.616	-23.3909	-19.7482	-25.0337	-28.9176
159	4041-18-001	-42.8402	-22.6046	-23.6063	-37.4537	-38.1924	-46.3019	-39.4283	-20.5932	-35.3048	-45.5092	-37.8932	-24.1641	-25.6019	-44.7064	-24.7218	-19.8689	-26.4995	-37.4411
160	5001-17-003	-40.5234	-20.137	-20.3404	-35.1369	-35.8756	-43.9851	-37.1114	-18.4932	-24.9906	-43.1923	-35.5764	-25.8477	-31.2847	-42.3896	-29.5318	-17.8089	-30.105	-35.1242
161	5003-18-001	-42.956	-21.3666	-25.2794	-37.5696	-27.6778	-46.4178	-39.5441	-19.5591	-35.4206	-45.625	-38.0091	-24.4065	-33.496	-44.8223	-24.8275	-20.1078	-24.1838	-37.5569
162	5004-17-001	-40.2361	-19.6026	-19.9387	-34.8496	-35.5883	-43.6978	-36.8242	-18.4596	-23.8606	-42.9051	-35.2891	-24.124	-30.8467	-42.1023	-27.7421	-17.1621	-29.8178	-26.1844
163	5005-18-001	-42.8235	-21.8643	-23.5188	-37.437	-29.5988	-46.2852	-39.4116	-19.4855	-35.2881	-45.4925	-37.8766	-24.9742	-27.4058	-44.6897	-24.136	-19.9423	-24.6218	-27.4876
164	5006-18-001	-42.9478	-24.7597	-27.9303	-37.5613	-38.3001	-46.4095	-39.5359	-18.5702	-35.4124	-45.6168	-38.0009	-28.3459	-33.4533	-44.814	-28.9429	-20.568	-26.0704	-37.5487
165	5007-17-001	-41.0432	-20.6335	-20.179	-35.6567	-36.3955	-44.5049	-37.6313	-17.9462	-27.0537	-43.7122	-36.0963	-24.2563	-31.1115	-42.9094	-30.0517	-18.0723	-30.6249	-26.5284
166	5008-17-001	-40.9165	-19.3694	-19.8703	-35.53	-36.2687	-44.3782	-37.5046	-17.4741	-22.3389	-43.5855	-35.9695	-24.3863	-28.2995	-42.7827	-28.0553	-17.505	-28.5629	-26.423
167	5009-18-001	-42.8198	-21.566	-23.3267	-37.4333	-38.172	-46.2815	-39.4079	-20.2584	-35.2844	-45.4888	-37.8728	-24.1555	-25.7509	-44.686	-23.3312	-20.3244	-23.4702	-31.2674
168	5010-18-001	-42.4062	-19.6252	-22.3836	-37.0197	-37.7584	-45.8679	-38.9942	-18.2683	-34.8707	-45.0751	-37.4592	-23.2777	-28.594	-44.2724	-23.0021	-20.1345	-23.046	-30.2741
169	5011-17-001	-40.6255	-19.4167	-20.3094	-35.239	-35.9777	-44.0872	-37.2135	-18.2078	-22.8852	-43.2944	-35.6785	-25.0462	-30.6937	-42.4917	-26.6178	-17.2164	-27.1597	-26.3506
170	5012-17-001	-40.5668	-19.054	-19.7306	-35.1803	-35.919	-44.0285	-37.1548	-17.685	-22.3129	-43.2357	-35.6198	-23.9679	-30.635	-42.433	-26.5382	-16.894	-27.0786	-26.0554
171	5013-18-001	-42.8878	-20.7639	-22.4239	-37.5013	-26.8863	-46.3495	-39.4759	-19.5524	-35.3524	-45.5568	-37.9408	-24.1056	-21.8595	-44.754	-22.4819	-20.6802	-22.5413	-31.3069
172	5014-18-001	-42.2667	-21.3972	-24.5116	-36.8802	-30.886	-45.7284	-38.8548	-19.2073	-23.3119	-44.9357	-37.3197	-24.7482	-25.6381	-44.1329	-25.4507	-19.5551	-24.7486	-30.8476
173	5015-17-001	-40.2356	-19.5283	-19.6757	-34.8491	-35.5878	-43.6973	-36.8236	-17.1003	-25.0766	-42.9045	-35.2886	-23.2682	-28.6814	-42.1018	-27.7758	-16.9721	-29.8173	-25.9148
174	5016-18-001	-42.7417	-20.5065	-21.9316	-37.3552	-29.2391	-46.2034	-39.3298	-19.5455	-35.2062	-45.4106	-37.7947	-23.2728	-22.5577	-44.6079	-22.0509	-20.2179	-22.502	-26.1992
175	5017-18-001	-42.7158	-21.4454	-24.0999	-37.3293	-29.1888	-46.1775	-39.3039	-18.909	-35.1804	-45.3848	-37.7688	-24.5961	-24.7489	-44.582	-24.959	-20.1484	-24.7417	-25.5497
176	5018-18-001	-43.0519	-21.0601	-25.5397	-37.6654	-38.4041	-46.5136	-39.64	-18.8714	-35.5165	-45.7209	-38.1049	-24.2946	-33.5774	-44.9181	-25.167	-20.7651	-25.1051	-37.6528
177	5019-17-001	-40.5713	-19.5681	-19.6987	-35.1848	-35.9235	-44.033	-37.1594	-17.2718	-25.3847	-43.2403	-35.6243	-24.214	-30.6396	-42.4375	-29.5798	-17.1379	-29.1142	-27.4699
178	5020-18-001	-42.8318	-21.3023	-23.4454	-37.4453	-38.184	-46.2935	-39.4198	-18.9119	-35.2963	-45.5007	-37.8848	-24.5527	-28.9338	-44.698	-23.7716	-20.3241	-23.7163	-28.2651
179	5021-18-001	-42.6351	-18.6347	-23.7843	-37.2486	-27.433	-46.0968	-39.2231	-18.2208	-35.0996	-45.304	-37.6881	-24.7314	-23.561	-44.5013	-23.9093	-21.6195	-23.8912	-25.3264
180	5022-18-001	-43.3558	-23.0901	-25.3434	-37.9693	-28.3282	-46.8175	-39.9439	-19.9327	-35.8203	-46.0247	-38.4088	-25.7684	-25.2549	-45.222	-26.5713	-20.5737	-26.0618	-30.3593
181	5023-18-001	-42.6707	-19.8344	-22.2523	-37.2842	-28.1291	-46.1325	-39.2588	-18.5221	-35.1353	-45.3397	-37.7238	-22.8836	-28.0031	-44.5369	-22.4226	-20.9824	-22.2641	-26.7789
182	5024-18-001	-43.4982	-22.4563	-23.6942	-38.1118	-29.9496	-46.96	-40.0863	-20.023	-35.9628	-46.1672	-38.5513	-25.9581	-29.4837	-45.3644	-25.4492	-21.5728	-24.6508	-30.9496
183	5025-17-001	-40.4359	-19.9317	-20.1244	-35.0495	-35.7882	-43.8977	-37.024	-18.4946	-23.7403	-43.1049	-35.489	-24.3598	-30.9843	-42.3022	-27.9228	-17.2492	-30.0176	-26.678
184	5026-17-001	-40.8802	-20.285	-19.6427	-35.4937	-36.2324	-44.3419	-37.4683	-18.8817	-23.7964	-43.5492	-35.9332	-24.8915	-30.9485	-42.7464	-26.0982	-17.3528	-27.1721	-27.2198
185	5027-17-001	-41.3028	-20.8681	-20.3744	-35.9163	-36.6551	-44.7646	-37.8909	-19.4965	-24.2258	-43.9718	-36.3559	-26.045	-31.3711	-43.169	-28.587	-17.6144	-27.9867	-26.6485
186	5028-17-001	-41.0223	-20.5411	-20.4127	-35.6358	-36.3745	-44.484	-37.6103	-18.8491	-23.9916	-43.6912	-36.0753	-24.841	-31.0905	-42.8885	-28.1435	-17.6425	-30.6039	-25.9888
187	5029-17-001	-39.5542	-18.9195	-19.5223	-34.1677	-34.9064	-43.0159	-36.1423	-17.1958	-22.6426	-42.2232	-23.7448	-23.0508	-30.0849	-41.4204	-25.7012	-16.4399	-25.8143	-26.1445
188	5030-18-001	-42.3137	-20.2148	-21.9048	-36.9272	-28.6222	-45.7754	-38.9018	-18.7643	-34.7783	-44.9827	-37.3667	-22.2646	-22.2934	-44.1799	-22.0587	-19.7388	-21.0422	-30.037
189	5031-17-001	-40.7891	-19.6018	-20.4549	-35.4026	-36.1413	-44.2508	-37.3772	-18.4141	-25.3179	-43.4581	-35.8421	-25.1829	-31.5832	-42.6553	-26.7092	-18.3188	-27.1789	-27.6274
190	5032-17-001	-40.7946	-19.9736	-20.535	-35.4081	-36.1469	-44.2564	-37.3827	-18.2124	-28.0369	-43.4636	-35.8477	-24.4006	-29.292	-42.6608	-29.8031	-17.9563	-30.3763	-27.5924
191	5033-18-001	-42.5391	-19.7887	-24.4149	-37.1526	-30.4985	-46.0008	-39.1272	-19.2262	-35.0037	-45.2081	-37.5921	-25.7652	-29.7463	-44.4053	-24.3911	-19.5092	-24.3201	-37.14
192	5034-18-001	-42.9599	-21.1786	-22.3956	-37.5734	-38.3121	-46.4216	-39.548	-19.0844	-35.4245	-45.6289	-38.0129	-24.3045	-25.3458	-44.8261	-22.7992	-20.597	-22.7343	-37.5608
193	5035-17-001	-39.3564	-18.8774	-20.7761	-33.9699	-34.7087	-42.8182	-35.9445	-17.5199	-31.821	-42.0254	-34.4095	-23.9734	-30.2689	-41.2226	-25.647	-16.8309	-28.9381	-33.9573
194	5036-17-001	-40.2659	-20.486	-20.387	-34.8794	-35.6181	-43.7276	-36.854	-18.8329	-26.3201	-42.9348	-35.3189	-26.0648	-31.1538	-42.1321	-27.7114	-17.651	-29.8476	-27.5174
195	5037-17-001	-39.4413	-19.2695	-19.6117	-34.0548	-34.7936	-42.9031	-36.0294	-17.1906	-23.4319	-42.1103	-34.4944	-24.3427	-30.2948	-41.3075	-28.7895	-16.9988	-29.023	-34.0422
196	5038-18-001	-42.889	-20.6715	-21.9813	-37.5025	-30.3772	-46.3507	-39.4771	-20.0342	-35.3536	-45.558	-37.942	-24.7491	-24.354	-44.7552	-21.6937	-20.5848	-22.0318	-32.209
197	5039-18-001	-41.9786	-19.808	-21.8142	-36.5921	-37.3309	-45.4404	-38.5667	-19.4341	-34.4432	-44.6476	-37.0317	-23.2206	-27.7736	-43.8448	-21.2754	-19.3526	-22.0285	-30.4213
198	5040-17-001	-39.2367	-19.1392	-20.3991	-33.8502	-34.5889	-42.6984	-35.8248	-17.5507	-26.9353	-41.9057	-34.2897	-24.5349	-30.2564	-41.1029	-26.6809	-16.9611	-28.8184	-33.8376
199	5041-17-001	-39.5053	-19.0265	-20.5247	-34.1189	-34.8576	-42.9671	-36.0934	-17.3145	-25.9201	-42.1743	-34.5584	-24.1362	-30.3772	-41.3716	-28.8668	-17.0326	-29.087	-34.1062
200	6001-17-001	-40.7955	-19.749	-20.2554	-35.4091	-36.1478	-44.2573	-37.3836	-18.0836	-22.4874	-43.4645	-35.8486	-21.7151	-30.8638	-42.6618	-25.8108	-17.2375	-29.2896	-26.3594
201	6002-18-001	-42.5223	-20.1071	-20.7751	-24.9709	-24.5801	-45.9841	-39.1104	-20.2795	-34.9869	-45.1913	-37.5754	-22.2557	-23.685	-44.3885	-21.2212	-19.9466	-21.307	-37.1232
202	6004-17-001	-39.1207	-18.2856	-18.6242	-33.7342	-34.4729	-42.5824	-35.7088	-16.5241	-23.2092	-41.7896	-34.1737	-19.2661	-29.189	-40.9869	-26.7952	-15.9666	-28.7024	-25.4492
203	6005-17-001	-39.9793	-18.7405	-18.7653	-34.5929	-35.3316	-43.4411	-36.5674	-17.2822	-23.4725	-42.6483	-35.0324	-18.49	-30.0476	-41.8456	-26.5064	-16.8073	-26.714	-26.0037
204	6006-17-001	-39.7507	-18.2268	-19.3356	-34.3642	-35.103	-43.2124	-26.9597	-16.8435	-24.7493	-42.4197	-21.7903	-18.5248	-26.7283	-41.6169	-23.8954	-16.6545	-22.4108	-26.3769
205	6007-17-001	-39.3063	-17.9154	-19.4816	-33.9198	-34.6586	-42.768	-35.8944	-17.0167	-23.9352	-41.9753	-34.3594	-18.1014	-29.913	-41.1725	-26.5717	-16.6504	-22.873	-28.2349
206	6008-17-001	-39.9229	-18.3734	-19.1724	-34.5364	-35.2751	-43.3846	-36.511	-17.1096	-23.8417	-42.5919	-34.9759	-17.3394	-29.9912	-41.7891	-26.3934	-16.5884	-26.274	-26.674
207	6009-17-001	-39.7837	-18.9598	-19.6743	-34.3972	-35.136	-43.2454	-27.7058	-17.0283	-22.6388	-42.4527	-23.7456	-19.999	-30.413	-41.6499	-26.6501	-17.1075	-24.6861	-28.5839
208	6010-17-001	-40.1712	-19.0597	-19.0461	-34.7847	-35.5235	-43.6329	-36.7593	-17.344	-23.0308	-42.8402	-24.3965	-19.9034	-30.2395	-42.0374	-27.1663	-16.6958	-25.6008	-26.0302
209	6011-17-001	-39.633	-17.4404	-19.6148	-34.2465	-34.9853	-43.0947	-26.6882	-16.8656	-22.9149	-42.302	-22.745	-17.6353	-27.7667	-41.4992	-25.0027	-16.5314	-26.2479	-26.3697
210	6012-17-001	-40.3136	-18.6738	-20.0983	-34.9271	-35.6658	-43.7753	-36.9017	-17.114	-23.139	-42.9826	-35.3666	-19.6497	-28.2133	-42.1798	-26.0706	-17.0213	-25.6925	-26.1399
211	6013-17-001	-39.6753	-18.5517	-18.3709	-34.2888	-35.0275	-43.137	-36.2634	-16.7156	-22.732	-42.3443	-34.7283	-20.3633	-27.4714	-41.5415	-25.2093	-16.1653	-24.5428	-25.7691
212	6014-17-001	-40.3639	-19.4117	-18.9931	-34.9774	-35.7161	-43.8256	-36.9519	-16.9718	-23.5677	-43.0328	-35.4169	-19.1216	-30.4321	-42.2301	-27.3133	-16.9919	-26.6091	-26.8369
213	6015-17-001	-40.2326	-18.8395	-19.4773	-34.8461	-35.5848	-43.6943	-27.6123	-17.4162	-22.7964	-42.9015	-23.8084	-18.9299	-30.3008	-42.0988	-25.3696	-16.9717	-25.2274	-26.5651
214	6016-17-001	-41.1911	-19.0712	-20.6486	-35.8046	-36.5433	-44.6528	-28.2263	-19.2298	-25.1602	-43.8601	-24.5037	-19.5027	-31.2594	-43.0573	-26.9931	-17.6048	-24.6063	-27.0224
215	6017-17-001	-39.9557	-19.2635	-19.3606	-34.5692	-35.308	-43.4175	-36.5438	-17.765	-23.5193	-42.6247	-25.9849	-19.845	-30.5379	-41.8219	-27.2516	-16.9954	-27.709	-28.7454
216	6018-17-001	-39.3127	-17.4232	-19.8219	-33.9262	-34.6649	-42.7744	-35.9008	-17.0146	-22.9755	-41.9817	-22.933	-18.5842	-29.381	-41.1789	-26.9847	-16.2102	-25.893	-28.0475
217	6019-17-001	-40.1821	-19.5804	-19.5143	-34.7956	-35.5344	-43.6439	-36.7702	-17.8083	-23.7697	-42.8511	-27.2334	-20.9002	-30.7493	-42.0483	-27.092	-17.2113	-29.7638	-29.2713
218	6020-17-001	-39.2253	-17.6451	-19.4596	-33.8388	-34.5776	-42.687	-35.8134	-16.4935	-23.3759	-41.8943	-24.4385	-19.3852	-29.7819	-41.0915	-24.9281	-16.3758	-25.878	-27.6242
219	6021-17-001	-39.562	-19.4495	-19.4452	-34.1755	-34.9142	-43.0237	-36.15	-17.2155	-23.8513	-42.2309	-26.3663	-21.5258	-30.2226	-41.4282	-25.8793	-16.6474	-29.1437	-26.4508
220	6022-17-001	-39.2603	-18.5555	-19.0316	-33.8738	-34.6126	-42.7221	-35.8484	-16.421	-21.6744	-41.9293	-34.3134	-20.2655	-29.3286	-41.1265	-25.7828	-16.1721	-24.2548	-26.2391
221	6023-18-001	-42.3178	-21.282	-24.3489	-31.1269	-37.67	-45.7795	-38.9059	-19.5934	-34.7824	-44.9868	-37.3708	-23.1845	-32.8653	-44.184	-23.0578	-19.2992	-24.3039	-36.9187
222	6024-18-001	-42.8	-21.4531	-23.057	-37.4135	-29.7875	-46.2617	-29.6377	-20.0739	-35.2645	-45.4689	-37.853	-23.3408	-28.7198	-44.6662	-23.2391	-20.0887	-23.8126	-29.975
223	6025-18-001	-41.6565	-20.0112	-22.3704	-36.27	-25.3903	-45.1182	-38.2445	-19.4205	-34.121	-44.3254	-36.7095	-21.517	-26.8388	-43.5227	-22.7974	-18.7949	-23.6731	-27.8778
224	6026-18-001	-42.4146	-20.6747	-23.8962	-37.0281	-28.9747	-45.8763	-29.3124	-19.4737	-34.8792	-45.0836	-37.4676	-22.769	-26.3086	-44.2808	-22.3211	-19.1183	-23.0903	-27.4555
225	6027-18-001	-42.0078	-21.0337	-22.8131	-36.6213	-37.36	-45.4695	-27.044	-19.6642	-27.2867	-44.6767	-37.0608	-22.4149	-28.7189	-43.874	-24.5805	-19.0639	-25.1801	-29.6533
226	6028-18-001	-42.5605	-21.4901	-24.0453	-37.174	-26.8334	-46.0222	-28.3103	-19.1033	-35.025	-45.2294	-37.6135	-23.3569	-28.8743	-44.4267	-23.0583	-20.2901	-22.1912	-29.8827
227	6029-18-001	-42.2105	-20.3776	-21.8804	-36.824	-24.8461	-45.6722	-28.6375	-19.979	-34.675	-44.8794	-37.2635	-22.3284	-26.46	-44.0767	-21.8106	-19.6618	-21.2507	-28.2539
228	6030-18-001	-41.4026	-20.47	-22.7085	-36.0161	-27.079	-44.8643	-27.6114	-18.6429	-33.8672	-44.0716	-25.4702	-21.6522	-24.2299	-43.2688	-22.7055	-18.7501	-21.8272	-28.1684
229	6031-18-001	-42.4643	-21.0784	-21.1935	-37.0778	-28.324	-45.9261	-29.0189	-19.5666	-34.9289	-31.7844	-37.5174	-22.75	-24.5088	-30.2679	-22.1813	-19.7703	-21.4846	-30.7611
230	6032-18-001	-42.8083	-20.085	-20.71	-28.1534	-28.9467	-46.27	-30.7552	-20.1979	-35.2729	-45.4773	-37.8613	-23.768	-23.8559	-44.6745	-21.5167	-20.5709	-21.1896	-37.4092
231	6033-18-001	-42.565	-21.7104	-24.3833	-37.1785	-28.6588	-46.0267	-39.1531	-19.94	-28.6811	-45.234	-37.618	-21.789	-27.177	-44.4312	-24.3303	-19.7978	-23.8701	-28.9478
232	6034-18-001	-42.2221	-21.6404	-23.9324	-36.8356	-37.5743	-45.6838	-38.8102	-19.1434	-34.6867	-44.8911	-37.2751	-20.7799	-27.5484	-44.0883	-24.5585	-19.6702	-24.4536	-30.1938
233	6035-18-001	-42.5595	-22.3908	-24.6175	-37.173	-27.0556	-46.0212	-39.1475	-19.2418	-35.024	-45.2284	-37.6125	-21.4642	-27.9742	-44.4257	-24.2516	-20.4284	-23.6427	-37.1603
234	6036-18-001	-42.3908	-22.3644	-23.0863	-29.4435	-37.7431	-45.8526	-38.9789	-19.8851	-34.8554	-45.0598	-37.4439	-21.3522	-26.8817	-44.257	-24.185	-20.2986	-24.064	-30.2426
235	6037-18-001	-41.8636	-20.8993	-24.5868	-36.4771	-27.6885	-45.3253	-38.4517	-19.5679	-29.7144	-44.5326	-36.9166	-21.8796	-28.2932	-43.7298	-23.1576	-18.7949	-23.0203	-29.3506
236	6038-18-001	-42.3942	-21.5107	-23.7	-37.0077	-27.8163	-45.8559	-38.9823	-19.4245	-34.8588	-45.0632	-37.4472	-22.3052	-24.409	-44.2604	-23.4536	-19.5009	-24.2805	-29.2184
237	6039-18-001	-42.2097	-21.8077	-23.2518	-36.8232	-28.3001	-45.6714	-38.7977	-20.0536	-34.6742	-44.8786	-37.2627	-21.615	-28.8077	-44.0759	-22.4636	-19.2532	-23.1978	-36.8106
238	6040-18-001	-42.6656	-21.889	-24.2198	-27.4769	-29.1581	-46.1273	-39.2537	-20.035	-35.1302	-45.3346	-37.7186	-23.3739	-24.1283	-44.5318	-23.7198	-19.6371	-23.9016	-31.9887
239	6041-18-001	-43.0801	-24.4459	-24.6095	-37.6937	-29.2056	-46.5419	-39.6682	-20.2482	-22.8857	-45.7491	-38.1332	-24.077	-29.4252	-44.9464	-24.3853	-20.1415	-23.9998	-37.681
240	7001-17-001	-40.3876	-19.4698	-19.6678	-35.0011	-35.7398	-43.8493	-36.9757	-17.405	-20.3705	-43.0566	-35.4406	-21.9411	-30.4559	-42.2538	-22.9379	-16.7854	-29.9693	-26.1594
241	7002-17-001	-40.8346	-20.2855	-20.0825	-35.4481	-36.1868	-44.2963	-37.4227	-18.0137	-21.8112	-43.5036	-35.8876	-22.2909	-30.9029	-42.7008	-27.5033	-17.3174	-30.4163	-27.0068
242	7003-17-001	-40.6055	-19.2001	-20.0629	-35.219	-35.9578	-44.0673	-37.1936	-17.8359	-22.7347	-43.2745	-35.6586	-21.1551	-30.6738	-42.4717	-25.8307	-17.0574	-26.7655	-25.8657
243	7004-17-001	-40.9279	-19.3063	-20.399	-35.5414	-36.2801	-44.3896	-37.5159	-18.4213	-26.2657	-43.5968	-35.9809	-23.7039	-28.3191	-42.7941	-23.8554	-17.3439	-25.5724	-26.1842
244	7005-17-001	-40.8744	-19.9598	-19.6613	-35.4879	-36.2266	-44.3361	-37.4625	-18.8621	-22.9844	-43.5434	-35.9274	-24.0917	-30.9427	-42.7406	-25.3538	-17.4793	-25.8217	-27.3757
245	7006-17-001	-40.583	-20.1466	-21.1954	-35.1965	-35.9352	-44.0447	-37.171	-19.345	-23.3441	-43.2519	-27.151	-24.4382	-31.0865	-42.4492	-25.8113	-17.1966	-28.566	-26.255
246	7007-17-001	-41.0039	-19.8826	-20.022	-35.6174	-36.3561	-44.4656	-37.5919	-18.3626	-24.26	-43.6728	-36.0569	-22.6727	-31.0721	-42.8701	-26.555	-17.6129	-25.8074	-26.5997
247	7008-17-001	-41.3398	-20.6565	-20.0052	-35.9534	-36.6921	-44.8016	-37.9279	-19.1937	-21.893	-44.0088	-36.3929	-24.3058	-31.4081	-43.2061	-25.5572	-17.736	-26.6055	-27.5666
248	7009-17-001	-40.6385	-19.5886	-19.3508	-35.252	-35.9907	-44.1002	-37.2266	-18.9162	-20.6492	-43.3075	-35.6915	-22.7769	-30.7068	-42.5047	-25.3902	-17.0491	-30.2202	-26.1688
249	7010-17-001	-40.7147	-19.7153	-19.9033	-35.3282	-36.067	-44.1765	-37.3028	-18.9432	-22.6547	-43.3837	-35.7678	-22.7558	-30.783	-42.5809	-27.7698	-17.1479	-30.2964	-27.1557
250	7011-17-001	-40.2785	-19.7597	-19.5854	-34.892	-35.6308	-43.7402	-27.3651	-17.4817	-21.3554	-42.9475	-35.3315	-21.5833	-30.3468	-42.1447	-24.8863	-16.8212	-24.9366	-26.7243
251	7012-17-001	-40.0943	-19.4806	-20.9013	-34.7078	-35.4465	-43.556	-36.6823	-18.4348	-22.4826	-42.7632	-35.1473	-22.3798	-30.6547	-41.9605	-24.3244	-16.9076	-25.738	-26.6272
252	7013-17-001	-39.9696	-19.383	-19.6947	-34.5831	-35.3218	-43.4313	-36.5576	-16.9583	-23.5517	-42.6385	-35.0226	-22.0682	-30.0378	-41.8358	-23.3427	-17.0015	-23.9658	-26.6245
253	7014-17-001	-40.1623	-18.8697	-19.7824	-34.7758	-35.5145	-43.624	-36.7503	-17.3751	-22.3886	-42.8312	-35.2153	-20.6182	-30.2305	-42.0285	-22.7575	-17.2687	-29.744	-26.817
254	7015-17-001	-40.6092	-20.7761	-19.4072	-35.2227	-35.9614	-44.0709	-37.1973	-17.8454	-23.7746	-43.2782	-35.6622	-24.5767	-30.6775	-42.4754	-24.3689	-17.726	-28.4449	-27.9407
255	7016-17-001	-40.2784	-19.5934	-20.0115	-34.8919	-35.6306	-43.7401	-26.6244	-17.8366	-24.2387	-42.9474	-24.2753	-20.9587	-30.3467	-42.1446	-23.5539	-17.2519	-25.5288	-28.267
256	7017-17-001	-40.8767	-20.8251	-20.9613	-35.4902	-36.2289	-44.3384	-37.4647	-19.8313	-23.9042	-43.5456	-27.9601	-25.6335	-28.0035	-42.7429	-27.7405	-17.858	-27.9057	-35.4775
257	7018-17-001	-40.7488	-20.886	-20.1891	-35.3623	-36.101	-44.2105	-37.3368	-18.0448	-26.5089	-43.4177	-35.8018	-24.2225	-31.2893	-42.615	-26.4504	-17.9236	-30.3304	-28.7823
258	7019-17-001	-39.9805	-18.8639	-19.5675	-34.594	-35.3327	-43.4422	-36.5686	-17.1852	-23.4257	-42.6495	-26.88	-22.8083	-27.3233	-41.8467	-22.7875	-16.7427	-24.1355	-27.0988
259	7020-17-001	-41.3866	-20.5139	-21.465	-36.0001	-36.7388	-44.8483	-37.9747	-20.1349	-25.9672	-44.0556	-36.4396	-24.3811	-27.7571	-43.2528	-22.4886	-18.996	-23.6697	-27.6951
260	7101-18-001	-43.3148	-23.4655	-24.2656	-37.9283	-38.667	-46.7765	-39.9029	-22.0067	-35.7794	-45.9838	-38.3678	-24.2288	-24.3797	-45.181	-25.2455	-19.9112	-25.4366	-37.9157
261	7102-18-001	-43.2341	-21.4117	-23.2473	-37.8476	-38.5864	-46.6959	-39.8222	-21.3667	-27.8058	-45.9031	-38.2872	-24.7061	-21.1346	-45.1003	-22.3012	-21.2315	-22.7643	-31.6996
262	7103-18-001	-42.7501	-21.0825	-22.7783	-37.3636	-31.027	-46.2118	-39.3382	-21.0049	-35.2147	-45.4191	-37.8031	-25.2029	-25.1548	-44.6163	-22.1127	-19.7481	-22.8396	-29.8079
263	7104-18-001	-42.4736	-20.7445	-22.9949	-37.0871	-28.4044	-45.9353	-27.8366	-19.6038	-34.9382	-45.1426	-26.8475	-22.9755	-27.0114	-44.3398	-22.7078	-19.3481	-23.3899	-30.2575
264	7105-18-001	-42.5839	-21.5483	-22.4899	-37.1974	-31.0576	-46.0457	-39.172	-20.5268	-35.0485	-45.2529	-37.637	-24.2519	-22.3161	-44.4501	-22.6281	-19.9099	-23.9725	-30.2951
265	7106-18-001	-42.1158	-21.6461	-23.8692	-36.7293	-37.4681	-45.5775	-29.8952	-17.5412	-34.5804	-44.7848	-27.1988	-22.4413	-24.3291	-43.982	-24.2015	-18.7258	-25.0875	-36.7167
266	7107-18-001	-42.4666	-21.0263	-23.0489	-37.0801	-28.2636	-45.9283	-29.8525	-19.0627	-34.9312	-45.1356	-27.0259	-22.6815	-23.5166	-44.3328	-22.6397	-19.3174	-23.2456	-37.0675
267	7108-18-001	-43.1222	-21.2292	-23.5707	-37.7357	-27.7224	-46.5839	-39.7103	-20.616	-35.5868	-45.7912	-27.0797	-26.6762	-22.6954	-44.9884	-23.1414	-19.9354	-23.7695	-37.7231
268	7109-18-001	-43.1706	-21.6855	-22.6807	-37.7841	-29.2976	-46.6324	-39.7587	-20.4092	-35.6352	-45.8396	-38.2237	-22.925	-22.1297	-45.0368	-22.8373	-19.0342	-23.5253	-37.7715
269	7110-18-001	-43.2886	-21.6816	-21.3717	-37.9021	-38.6408	-46.7503	-39.8766	-21.4388	-35.7531	-45.9575	-38.3416	-25.0193	-20.1699	-45.1548	-22.5576	-20.7226	-21.9841	-31.8492
270	7111-18-001	-42.698	-20.5805	-22.0518	-37.3116	-32.0498	-46.1598	-39.2861	-20.7024	-32.2257	-45.367	-29.8377	-23.3292	-21.8062	-44.5643	-21.5893	-20.0323	-21.4786	-32.0923
271	7112-18-001	-42.3713	-20.5616	-22.989	-36.9848	-27.8216	-45.833	-30.3666	-19.2648	-28.8645	-45.0402	-26.1524	-21.6943	-25.6743	-44.2375	-21.6869	-19.4202	-21.9027	-36.9722
272	7113-18-001	-42.9733	-20.6801	-21.8026	-30.4523	-29.3642	-46.435	-39.5614	-21.1193	-30.632	-45.6423	-38.0263	-23.704	-22.7793	-44.8395	-21.6445	-20.1712	-21.7341	-37.5742
273	7114-18-001	-31.6962	-21.8746	-24.4298	-31.433	-26.8769	-46.228	-39.3544	-19.2223	-35.2309	-45.4353	-37.8193	-23.7231	-23.9739	-44.6325	-23.986	-19.323	-23.6225	-30.6678
274	7115-18-001	-42.7584	-21.2838	-23.7427	-37.3719	-28.3378	-46.2201	-39.3465	-20.0147	-35.223	-45.4274	-37.8114	-23.392	-24.7236	-44.6246	-23.0657	-20.217	-23.2003	-37.3593
275	7116-18-001	-42.7493	-21.8567	-20.5629	-37.3629	-30.3732	-46.2111	-39.3374	-20.5674	-35.2139	-45.4183	-30.0773	-24.912	-20.2481	-44.6156	-22.343	-19.5561	-22.534	-37.3502
276	7117-18-001	-43.2382	-21.2665	-21.5413	-37.8517	-30.1371	-46.6999	-39.8263	-21.2453	-35.7028	-45.9072	-38.2912	-24.1748	-20.9692	-45.1044	-22.4299	-20.91	-23.1117	-37.8391
277	7118-18-001	-42.6985	-21.3958	-22.456	-37.312	-38.0507	-46.1602	-29.8713	-20.6493	-29.3503	-45.3675	-37.7515	-23.3266	-22.7736	-44.5647	-23.2628	-19.8213	-23.9644	-37.2994
278	7119-18-001	-42.8149	-19.7836	-21.0053	-37.4284	-29.8705	-46.2766	-39.403	-21.4855	-35.2795	-45.4839	-37.8679	-24.7724	-23.4823	-44.6811	-21.0129	-20.7248	-21.4872	-30.6098
279	7120-18-001	-42.5443	-24.0642	-25.8763	-37.1578	-37.8966	-46.0061	-39.1324	-20.3699	-35.0089	-45.2133	-37.5974	-22.8422	-26.556	-44.4105	-26.0666	-18.8741	-26.9704	-37.1452
280	8001-18-001	-44.0588	-24.9636	-27.8529	-38.6723	-27.7168	-47.5205	-40.6468	-23.0919	-36.5233	-46.7277	-39.1118	-26.4449	-31.7781	-45.925	-28.1332	-22.2733	-28.5817	-38.6596
281	8002-17-001	-40.9781	-20.4633	-20.8857	-35.5917	-36.3304	-44.4399	-37.5662	-18.6551	-25.982	-43.6471	-36.0312	-25.2352	-31.7735	-26.7421	-27.5062	-18.4619	-30.5598	-25.8686
282	8003-18-001	-43.1617	-22.663	-24.4385	-37.7752	-27.8385	-46.6235	-39.7498	-22.9503	-35.6263	-45.8307	-38.2148	-25.671	-31.2578	-45.0279	-25.0203	-20.91	-24.5022	-29.4695
283	8004-17-001	-40.8999	-20.7389	-20.4852	-35.5134	-36.2522	-44.3616	-37.488	-19.3102	-26.2409	-43.5689	-35.953	-25.9126	-31.5807	-42.7661	-26.714	-17.9131	-25.9633	-26.2793
284	8005-18-001	-44.2434	-25.2268	-28.435	-38.8569	-39.5956	-47.7051	-40.8314	-24.0499	-36.7079	-46.9123	-39.2964	-28.5092	-35.5794	-46.1096	-27.9668	-22.5156	-27.9758	-38.8443
285	8006-17-001	-40.3882	-20.3972	-21.107	-35.0017	-35.7405	-43.8499	-36.9763	-19.4575	-25.0796	-43.0572	-35.4413	-24.9267	-31.2312	-42.2544	-27.1908	-17.5911	-26.4075	-25.9766
286	8007-18-001	-44.3204	-24.0627	-24.5639	-38.9339	-27.9198	-47.7821	-40.9085	-22.9105	-36.785	-46.9894	-39.3734	-29.8539	-29.8798	-46.1866	-24.336	-23.2182	-24.4172	-31.5813
287	8008-17-001	-40.5325	-20.1059	-20.7502	-35.146	-35.8848	-43.9943	-37.1206	-18.3071	-32.9971	-43.2015	-35.5856	-29.4711	-31.2158	-42.3987	-29.541	-17.7403	-30.1142	-25.7712
288	8009-18-001	-43.9907	-24.3443	-24.6894	-38.6042	-27.4426	-47.4524	-40.5787	-21.2939	-36.4552	-46.6596	-39.0437	-27.9795	-35.1377	-45.8569	-24.6372	-22.8742	-24.4823	-38.5915
289	8010-17-001	-41.9741	-22.373	-20.7948	-36.5876	-37.3264	-45.4359	-38.5622	-20.8885	-28.2346	-44.6431	-37.0272	-26.4147	-32.6484	-43.8403	-30.9826	-19.0084	-31.5558	-26.8456
290	8011-18-001	-43.7295	-23.0992	-24.6937	-38.343	-39.0818	-47.1912	-40.3176	-22.6698	-36.1941	-46.3985	-38.7825	-25.8738	-34.82	-45.5957	-24.8506	-21.8035	-24.4661	-30.4044
291	8012-17-001	-40.903	-20.4106	-20.4482	-35.5165	-36.2553	-44.3648	-37.4911	-19.0267	-24.6271	-43.572	-35.9561	-27.5564	-31.5147	-42.7692	-29.9115	-17.9238	-30.4847	-26.7002
292	8013-18-001	-42.9865	-23.7775	-25.5939	-37.6	-29.8595	-46.4483	-39.5746	-23.466	-35.4511	-45.6555	-38.0396	-31.9251	-33.7001	-44.8527	-25.616	-19.7806	-24.9806	-30.6568
293	8014-17-001	-41.4947	-21.6239	-20.5876	-36.1082	-36.8469	-44.9564	-38.0828	-19.9165	-26.8081	-44.1637	-36.5477	-27.5816	-32.1655	-43.3609	-26.8706	-18.5322	-29.1261	-26.4615
294	8015-18-001	-43.9285	-24.0304	-26.2135	-38.542	-29.1681	-47.3902	-40.5165	-23.1831	-36.393	-46.5974	-38.9815	-28.1232	-27.7168	-45.7947	-26.362	-22.0454	-26.5915	-29.7007
295	8016-17-001	-40.8605	-21.44	-20.8716	-35.474	-36.2127	-44.3222	-37.4485	-19.223	-23.4792	-43.5294	-35.9135	-25.4657	-31.8438	-42.7267	-30.3021	-18.5815	-30.4422	-26.1335
296	8017-18-001	-43.6448	-22.111	-25.6437	-38.2583	-28.0078	-47.1065	-40.2328	-22.387	-36.1093	-46.3137	-38.6978	-26.4622	-34.6372	-45.511	-26.1177	-21.5378	-27.934	-28.8796
297	8018-17-001	-41.2557	-21.0913	-20.648	-35.8692	-36.6079	-44.7174	-37.8438	-19.9187	-26.0432	-43.9247	-36.3087	-25.7437	-32.0251	-43.1219	-28.1873	-18.5099	-30.8374	-26.5169
298	8019-18-001	-44.5741	-22.7741	-25.3099	-39.1876	-29.0324	-48.0359	-41.1622	-23.4599	-37.0387	-47.2431	-39.6272	-26.9359	-35.792	-46.4403	-25.4798	-23.7028	-26.1214	-39.175
299	8020-17-001	-39.9694	-19.5368	-21.025	-34.5829	-35.3216	-43.4311	-36.5575	-17.3821	-22.7416	-42.6384	-35.0224	-23.4325	-30.5416	-41.8356	-26.9876	-16.956	-29.5511	-24.97
300	8021-18-001	-43.2482	-22.9027	-22.9728	-37.8617	-38.6004	-46.7099	-39.8362	-22.0861	-35.7127	-45.9171	-38.3012	-26.7609	-34.3534	-45.1144	-23.2592	-21.4382	-24.3002	-30.1761
301	8022-17-001	-40.779	-21.038	-21.0681	-35.3925	-36.1313	-44.2407	-37.3671	-18.7385	-25.9848	-43.448	-35.832	-26.4237	-31.5137	-42.6452	-29.7875	-18.0547	-30.3607	-27.0358
302	8023-18-001	-43.5354	-22.4447	-22.5592	-38.1489	-28.5733	-46.9971	-40.1234	-22.229	-35.9999	-46.2043	-38.5884	-25.8569	-30.9115	-45.4016	-22.9199	-21.7709	-22.804	-29.62
303	8024-17-001	-39.9532	-19.7452	-20.8458	-34.5667	-35.3054	-43.4149	-36.5413	-18.487	-23.541	-42.6222	-35.0062	-25.7956	-30.953	-41.8194	-27.1039	-17.6285	-29.5349	-25.5007
304	8025-18-001	-45.1677	-26.6702	-30.2104	-39.7812	-40.5199	-48.6294	-41.7557	-24.3924	-37.6322	-47.8366	-40.2207	-28.7098	-31.4874	-47.0339	-30.056	-24.0321	-29.5026	-33.2961
305	8026-17-001	-40.4271	-19.4701	-20.9321	-35.0406	-35.7794	-43.8888	-37.0152	-18.6141	-28.4781	-43.0961	-35.4801	-25.3033	-31.0722	-42.2933	-27.7244	-17.4285	-30.0088	-26.1085
306	8027-18-001	-43.6939	-23.1266	-24.2076	-38.3074	-29.1222	-47.1556	-40.282	-22.9613	-36.1585	-46.3629	-38.7469	-26.8532	-30.6166	-45.5601	-25.2263	-21.4158	-25.0137	-32.1292
307	8028-17-001	-40.7802	-20.5008	-21.1719	-35.3937	-28.0309	-44.2419	-37.3683	-18.1665	-26.1249	-43.4492	-35.8332	-23.8567	-31.4845	-42.6464	-29.7887	-18.2121	-30.3619	-26.4557
308	8029-18-001	-43.2084	-23.5187	-24.6908	-37.8219	-31.7491	-46.6701	-39.7964	-21.5661	-35.6729	-45.8773	-38.2614	-25.2857	-31.3229	-45.0746	-25.1402	-20.7618	-25.2203	-30.0769
309	8030-17-001	-40.9806	-20.4527	-20.7209	-35.5941	-36.3328	-44.4423	-37.5687	-18.7953	-28.0476	-43.6496	-36.0336	-25.7199	-31.0489	-42.8468	-29.9891	-17.613	-30.5623	-26.4865
310	8031-18-001	-43.4206	-22.3393	-24.7812	-38.0341	-29.6915	-46.8824	-40.0087	-22.204	-35.8852	-46.0896	-38.4737	-25.8821	-31.0873	-45.2868	-23.8026	-21.5022	-24.6373	-27.9566
311	8032-17-001	-40.8098	-21.4136	-21.2629	-35.4233	-36.162	-44.2715	-37.3979	-18.2558	-33.2744	-43.4788	-35.8628	-25.1554	-31.5196	-42.676	-29.8183	-18.1423	-30.3915	-26.6278
312	8033-18-001	-42.3516	-21.1436	-23.4993	-36.9651	-27.3586	-45.8133	-38.9396	-19.0551	-34.8161	-45.0205	-37.4046	-23.6642	-30.5914	-44.2178	-22.6084	-20.1977	-21.5463	-26.9388
313	8034-17-001	-40.604	-20.9355	-22.5364	-35.2175	-35.9562	-44.0657	-37.1921	-18.895	-33.0686	-43.273	-35.657	-25.5051	-31.3854	-42.4702	-29.6125	-17.7875	-30.1857	-26.4247
314	8035-18-001	-44.0745	-22.3762	-25.0981	-38.688	-29.5787	-47.5362	-40.6626	-22.1759	-36.5391	-46.7435	-39.1275	-26.717	-35.2221	-45.9407	-25.5342	-23.4278	-25.7461	-38.6754
315	8036-17-001	-41.2891	-20.8703	-21.4963	-35.9026	-36.6414	-44.7508	-37.8772	-20.3552	-28.2913	-43.9581	-36.3421	-26.8822	-32.2582	-43.1553	-28.348	-18.8504	-30.8708	-28.1647
316	8037-18-001	-42.5777	-21.7573	-24.9283	-37.1912	-27.6675	-46.0394	-39.1658	-19.2745	-35.0423	-45.2467	-37.6307	-22.8459	-29.8751	-44.4439	-23.8022	-20.7511	-23.0843	-30.5429
317	8038-17-001	-41.3606	-21.5667	-22.1184	-35.9741	-36.7128	-44.8223	-37.9487	-20.1471	-33.8251	-44.0295	-36.4136	-27.1029	-32.2632	-43.2268	-30.7444	-18.7569	-30.9423	-27.5589
318	8039-18-001	-43.8543	-22.7496	-22.4972	-38.4678	-39.2065	-47.316	-40.4423	-22.2812	-36.3188	-46.5232	-38.9073	-27.316	-30.565	-45.7205	-22.6948	-22.9494	-22.6929	-31.207
319	8040-17-001	-41.2152	-21.8101	-21.4703	-35.8287	-36.5674	-44.6769	-37.8033	-20.5986	-26.0071	-43.8842	-36.2682	-26.6402	-32.0471	-43.0814	-30.5475	-18.3847	-30.7969	-28.3479
320	9001-17-001	-39.9388	-19.7238	-20.7161	-34.5523	-35.291	-43.4005	-36.5268	-17.5378	-26.9843	-42.6077	-23.8369	-22.5725	-28.3727	-41.805	-26.2274	-17.0892	-28.1336	-28.004
321	9002-17-001	-40.8824	-21.2291	-20.6312	-35.4959	-36.2346	-44.3441	-37.4704	-18.0938	-26.1922	-43.5513	-35.9354	-24.5343	-30.9506	-42.7486	-27.3708	-17.6572	-30.4641	-28.3757
322	9003-17-001	-40.3323	-20.1269	-20.5978	-34.9458	-35.6846	-43.794	-36.9204	-18.0678	-26.6192	-43.0013	-35.3854	-22.3391	-30.8447	-42.1985	-26.7875	-17.1527	-28.5714	-27.9472
323	9005-18-001	-42.3733	-21.2354	-25.787	-36.9869	-37.7256	-45.8351	-38.9614	-19.3847	-29.4468	-45.0423	-37.4264	-22.1131	-28.9217	-44.2396	-26.5748	-19.8349	-26.7575	-36.9742
324	9006-17-001	-39.3049	-19.0642	-20.5982	-33.9184	-34.6572	-42.7666	-35.893	-18.0096	-23.6597	-41.9739	-23.6112	-19.8483	-30.0903	-41.1711	-23.3689	-16.5579	-24.9472	-26.8022
325	9006-18-002	-43.3387	-21.2247	-22.0364	-37.9522	-38.691	-46.8004	-39.9268	-20.4667	-35.8033	-46.0077	-38.3917	-23.5109	-28.422	-45.2049	-21.6544	-20.8426	-21.9954	-37.9396
326	9007-18-001	-42.222	-20.647	-22.407	-36.8355	-37.5743	-45.6838	-38.8101	-21.6358	-34.6866	-44.891	-29.4984	-23.0535	-23.3965	-44.0882	-21.0248	-19.3646	-23.2253	-36.8229
327	9008-18-001	-42.8871	-21.8824	-25.3511	-37.5006	-30.8017	-46.3488	-39.4752	-19.8973	-27.3659	-45.5561	-37.9401	-22.667	-29.3287	-44.7533	-24.4203	-20.5414	-26.6309	-37.488
328	9009-18-001	-42.2682	-19.5997	-20.2179	-30.7604	-27.8946	-45.73	-25.175	-19.8649	-34.7328	-44.9372	-25.1462	-20.331	-19.4115	-44.1344	-20.6776	-19.4721	-21.2977	-36.8691
329	9010-18-001	-42.3529	-19.577	-20.3696	-26.1872	-29.6067	-45.8146	-25.9139	-19.7898	-34.8175	-31.7793	-26.169	-19.8866	-20.225	-44.2191	-20.0878	-18.831	-20.8606	-36.9538
330	9011-18-001	-42.2674	-19.5407	-22.1515	-27.6933	-37.6197	-45.7292	-25.5322	-19.9524	-34.732	-44.9364	-25.7676	-21.299	-21.576	-44.1336	-20.433	-19.144	-20.7467	-36.8683
331	9012-17-001	-39.9498	-19.7338	-20.6769	-34.5633	-35.302	-43.4115	-36.5379	-17.8074	-24.5505	-42.6188	-24.4801	-20.917	-30.8651	-41.816	-27.2157	-17.8173	-29.5315	-28.2682
332	9013-17-001	-39.3953	-18.3029	-21.7648	-34.0088	-34.7476	-42.857	-25.7549	-16.8353	-27.7266	-42.0643	-23.2968	-19.6351	-27.9975	-41.2615	-23.2501	-16.6976	-24.2926	-33.9962
333	9014-17-001	-40.3626	-20.2892	-20.6107	-34.9761	-35.7148	-43.8243	-36.9507	-18.1553	-23.3731	-43.0316	-35.4156	-23.2117	-31.1622	-42.2288	-24.5227	-17.8496	-27.4714	-28.7667
334	9015-17-001	-40.3109	-20.1656	-21.0417	-34.9244	-35.6631	-43.7726	-36.899	-18.0238	-27.1423	-42.9799	-27.1971	-23.9781	-30.9408	-42.1771	-27.8226	-17.3436	-29.8926	-28.2016
335	9016-17-001	-40.3738	-20.1242	-20.5319	-34.9873	-35.726	-43.8355	-28.9919	-18.0454	-25.6289	-43.0427	-24.723	-22.3451	-28.283	-42.24	-27.7645	-17.3743	-27.7743	-28.0153
336	9017-17-001	-40.7177	-19.775	-20.8983	-28.2099	-36.0699	-44.1794	-37.3057	-19.4518	-27.5864	-43.3866	-35.7707	-24.5556	-25.0414	-42.5839	-25.2961	-18.3647	-26.4852	-28.2079
337	9018-17-001	-41.1935	-20.7729	-21.4925	-35.807	-36.5457	-44.6552	-37.7815	-19.6218	-25.8679	-43.8624	-36.2465	-21.5346	-32.1105	-43.0597	-28.2028	-18.888	-30.7752	-28.8035
338	9019-17-001	-40.9027	-20.8375	-22.0703	-35.5162	-36.255	-44.3644	-37.4908	-19.7499	-25.7182	-43.5717	-35.9557	-23.0039	-31.8064	-42.7689	-30.2872	-18.2721	-30.4844	-28.6198
339	9020-17-001	-40.8702	-18.738	-21.5267	-26.5316	-36.2224	-44.3319	-37.4582	-18.3997	-28.3	-43.5391	-35.9232	-22.1237	-25.8325	-42.7364	-24.3033	-18.4368	-25.7679	-26.5299
340	9021-17-001	-39.8535	-17.9546	-21.542	-34.467	-28.0078	-43.3152	-36.4415	-17.6104	-23.5804	-42.5224	-27.3296	-20.7156	-25.2514	-41.7197	-22.5317	-17.0569	-23.1967	-34.4544
341	9022-17-001	-41.6969	-18.6863	-21.138	-36.3104	-37.0491	-45.1586	-38.2849	-19.8508	-24.6059	-44.3658	-36.7499	-22.8405	-31.7651	-43.5631	-26.2743	-18.7145	-27.2663	-29.4813
342	9023-17-001	-39.7064	-19.845	-20.5205	-34.3199	-35.0586	-43.1681	-36.2944	-17.8539	-26.1926	-42.3753	-34.7594	-22.3605	-30.6782	-41.5726	-25.4202	-17.4459	-27.1103	-34.3072
343	9024-17-001	-40.3864	-19.5598	-21.8179	-34.9999	-35.7386	-43.8481	-36.9745	-19.0642	-26.6897	-43.0554	-35.4394	-21.4839	-31.2476	-42.2526	-24.5039	-17.7898	-26.568	-34.9873
344	9025-18-001	-42.8697	-20.786	-22.5646	-37.4833	-27.4587	-46.3315	-26.0937	-22.1711	-35.3343	-45.5387	-26.1122	-21.3528	-25.4697	-44.736	-22.3182	-20.2554	-23.1474	-37.4706
345	9026-18-001	-43.0191	-23.6022	-25.2336	-31.2908	-38.3713	-46.4808	-39.6071	-22.5143	-35.4836	-45.688	-38.0721	-24.0261	-26.1476	-44.8853	-26.2221	-19.8998	-27.7193	-37.62
346	9027-17-001	-40.188	-18.7822	-21.1928	-34.8016	-35.5403	-43.6498	-36.7761	-17.8076	-24.8115	-42.857	-28.0883	-18.986	-30.2563	-42.0543	-24.6835	-16.7102	-25.1723	-27.9226
347	9028-17-001	-39.6459	-18.8795	-21.0155	-34.2594	-34.9981	-43.1076	-26.9506	-18.8805	-25.3929	-42.3149	-22.9448	-20.0131	-25.1093	-41.5121	-22.1099	-16.6531	-23.8856	-26.9234
348	9029-17-001	-40.6015	-20.6281	-21.2921	-35.215	-35.9537	-44.0632	-37.1896	-20.9296	-27.0074	-43.2705	-35.6545	-21.5417	-31.4145	-42.4677	-23.524	-17.6969	-24.7473	-35.2024
349	9030-17-001	-40.4786	-19.8546	-21.5206	-35.0921	-35.8308	-43.9403	-37.0666	-19.8598	-23.3807	-43.1475	-35.5316	-23.8628	-23.7625	-42.3448	-23.0131	-17.4352	-23.3612	-35.0794
350	9031-18-001	-42.8491	-23.2765	-26.1695	-37.4626	-38.2013	-46.3108	-39.4371	-22.0887	-35.3136	-45.518	-37.9021	-23.3917	-28.7481	-44.7153	-27.7799	-19.4693	-29.2834	-37.4499
351	9032-18-001	-43.2679	-21.6615	-21.439	-25.1772	-30.3515	-46.7297	-39.856	-22.0466	-35.7325	-45.9369	-38.321	-24.1305	-23.5363	-45.1342	-22.4352	-20.8605	-22.7901	-37.8688
352	9033-18-001	-42.2564	-23.4211	-26.3114	-31.6727	-29.3944	-45.7181	-38.8445	-20.2017	-34.721	-28.6408	-37.3095	-22.877	-31.1003	-44.1226	-26.2645	-18.9267	-26.4539	-36.8573
353	9034-18-001	-41.7577	-20.8055	-23.5342	-36.3712	-27.458	-45.2195	-38.3458	-20.5247	-34.2223	-44.4267	-36.8108	-22.2555	-28.5688	-43.6239	-22.7021	-18.8036	-21.9953	-36.3586
354	9035-18-001	-42.3807	-20.8845	-25.6817	-36.9942	-27.7984	-45.8424	-38.9688	-19.9228	-34.8453	-45.0497	-37.4337	-23.4797	-25.283	-44.2469	-26.0558	-18.9268	-20.915	-36.9816
355	9036-18-001	-42.4978	-20.5505	-24.455	-28.4898	-28.1624	-45.9596	-28.7233	-19.3853	-34.9624	-45.1668	-26.0541	-21.8468	-24.1193	-44.364	-22.2388	-20.2042	-21.8442	-30.9137
356	9037-18-001	-42.5927	-20.0866	-21.6049	-24.5914	-27.0835	-46.0544	-31.0323	-20.3035	-35.0572	-45.2616	-26.6787	-22.7152	-21.9328	-44.4589	-21.5239	-20.4733	-21.6351	-27.9796
357	9038-18-001	-42.6516	-21.3722	-24.82	-27.3581	-29.9104	-46.1133	-30.235	-18.7012	-35.1162	-45.3206	-27.1066	-23.4566	-26.6224	-44.5178	-24.4426	-20.5058	-24.2894	-37.2525
358	9039-18-008	-29.8122	-20.1851	-21.9234	-29.6652	-37.8594	-45.9689	-28.735	-19.2273	-34.9718	-45.1762	-26.4795	-21.595	-22.5004	-44.3734	-21.4659	-20.2305	-22.3293	-37.1081
359	9040-18-001	-42.5743	-20.219	-23.4611	-37.1878	-29.2894	-46.036	-39.1624	-19.5125	-35.0389	-31.8308	-26.4124	-22.3775	-24.6115	-44.4405	-21.9625	-19.7454	-22.0144	-31.6705
360	DE_turkey_farm040_bio1	-29.9926	-21.0869	-22.5243	-29.4304	-37.1538	-45.2633	-38.3896	-19.9104	-26.3673	-44.4705	-36.8546	-23.3825	-25.1697	-43.6678	-24.0098	-19.0013	-25.768	-29.4711
361	DE_turkey_farm041_bio1	-41.8112	-20.4102	-23.4724	-29.485	-27.2365	-45.2729	-30.9919	-19.9218	-34.2757	-44.4801	-36.8642	-22.7604	-25.8137	-43.6774	-22.5844	-18.8019	-24.5873	-27.7296
362	DE_turkey_farm042_bio1	-41.9092	-20.6302	-23.3554	-31.2031	-26.9712	-45.371	-23.9969	-18.4177	-34.3738	-44.5782	-36.9623	-22.7665	-27.102	-43.7754	-22.2212	-18.5895	-24.4297	-31.5086
363	DE_turkey_farm043_bio1	-41.9146	-20.5793	-22.1223	-28.2495	-30.0785	-45.3763	-30.2678	-19.5078	-25.1987	-44.5836	-36.9676	-22.4492	-25.4923	-43.7808	-24.2357	-18.6628	-25.6402	-28.7509
364	DE_turkey_farm044_bio1	-42.0166	-20.0459	-22.8382	-30.6173	-37.3688	-45.4783	-30.6606	-19.3399	-25.5734	-44.6856	-37.0696	-23.2354	-27.2044	-43.8828	-24.4959	-19.5013	-26.5751	-36.6175
365	DE_turkey_farm045_bio1	-41.9002	-19.2538	-22.164	-30.4338	-27.7363	-45.362	-29.3514	-18.486	-34.3648	-44.5692	-36.9533	-21.5043	-20.9873	-43.7664	-22.1199	-18.842	-22.1932	-30.3102
366	DE_turkey_farm046_bio1	-42.267	-21.4702	-23.4883	-28.2052	-28.3121	-45.7287	-38.8551	-18.9439	-29.9641	-44.9359	-37.32	-23.2212	-22.2214	-44.1332	-23.4444	-18.725	-25.0235	-36.8679
367	DE_turkey_farm047_bio1	-42.8163	-21.762	-23.5382	-37.4298	-38.1685	-46.278	-39.4043	-20.3812	-29.4952	-45.4852	-37.8693	-24.6509	-27.9351	-44.6825	-26.0435	-19.4336	-28.6363	-30.7812
368	DE_turkey_farm048_bio1	-41.8139	-21.293	-22.138	-29.1202	-37.1661	-45.2756	-38.4019	-19.9772	-28.0711	-44.4828	-36.8669	-23.1494	-26.6202	-43.6801	-23.4519	-18.9858	-25.5304	-26.9055
369	DE_turkey_farm049_bio1	-42.3691	-21.5371	-22.3865	-28.311	-37.7213	-45.8308	-38.9572	-19.3429	-29.1846	-45.0381	-30.4222	-23.5021	-26.0581	-44.2353	-23.7017	-18.8852	-25.4782	-30.4715
370	DE_turkey_farm050_bio1	-41.9856	-21.3845	-22.0692	-28.3355	-31.1278	-45.4473	-29.6522	-20.0255	-29.3402	-44.6546	-37.0386	-23.6303	-25.3233	-43.8518	-23.6635	-18.9748	-25.7423	-31.0484
371	DE_turkey_farm051_bio1	-41.6428	-21.3236	-21.9553	-28.859	-36.9951	-45.1046	-38.2309	-19.8503	-28.3364	-44.3118	-36.6959	-23.051	-26.6077	-43.509	-23.1772	-19.0832	-25.1453	-29.6022
372	DE_turkey_farm052_bio1	-43.5245	-23.1971	-23.0645	-27.7152	-38.8767	-46.9862	-40.1126	-21.7557	-35.9891	-46.1935	-38.5775	-25.1443	-29.5003	-45.3907	-24.2838	-20.2103	-24.282	-38.1254
373	DE_turkey_farm053_bio1	-43.3464	-20.1362	-22.8097	-23.2029	-31.5621	-46.8082	-39.9345	-19.7778	-30.1514	-46.0154	-38.3995	-22.759	-25.9631	-45.2126	-21.4588	-20.7467	-22.3782	-37.9473
374	DE_turkey_farm055_bio1	-42.3958	-20.6931	-21.9605	-26.4708	-30.9125	-45.8575	-38.9839	-19.8294	-27.5815	-45.0648	-37.4488	-22.7102	-20.1131	-44.262	-22.3174	-18.9718	-23.9765	-31.0553
375	DE_turkey_farm056_bio1	-43.3024	-21.2935	-22.7239	-32.2835	-26.6455	-46.7641	-39.8905	-20.1743	-28.8947	-45.9714	-38.3554	-23.6239	-24.6745	-45.1686	-22.9113	-19.8831	-23.6814	-37.9033
376	DE_turkey_farm057_bio1	-42.5672	-20.2162	-23.2927	-37.1807	-37.9194	-46.0289	-39.1553	-20.9151	-21.5664	-45.2362	-37.6202	-25.9398	-30.2417	-44.4334	-25.8996	-19.4808	-25.9083	-30.7323
377	DE_turkey_farm058_bio1	-42.2987	-20.6023	-22.0554	-30.1559	-28.6164	-45.7604	-38.8867	-19.594	-30.6824	-44.9676	-37.3517	-22.8356	-26.0051	-44.1649	-24.1168	-18.9227	-25.0385	-29.8044
378	DE_turkey_farm059_bio1	-42.3777	-20.7903	-23.6992	-32.1813	-37.7299	-45.8394	-38.9658	-18.4337	-27.5321	-45.0467	-37.4307	-23.7282	-22.9918	-44.2439	-26.9345	-18.588	-29.903	-36.9786
379	DE_turkey_farm060_bio1	-43.0275	-21.5047	-24.7371	-37.641	-38.3798	-46.4893	-39.6156	-19.9656	-35.4921	-45.6965	-38.0806	-24.9296	-29.8397	-44.8937	-25.2104	-20.1047	-26.0104	-31.6299
380	DE_turkey_farm091_bio1	-41.5953	-21.4499	-22.2128	-27.4825	-28.625	-45.0571	-38.1834	-19.7122	-27.8124	-44.2643	-36.6484	-23.2822	-25.9595	-43.4615	-24.0845	-18.9446	-25.4347	-36.1962
381	DE_veal_farm020_bio1	-41.0592	-20.0877	-20.6029	-35.6727	-36.4114	-44.5209	-37.6473	-19.1698	-33.5238	-43.7282	-27.948	-22.6403	-28.2352	-42.9254	-22.0055	-18.1475	-25.6056	-27.2941
382	DE_veal_farm021_bio1	-41.2703	-19.9374	-20.1126	-35.8838	-36.6226	-44.7321	-37.8584	-19.0461	-33.7349	-43.9393	-36.3234	-22.321	-31.3386	-43.1365	-22.1271	-18.0476	-30.852	-26.4852
383	DE_veal_farm022_bio1	-40.8306	-19.7741	-20.7904	-29.5648	-36.1828	-44.2923	-37.4186	-18.9154	-33.2951	-43.4995	-29.2348	-22.5444	-27.1318	-42.6968	-22.321	-17.3801	-25.9823	-26.3237
384	DE_veal_farm023_bio1	-40.6546	-19.5243	-20.684	-29.36	-36.0068	-44.1163	-28.9	-19.482	-33.1191	-43.3235	-28.4087	-22.6898	-26.8621	-42.5208	-21.4438	-17.9746	-23.7332	-28.0756
385	DE_veal_farm024_bio1	-40.1308	-20.1481	-19.9801	-34.7443	-35.483	-43.5925	-36.7189	-18.423	-26.1327	-42.7998	-35.1838	-22.4719	-26.306	-41.997	-21.3713	-17.1497	-24.6208	-27.2014
386	DE_veal_farm025_bio1	-41.1077	-19.324	-20.9897	-35.7212	-36.4599	-44.5694	-37.6957	-18.8874	-33.5722	-43.7766	-36.1607	-22.7169	-26.1525	-42.9739	-22.2319	-17.8591	-25.7956	-27.2035
387	DE_veal_farm026_bio1	-41.3096	-19.981	-20.8804	-29.5369	-36.6619	-44.7714	-37.8977	-19.4379	-28.1386	-43.9786	-36.3627	-22.7481	-27.7001	-43.1758	-22.2288	-18.4664	-24.887	-26.8741
388	DE_veal_farm027_bio1	-40.7285	-19.7712	-19.7128	-35.342	-36.0807	-44.1902	-37.3166	-18.6556	-33.1931	-43.3975	-35.7815	-22.67	-30.7968	-42.5947	-21.4337	-17.4448	-26.6348	-27.5185
389	DE_veal_farm028_bio1	-40.6716	-19.703	-20.5871	-30.6165	-36.0238	-44.1333	-37.2596	-18.6361	-33.1361	-43.3405	-35.7246	-23.5686	-31.1844	-42.5378	-21.6035	-17.4828	-27.4308	-26.4543
390	DE_veal_farm029_bio1	-41.162	-19.9189	-20.3956	-30.6378	-36.5142	-44.6237	-37.75	-19.1729	-28.493	-43.8309	-36.215	-22.8792	-28.9446	-43.0282	-22.336	-17.7749	-27.7916	-26.7577
391	DE_veal_farm030_bio1	-38.334	-18.3801	-17.5638	-32.9475	-33.6863	-41.7957	-34.9221	-17.117	-30.7986	-41.003	-33.387	-22.1445	-28.4023	-40.2002	-18.1449	-14.8551	-27.1039	-24.6655
392	DE_veal_farm031_bio1	-41.2097	-19.7585	-20.0039	-35.8232	-36.5619	-44.6714	-37.7978	-18.8648	-33.6743	-43.8787	-36.2627	-21.965	-30.7192	-43.0759	-21.9692	-17.7475	-27.8545	-26.7314
393	DE_veal_farm033_bio1	-40.8013	-19.6034	-20.4677	-35.4148	-36.1535	-44.263	-37.3893	-18.6273	-33.2658	-43.4702	-35.8543	-22.829	-30.8695	-42.6675	-21.61	-17.456	-28.9268	-26.6321
394	DE_veal_farm034_bio1	-41.2184	-19.5959	-19.7243	-35.8319	-36.5706	-44.6801	-37.8065	-18.8057	-33.683	-43.8874	-36.2714	-21.888	-30.42	-43.0846	-21.2256	-17.7827	-23.552	-26.7842
395	DE_veal_farm035_bio1	-40.9466	-19.5906	-19.8475	-35.5602	-36.2989	-44.4084	-37.5347	-18.8701	-33.4112	-43.6156	-35.9997	-22.0395	-31.0149	-42.8129	-22.1643	-17.5161	-30.5283	-26.9677
396	DE_veal_farm036_bio1	-40.9442	-19.6788	-19.9675	-35.5577	-36.2965	-44.4059	-37.5323	-18.8524	-33.4088	-43.6132	-35.9973	-21.9455	-31.0125	-42.8104	-21.7951	-17.4985	-29.5001	-26.7207
397	DE_veal_farm037_bio1	-40.7782	-19.5431	-19.6828	-29.889	-29.8145	-44.24	-37.3663	-18.6533	-27.3831	-43.4472	-35.8313	-22.1857	-30.6475	-42.6445	-21.357	-17.4153	-28.191	-26.5251
398	DE_veal_farm038_bio1	-40.5759	-19.4149	-19.5908	-30.0227	-35.9281	-44.0376	-37.1639	-18.69	-33.0404	-43.2448	-35.6289	-21.9238	-27.596	-42.4421	-21.5892	-17.2314	-24.7986	-25.6698
399	DE_veal_farm039_bio1	-41.3683	-20.2117	-19.7415	-35.9818	-36.7206	-44.8301	-37.9564	-19.1031	-27.0312	-44.0373	-36.4214	-22.7032	-27.1311	-43.2345	-22.176	-18.2337	-27.5185	-26.7009
400	DE_veal_farm040_bio1	-41.1781	-19.7675	-19.8145	-35.7916	-36.5303	-44.6398	-37.7661	-18.7311	-27.3023	-43.847	-36.2311	-22.3474	-29.5612	-43.0443	-21.5387	-17.8509	-28.7394	-26.4796
401	DE_veal_farm105_bio1	-41.2066	-19.8614	-19.6125	-35.8201	-36.5589	-44.6684	-37.7947	-18.7855	-27.9852	-43.8756	-36.2597	-22.4997	-31.2749	-43.0728	-22.0389	-17.8532	-28.0425	-27.6322
402	ES_turkey_farm044_bio1	-41.7336	-21.6713	-22.959	-28.681	-29.6628	-45.1954	-38.3217	-19.1924	-22.8504	-44.4026	-36.7867	-23.0967	-26.139	-43.5998	-23.9423	-18.3014	-26.3773	-30.1708
403	ES_turkey_farm046_bio1	-41.8755	-20.9032	-22.0505	-27.1877	-30.5256	-45.3372	-30.2695	-19.6612	-29.7209	-44.5444	-27.1669	-22.3632	-22.6137	-43.7417	-22.5624	-18.9274	-24.523	-36.4764
404	ES_turkey_farm047_bio1	-42.157	-21.0608	-22.3868	-29.2227	-37.5093	-45.6188	-38.7451	-19.8665	-29.8267	-44.826	-37.2101	-22.8921	-26.0427	-44.0232	-22.2352	-19.1348	-23.2602	-30.5999
405	ES_turkey_farm048_bio2	-30.0993	-22.1611	-23.0149	-31.4956	-29.7706	-45.4593	-38.5856	-18.9194	-27.2982	-44.6665	-37.0506	-21.6232	-25.7413	-43.8637	-24.3657	-18.5575	-26.0303	-31.6005
406	ES_turkey_farm049_bio1	-42.3517	-21.5911	-23.2371	-30.1947	-28.9134	-45.8134	-38.9398	-18.7974	-31.0514	-45.0207	-37.4047	-22.7292	-22.6937	-44.2179	-24.4083	-18.4265	-24.1982	-36.9526
407	ES_turkey_farm050_bio1	-31.457	-20.6083	-21.1076	-27.4196	-29.2389	-45.9912	-39.1175	-20.0848	-29.3536	-45.1984	-37.5825	-22.023	-23.9866	-44.3957	-21.9318	-19.8182	-23.3939	-37.1304
408	ES_turkey_farm051_bio1	-30.2901	-20.2763	-20.9786	-23.7661	-29.2847	-45.304	-38.4304	-19.6646	-28.3478	-44.5113	-26.5526	-21.7897	-23.7955	-43.7085	-22.1063	-19.0824	-24.1531	-36.4432
409	ES_turkey_farm052_bio1	-32.1013	-21.6243	-23.332	-27.985	-30.3563	-45.7865	-38.9128	-19.3299	-24.4874	-44.9937	-37.3778	-23.114	-25.9117	-44.191	-24.5381	-18.6117	-26.4307	-31.5326
410	ES_turkey_farm053_bio1	-42.6005	-22.1815	-24.821	-28.9953	-37.9528	-46.0622	-39.1886	-19.6446	-32.433	-45.2695	-37.6536	-22.985	-28.4703	-44.4667	-25.7964	-18.8725	-27.4766	-37.2014
411	ES_turkey_farm054_bio1	-27.7748	-21.4515	-22.3724	-30.4611	-27.2594	-45.8885	-39.0149	-19.3815	-34.8913	-45.0957	-27.0998	-22.6085	-23.7597	-44.293	-23.3636	-18.9264	-24.6456	-37.0277
412	ES_turkey_farm055_bio1	-42.296	-22.4352	-24.037	-31.6769	-29.2995	-45.7577	-38.884	-19.1517	-28.5906	-44.9649	-37.349	-24.0239	-25.8799	-44.1622	-24.3606	-18.9689	-26.1153	-36.8968
413	ES_turkey_farm056_bio1	-42.0018	-22.6671	-23.9489	-30.034	-27.2948	-45.4635	-38.5898	-19.6309	-28.8407	-44.6707	-37.0548	-23.9396	-27.1826	-43.868	-25.4628	-18.7031	-25.9148	-36.6027
414	ES_turkey_farm057_bio1	-42.2604	-23.0164	-25.0396	-36.8739	-37.6126	-45.7221	-38.8484	-19.4984	-34.7249	-44.9293	-37.3134	-22.9092	-28.4048	-44.1266	-27.2574	-18.5948	-26.2423	-36.8613
415	ES_turkey_farm058_bio1	-42.5382	-22.641	-25.632	-31.8049	-31.4577	-45.9999	-39.1263	-19.6179	-29.9225	-45.2072	-37.5912	-23.8775	-27.3687	-44.4044	-26.512	-19.13	-26.9594	-37.1391
416	ES_turkey_farm059_bio1	-42.3744	-21.5359	-23.3704	-26.9895	-37.7266	-45.8361	-38.9625	-19.431	-34.8389	-45.0433	-37.4274	-22.8985	-28.3944	-44.2406	-24.8493	-18.431	-25.995	-36.9753
417	ES_turkey_farm060_bio1	-42.0876	-21.3327	-22.6377	-26.6938	-29.2019	-45.5493	-38.6756	-18.8717	-28.2128	-44.7565	-30.0476	-22.6075	-26.0691	-43.9538	-24.1752	-18.6382	-25.7718	-36.6884
418	ES_turkey_farm061_bio1	-42.2437	-21.2378	-24.8795	-31.2407	-37.5959	-45.7054	-38.8318	-18.4627	-34.7083	-44.9127	-28.4048	-22.5689	-29.0553	-44.1099	-27.529	-18.3582	-28.2725	-36.8446
419	ES_turkey_farm062_bio1	-32.4483	-21.7586	-23.7856	-26.8314	-28.0843	-45.6106	-31.0857	-18.6136	-30.0443	-44.8178	-27.2855	-22.8312	-27.3517	-44.0151	-24.7837	-18.6295	-26.3979	-36.7498
420	ES_turkey_farm063_bio1	-42.3906	-22.0252	-24.678	-32.1533	-31.6469	-45.8523	-31.4028	-18.8127	-30.7039	-45.0595	-27.451	-22.5468	-25.3649	-44.2568	-25.4829	-18.7455	-26.4569	-32.1475
421	fish-361021001	-40.6963	-20.5814	-21.4164	-35.3098	-36.0486	-44.1581	-37.2844	-19.6308	-27.0493	-43.3653	-35.7494	-25.9038	-31.6667	-42.5625	-25.5312	-18.2005	-25.9374	-28.3711
422	fish-361221001	-38.1429	-26.3904	-22.7898	-32.7564	-33.4951	-41.6046	-34.731	-19.3151	-30.6075	-40.8119	-33.1959	-27.9698	-30.2412	-40.0091	-29.2051	-17.3857	-28.6419	-32.7438
423	fish-40502002	-31.7538	-20.6914	-21.6418	-25.0983	-31.2271	-46.082	-39.2084	-18.9751	-35.0849	-45.2893	-37.6733	-21.7731	-24.181	-44.4865	-22.3724	-19.3975	-22.9884	-37.2212
424	fish-406821001	-42.2376	-21.7481	-22.4755	-26.0381	-37.5898	-45.6993	-38.8257	-23.0061	-34.7022	-44.9066	-37.2906	-23.7802	-24.4844	-44.1038	-23.072	-21.181	-23.431	-36.8385
425	fish-407621001	-41.7998	-21.4526	-22.0904	-25.9705	-37.1521	-45.2616	-38.3879	-22.513	-30.1172	-44.4688	-36.8529	-23.4896	-24.9456	-43.666	-22.7721	-21.9644	-21.9257	-36.4007
426	fish-720721001	-42.1926	-29.2449	-21.3804	-36.8061	-37.5448	-45.6543	-38.7806	-28.5291	-34.6571	-44.8615	-37.2456	-31.1311	-24.1897	-44.0588	-18.8019	-27.9534	-29.738	-36.7935
427	fish-720821001	-43.0681	-22.5749	-23.1109	-37.6816	-38.4203	-46.5298	-39.6561	-25.7856	-35.5326	-45.737	-38.1211	-24.6662	-23.2953	-44.9343	-23.4359	-23.1186	-22.1905	-37.6689
428	fish-721221001	-40.5515	-21.551	-20.4466	-35.165	-35.9038	-44.0132	-37.1396	-22.2578	-33.0161	-43.2205	-35.6046	-23.1422	-32.5445	-42.4177	-21.413	-21.1562	-22.0097	-35.1524
429	fish-721321001	-42.6627	-24.6355	-22.9573	-37.2762	-38.0149	-46.1244	-39.2508	-29.2337	-35.1273	-45.3317	-37.7157	-25.8911	-30.7658	-44.5289	-26.0381	-20.8364	-24.8895	-37.2636
430	fish-721421001	-27.8047	-22.7617	-21.6503	-28.8242	-38.7907	-46.9001	-40.0265	-24.1795	-35.903	-46.1074	-38.4915	-24.9821	-19.651	-45.3046	-23.5428	-20.9274	-23.1548	-38.0393
431	fish-721621001	-40.1182	-19.1407	-20.1332	-34.7317	-35.4704	-43.5799	-36.7063	-24.9607	-32.5828	-42.7872	-35.1712	-21.0781	-31.6668	-41.9844	-20.0741	-20.8087	-19.9722	-34.7191
432	fish-721721001	-43.0855	-28.9731	-20.2364	-25.0097	-38.4377	-46.5472	-39.6735	-28.6964	-35.55	-45.7544	-38.1385	-32.155	-34.5051	-44.9517	-31.1578	-27.4438	-29.1005	-37.6864
433	fish-721821001	-26.4637	-17.7622	-21.2576	-24.4066	-33.3766	-41.4861	-34.6125	-21.9215	-30.489	-40.6934	-33.0774	-21.3326	-23.4616	-39.8906	-17.5536	-17.1706	-17.7148	-32.6253
434	fish-722021001	-39.8684	-19.7162	-21.945	-21.3598	-35.2206	-24.5191	-36.4565	-20.1638	-32.333	-42.5374	-34.9214	-23.3325	-27.3096	-41.7346	-19.3584	-19.0684	-19.9823	-34.4693
435	FR_turkey_farm501_bio1	-43.0625	-23.8007	-25.2058	-27.0216	-38.4147	-46.5242	-39.6506	-20.108	-26.8622	-45.7314	-38.1155	-25.3988	-28.3372	-44.9287	-25.7098	-19.2252	-25.6168	-37.6634
436	FR_turkey_farm502_bio1	-42.4673	-21.573	-23.8798	-37.0808	-28.7353	-45.929	-39.0553	-20.445	-27.6187	-45.1362	-37.5203	-24.1694	-26.476	-44.3335	-21.9752	-18.8021	-21.435	-32.0954
437	FR_turkey_farm503_bio1	-42.6747	-22.8649	-23.9415	-37.2882	-38.0269	-46.1364	-39.2628	-19.4716	-35.1393	-45.3437	-37.7277	-26.1039	-31.4168	-44.5409	-24.4643	-18.8788	-26.0148	-26.5715
438	FR_turkey_farm504_bio1	-41.6453	-21.7323	-23.6929	-28.5565	-28.6353	-45.107	-38.2333	-19.4066	-23.0079	-44.3142	-36.6983	-24.3621	-25.382	-43.5115	-25.2761	-18.4453	-25.6912	-29.6305
439	FR_turkey_farm505_bio1	-42.9247	-20.8247	-22.5785	-25.364	-38.2769	-46.3864	-39.5128	-20.2446	-35.3893	-45.5937	-37.9777	-23.0244	-26.126	-44.7909	-22.2916	-19.2198	-22.3193	-31.4144
440	FR_turkey_farm506_bio1	-43.9282	-22.0184	-21.919	-38.5417	-27.8551	-47.3899	-40.5162	-21.3446	-36.3927	-46.5971	-38.9812	-25.4033	-22.8537	-45.7944	-22.6201	-20.7464	-23.4026	-31.5087
441	FR_turkey_farm507_bio1	-42.4673	-22.7967	-24.0742	-29.259	-28.8065	-45.9291	-39.0554	-20.5486	-29.0687	-45.1363	-37.5204	-24.8352	-23.3783	-44.3335	-23.1523	-19.6447	-24.8935	-37.0682
442	FR_turkey_farm508_bio1	-42.3314	-20.9608	-22.1759	-23.7489	-28.4397	-45.7931	-38.9194	-20.2177	-29.8136	-45.0003	-37.3844	-23.1496	-25.9454	-44.1976	-21.6079	-19.318	-21.9851	-36.9323
443	FR_turkey_farm509_bio1	-43.1785	-23.5147	-24.7591	-37.792	-31.0662	-46.6402	-39.7666	-19.8744	-35.6431	-45.8475	-38.2315	-24.8998	-30.1051	-45.0447	-24.257	-19.6514	-24.7166	-37.7794
444	FR_turkey_farm510_bio1	-42.4049	-23.0077	-24.1485	-29.863	-27.4323	-45.8666	-30.5543	-19.8703	-29.6111	-45.0739	-37.4579	-24.9355	-26.221	-44.2711	-24.832	-19.0004	-25.4232	-37.0058
445	FR_turkey_farm511_bio1	-42.1571	-23.2837	-24.6585	-29.1985	-37.5093	-45.6188	-38.7452	-19.4674	-28.9822	-44.8261	-37.2101	-24.0801	-28.8604	-44.0233	-25.6425	-18.592	-26.1878	-30.2402
446	FR_turkey_farm512_bio1	-42.3269	-21.638	-23.6556	-25.9191	-37.6792	-45.7886	-38.915	-19.4587	-27.1181	-44.9959	-37.3799	-24.2635	-27.0312	-44.1931	-24.0442	-18.4934	-24.4016	-26.9931
447	FR_turkey_farm513_bio1	-42.375	-21.3098	-22.1021	-29.8337	-37.7273	-45.8367	-38.9631	-19.915	-29.9884	-45.044	-37.4281	-23.4847	-25.1658	-44.2412	-22.4367	-19.0517	-23.0285	-31.8988
448	FR_turkey_farm514_bio1	-43.422	-24.1473	-22.4962	-38.0355	-30.8189	-46.8837	-40.01	-20.5205	-29.7753	-46.0909	-38.475	-26.3661	-33.4902	-45.2882	-25.7838	-19.6013	-25.4176	-38.0228
449	FR_turkey_farm515_bio1	-42.2368	-21.6333	-22.8516	-25.0113	-37.589	-45.6985	-38.8248	-19.3537	-29.8379	-44.9057	-37.2898	-22.8313	-28.1846	-44.103	-22.5855	-19.0028	-23.6742	-36.8376
450	FR_turkey_farm516_bio1	-41.9247	-21.7822	-23.1512	-29.9685	-37.277	-45.3864	-38.5128	-19.6696	-22.8744	-44.5937	-36.9777	-23.8312	-24.6062	-43.7909	-23.4811	-18.9588	-24.3842	-36.5256
451	FR_turkey_farm517_bio1	-30.6878	-21.5137	-21.62	-27.2769	-27.2671	-45.4768	-38.6031	-20.0398	-27.5836	-44.684	-37.0681	-23.1539	-24.5433	-43.8813	-22.9041	-19.3422	-24.2748	-36.6159
452	FR_turkey_farm518_bio1	-42.1921	-21.8436	-23.0371	-28.5995	-37.5443	-45.6538	-38.7801	-19.9624	-27.2846	-44.861	-37.2451	-23.8223	-26.2696	-44.0583	-23.333	-19.2327	-24.9473	-31.344
453	FR_turkey_farm519_bio1	-41.8916	-21.8547	-22.5849	-28.3449	-28.4768	-45.3533	-38.4797	-19.6958	-28.9517	-44.5605	-36.9446	-23.6565	-25.4658	-43.7578	-23.8048	-18.7954	-23.2038	-36.4925
454	FR_turkey_farm520_bio1	-41.9327	-21.1935	-22.2482	-26.2969	-37.2849	-45.3944	-29.6064	-19.2516	-27.5275	-44.6017	-36.9857	-23.1127	-26.8341	-43.7989	-22.0442	-18.7483	-22.4802	-31.1728
455	FR_veal_farm401_bio1	-41.6365	-20.2377	-20.3923	-36.25	-36.9887	-45.0982	-38.2245	-19.174	-34.101	-44.3054	-36.6895	-22.642	-31.7047	-43.5027	-21.7315	-18.2892	-29.8678	-27.0002
456	FR_veal_farm402_bio1	-41.5097	-19.9029	-19.9922	-36.1232	-36.862	-44.9715	-38.0978	-19.0331	-26.3716	-44.1787	-36.5628	-22.3841	-31.578	-43.3759	-21.2846	-18.0295	-28.9194	-26.481
457	FR_veal_farm403_bio1	-41.3092	-19.7279	-20.2691	-35.9227	-36.6614	-44.7709	-37.8973	-19.0201	-26.9792	-43.9782	-36.3622	-20.9366	-31.3775	-43.1754	-22.0865	-17.8375	-28.4738	-26.2051
458	FR_veal_farm404_bio1	-41.5309	-20.0773	-20.1781	-36.1444	-36.8831	-44.9926	-38.1189	-19.0902	-33.9954	-44.1998	-36.5839	-22.2958	-31.5991	-43.3971	-22.2145	-18.2109	-28.1255	-26.869
459	FR_veal_farm405_bio1	-41.5241	-20.1127	-20.6882	-31.6613	-36.8763	-44.9858	-38.1121	-19.4757	-33.9886	-44.193	-36.5771	-21.4722	-29.3144	-43.3903	-22.2482	-18.2575	-28.2042	-26.6964
460	FR_veal_farm406_bio1	-41.9229	-20.3239	-20.765	-36.5364	-37.2752	-45.3847	-38.511	-19.8003	-34.3875	-44.5919	-36.976	-22.8594	-31.9912	-43.7891	-22.2832	-18.7653	-30.2807	-27.4252
461	FR_veal_farm407_bio1	-41.463	-19.936	-20.1541	-36.0765	-36.8152	-44.9247	-38.0511	-19.1303	-33.9276	-44.132	-36.516	-22.2182	-29.7526	-43.3292	-21.3168	-18.1082	-28.2096	-26.2564
462	FR_veal_farm408_bio1	-42.0932	-19.8723	-20.604	-36.7068	-37.4455	-45.555	-38.6813	-19.7009	-34.5578	-44.7622	-37.1463	-22.636	-32.1615	-43.9595	-22.4311	-18.3095	-29.6665	-26.2756
463	FR_veal_farm409_bio1	-41.5868	-20.3842	-20.7926	-28.4806	-30.9091	-45.0485	-38.1749	-19.2624	-29.1179	-44.2557	-36.6398	-22.2436	-26.3799	-43.453	-23.1314	-18.6382	-26.5	-28.397
464	FR_veal_farm410_bio1	-41.4847	-20.4448	-20.9856	-36.0982	-36.8369	-44.9464	-38.0728	-19.2924	-25.8097	-44.1536	-36.5377	-21.6152	-25.58	-43.3509	-22.4823	-18.3609	-26.1548	-27.7199
465	FR_veal_farm411_bio1	-41.7679	-19.9857	-20.9823	-36.3814	-37.1201	-45.2296	-38.3559	-19.7579	-34.2324	-31.0394	-36.8209	-22.8391	-27.946	-43.6341	-22.842	-18.4829	-25.1763	-26.5012
466	FR_veal_farm412_bio1	-41.3541	-20.0688	-19.9945	-35.9676	-36.7063	-44.8158	-37.9421	-19.2865	-33.8186	-44.023	-36.4071	-21.7385	-31.4223	-43.2203	-22.1626	-18.1056	-28.3855	-26.8336
467	FR_veal_farm413_bio1	-41.917	-20.2378	-20.3894	-30.8001	-37.2692	-45.3787	-38.5051	-19.6765	-34.3816	-44.586	-36.97	-21.9596	-31.9853	-43.7832	-22.0825	-18.6776	-27.5128	-27.3779
468	FR_veal_farm414_bio1	-41.5489	-20.1547	-20.089	-36.1624	-36.9011	-45.0106	-38.1369	-19.1299	-34.0134	-44.2178	-36.6019	-22.3933	-29.5065	-43.4151	-21.683	-18.1359	-28.3565	-27.2623
469	FR_veal_farm415_bio1	-41.8023	-20.5013	-20.3787	-36.4158	-37.1545	-45.264	-38.3904	-19.3261	-27.5003	-44.4713	-36.8553	-22.4116	-31.0163	-43.6685	-21.9325	-18.7784	-26.4095	-28.2301
470	FR_veal_farm416_bio1	-41.217	-19.9898	-20.0896	-35.8305	-36.5693	-44.6787	-37.8051	-18.9777	-26.1433	-43.886	-36.2701	-22.3217	-29.3999	-43.0832	-21.5202	-18.1109	-28.1021	-27.1354
471	FR_veal_farm417_bio1	-41.1717	-19.8558	-19.8453	-30.9631	-36.524	-44.6335	-37.7598	-19.0976	-28.8672	-43.8407	-36.2248	-22.2144	-28.1343	-43.0379	-21.3889	-18.0277	-28.5832	-26.5691
472	FR_veal_farm418_bio1	-41.4607	-20.1122	-20.1647	-36.0742	-31.0613	-44.9224	-38.0487	-19.0596	-33.9252	-44.1296	-36.5137	-21.824	-28.6528	-43.3269	-21.9212	-18.2043	-29.5995	-26.587
473	FR_veal_farm419_bio1	-41.931	-21.0043	-20.64	-36.5445	-37.2833	-45.3928	-38.5191	-19.9084	-28.7671	-44.6	-36.9841	-23.0739	-29.585	-43.7972	-22.9339	-19.0367	-28.2245	-28.4809
474	FR_veal_farm420_bio1	-41.1594	-20.1042	-20.2979	-29.8556	-36.5117	-44.6211	-37.7475	-19.2273	-33.624	-43.8284	-36.2125	-22.29	-28.3932	-43.0256	-21.8085	-18.2924	-28.0539	-27.5651
475	NL_veal_farm100_bio1	-41.6526	-20.584	-20.3252	-36.2661	-37.0049	-45.1143	-38.2407	-19.2271	-29.1914	-44.3216	-36.7057	-22.6043	-31.7209	-43.5188	-22.485	-18.3875	-27.8948	-27.6513
476	NL_veal_farm101_bio1	-41.5359	-20.3937	-20.1383	-36.1494	-36.8881	-44.9976	-38.1239	-18.9189	-28.3046	-44.2048	-36.5889	-22.6015	-31.6041	-43.4021	-22.541	-18.3497	-28.9004	-26.8801
477	NL_veal_farm102_bio1	-41.4038	-20.0837	-19.9111	-31.0469	-36.756	-44.8655	-37.9918	-18.8953	-33.8683	-44.0727	-36.4568	-21.5643	-31.472	-43.27	-22.1543	-18.09	-27.7967	-27.0816
478	NL_veal_farm103_bio1	-41.2753	-20.2292	-19.8486	-35.8888	-36.6275	-44.737	-37.8634	-18.8145	-29.0924	-43.9443	-36.3283	-22.3163	-30.2997	-43.1415	-21.965	-18.0993	-29.7726	-27.811
479	NL_veal_farm104_bio1	-41.015	-19.8285	-19.7792	-35.6285	-36.3672	-44.4767	-37.603	-18.6226	-33.4795	-43.6839	-36.068	-22.0179	-31.0832	-42.8812	-22.446	-17.8579	-27.777	-27.0844
480	NL_veal_farm105_bio1	-41.4224	-20.2998	-19.8467	-36.0359	-36.7747	-44.8842	-38.0105	-18.9146	-27.9108	-44.0914	-29.3363	-21.6525	-30.8421	-43.2886	-22.7112	-18.2305	-27.5489	-28.0659
481	NL_veal_farm106_bio1	-41.4647	-20.6295	-19.9828	-31.0293	-36.8169	-44.9264	-38.0527	-18.988	-27.7716	-31.6648	-36.5177	-22.7072	-29.0204	-43.3309	-22.3002	-18.4925	-29.5365	-29.7932
482	NL_veal_farm107_bio1	-41.4602	-20.2649	-19.8768	-36.0737	-36.8124	-44.9219	-38.0483	-18.8494	-27.3928	-44.1292	-36.5132	-21.8309	-29.1368	-43.3264	-22.5597	-18.013	-29.8569	-27.4953
483	NL_veal_farm108_bio1	-41.2877	-20.4817	-20.0556	-35.9012	-36.6399	-44.7494	-37.8758	-18.9702	-28.7605	-43.9567	-36.3407	-22.2578	-29.2049	-43.1539	-22.4537	-18.3439	-28.2671	-28.6981
484	NL_veal_farm109_bio1	-41.3196	-20.6058	-20.3653	-30.4031	-36.6719	-44.7814	-37.9077	-19.1549	-33.7842	-43.9886	-29.6145	-22.6953	-29.2084	-43.1858	-22.4102	-18.6137	-28.0086	-29.3497
485	NL_veal_farm110_bio1	-41.4544	-20.481	-20.2553	-30.2598	-36.8066	-44.9161	-38.0424	-19.2369	-30.3418	-44.1233	-36.5074	-22.0672	-31.9887	-43.3206	-23.136	-18.568	-27.0054	-29.3287
486	NL_veal_farm111_bio1	-41.3107	-20.3561	-20.1614	-30.4422	-36.663	-44.7725	-29.4286	-19.0409	-33.7753	-43.9797	-36.3638	-22.6077	-29.6117	-43.1769	-22.5141	-18.3296	-26.9262	-28.5121
487	NL_veal_farm112_bio1	-39.9853	-20.0198	-19.9741	-26.8174	-35.3376	-43.4471	-36.5734	-18.1751	-29.0314	-42.6543	-35.0384	-21.6409	-27.4956	-41.8516	-21.8418	-17.3291	-26.7112	-34.5862
488	NL_veal_farm113_bio1	-40.8751	-20.235	-19.8191	-35.4886	-36.2273	-44.3368	-37.4631	-18.8605	-33.3396	-43.544	-35.9281	-22.2155	-28.0892	-42.7413	-22.4998	-18.0314	-27.1075	-27.1536
489	NL_veal_farm114_bio1	-41.3451	-20.2986	-20.1601	-35.9586	-36.6974	-44.8069	-37.9332	-19.0445	-33.8097	-44.0141	-36.3982	-22.2339	-27.6164	-43.2113	-22.5954	-18.3265	-25.8526	-28.8209
490	NL_veal_farm115_bio1	-41.4602	-20.4835	-20.2351	-36.0737	-36.8124	-44.9219	-38.0482	-19.3541	-33.9247	-44.1291	-36.5132	-22.4593	-27.6773	-43.3264	-21.9082	-18.1328	-27.8556	-27.4963
491	NL_veal_farm116_bio1	-41.2612	-20.1735	-19.9959	-35.8747	-30.37	-44.7229	-37.8492	-18.9293	-28.3751	-43.9301	-36.3142	-21.9055	-23.1974	-43.1274	-22.0538	-17.9312	-27.3478	-27.0218
492	NL_veal_farm117_bio1	-41.1476	-19.7934	-19.8057	-35.7612	-36.4999	-44.6094	-37.7357	-18.756	-30.4712	-43.8166	-36.2007	-21.6684	-29.4632	-43.0139	-21.1372	-17.6663	-28.5434	-27.1218
493	NL_veal_farm118_bio1	-41.6518	-20.5389	-19.9985	-36.2653	-37.0041	-45.1136	-38.2399	-19.0877	-28.0638	-44.3208	-29.9871	-22.0709	-31.7201	-43.518	-22.5813	-18.4199	-28.5863	-28.3284
494	NL_veal_farm119_bio1	-41.946	-19.944	-20.0659	-36.5595	-28.4512	-45.4077	-38.5341	-19.27	-29.4273	-44.615	-36.999	-22.1834	-26.328	-43.8122	-21.5901	-17.9945	-23.5533	-27.7275
